# Supplementary material for: Comparative Genome-Wide Analysis of MicroRNAs and Their Target Genes in Roots of Contrasting Indica Rice Cultivars under Reproductive-Stage Drought
Source: Genes (Basel). 2023 Jul 1;14(7):1390. doi: 10.3390/genes14071390 (PMC10379292; doi:10.3390/genes14071390)
Supplement: Supplementary file 1 [file genes-14-01390-s001.zip › Supplementary Table S10.xlsx]

## Sheet: Known
Supplementary Table S10: Target genes of the known miRNAs (family-wise) expressed in roots of rice cultivars.
miRNA_ID	Precursor	Gene	Mode of action	Gene name	Target gene description
osa-miR156a	osa-MIR156a	OS08G0531600	Cleavage	GW8	Transcription factor, Positive regulator of cell proliferation, Control of grain size, shape and qualit
osa-miR156a	osa-MIR156a	OS08G0509600	Cleavage	WFP	Squamosa promter-binding-like transcription activator, Regulation of branching in panicles and vegetative shoots, Semidominant regulator of plant architectur
osa-miR156a	osa-MIR156a	OS09G0507100	Cleavage	OsSPL18	Similar to Squamosa-promoter binding-like protein 11
osa-miR156a	osa-MIR156a	OS01G0922600	Cleavage	OsSPL2	Similar to SBP-domain protein 4
osa-miR156a	osa-MIR156a	OS09G0491532	Cleavage	OsSPL17	Similar to Squamosa-promoter binding protein 2
osa-miR156a	osa-MIR156a	OS11G0496600	Cleavage	OsSPL19	Hypothetical conserved gene
osa-miR156a	osa-MIR156a	OS02G0445200	Cleavage		Similar to SLP16
osa-miR156a	osa-MIR156a	OS02G0174100	Cleavage	OsSPL4	Similar to Isoform 2 of Squamosa promoter-binding-like protein 4
osa-miR156a	osa-MIR156a	OS06G0663500	Cleavage	OsSPL11	SBP domain containing protein
osa-miR156a	osa-MIR156a	OS02G0139400	Cleavage	OsSPL3	Similar to Squamosa promoter-binding-like protein 3
osa-miR156a	osa-MIR156a	OS07G0505200	Cleavage	GLW7	Plant-specific transcription factor, Control of grain siz
osa-miR156a	osa-MIR156a	OS05G0143600	Cleavage		Similar to Jasmonate-induced protein
osa-miR156a	osa-MIR156a	OS02G0650500	Cleavage	OsRLCK80	Similar to Protein kinase-like (Protein serine/threonine kinase)
osa-miR156a	osa-MIR156a	OS09G0339800	Transl. inhibieion		Glycerophosphoryl diester phosphodiesterase domain containing protein
osa-miR156a	osa-MIR156a	OS03G0783700	Cleavage		Similar to AP-1 complex subunit sigma-2
osa-miR156a	osa-MIR156a	OS02G0161500	Cleavage		Leucine-rich repeat domain containing protein
osa-miR156a	osa-MIR156a	OS06G0470075	Cleavage		Hypothetical protein
osa-miR156a	osa-MIR156a	OS04G0632400	Cleavage		Hypothetical protein
osa-miR156a	osa-MIR156a	OS09G0513100	Cleavage		Similar to Phospholipase A1
osa-miR156a	osa-MIR156a	OS04G0107650	Cleavage		Similar to Arginine decarboxylase
osa-miR156b-5p	osa-MIR156b	OS08G0531600	Cleavage	GW8	Transcription factor, Positive regulator of cell proliferation, Control of grain size, shape and qualit
osa-miR156b-5p	osa-MIR156b	OS08G0509600	Cleavage	WFP	Squamosa promter-binding-like transcription activator, Regulation of branching in panicles and vegetative shoots, Semidominant regulator of plant architectur
osa-miR156b-5p	osa-MIR156b	OS09G0507100	Cleavage	OsSPL18	Similar to Squamosa-promoter binding-like protein 11
osa-miR156b-5p	osa-MIR156b	OS01G0922600	Cleavage	OsSPL2	Similar to SBP-domain protein 4
osa-miR156b-5p	osa-MIR156b	OS09G0491532	Cleavage	OsSPL17	Similar to Squamosa-promoter binding protein 2
osa-miR156b-5p	osa-MIR156b	OS11G0496600	Cleavage	OsSPL19	Hypothetical conserved gene
osa-miR156b-5p	osa-MIR156b	OS02G0445200	Cleavage		Similar to SLP16
osa-miR156b-5p	osa-MIR156b	OS02G0174100	Cleavage	OsSPL4	Similar to Isoform 2 of Squamosa promoter-binding-like protein 4
osa-miR156b-5p	osa-MIR156b	OS06G0663500	Cleavage	OsSPL11	SBP domain containing protein
osa-miR156b-5p	osa-MIR156b	OS02G0139400	Cleavage	OsSPL3	Similar to Squamosa promoter-binding-like protein 3
osa-miR156b-5p	osa-MIR156b	OS07G0505200	Cleavage	GLW7	Plant-specific transcription factor, Control of grain siz
osa-miR156b-5p	osa-MIR156b	OS05G0143600	Cleavage		Similar to Jasmonate-induced protein
osa-miR156b-5p	osa-MIR156b	OS02G0650500	Cleavage	OsRLCK80	Similar to Protein kinase-like (Protein serine/threonine kinase)
osa-miR156b-5p	osa-MIR156b	OS09G0339800	Transl. inhibieion		Glycerophosphoryl diester phosphodiesterase domain containing protein
osa-miR156b-5p	osa-MIR156b	OS03G0783700	Cleavage		Similar to AP-1 complex subunit sigma-2
osa-miR156b-5p	osa-MIR156b	OS02G0161500	Cleavage		Leucine-rich repeat domain containing protein
osa-miR156b-5p	osa-MIR156b	OS06G0470075	Cleavage		Hypothetical protein
osa-miR156b-5p	osa-MIR156b	OS04G0632400	Cleavage		Hypothetical protein
osa-miR156b-5p	osa-MIR156b	OS09G0513100	Cleavage		Similar to Phospholipase A1
osa-miR156b-5p	osa-MIR156b	OS04G0107650	Cleavage		Similar to Arginine decarboxylase
osa-miR156b-3p	osa-MIR156b	OS01G0683100	Cleavage	OsKTN60	Similar to Katanin p60 ATPase-containing subunit (EC 3.6.4.3) (Katanin p60 subunit) (p60 katanin) (Atp60) (CAD ATPase) (Katanin 1) (BOTERO1 protein) (ECTOPIC ROOT HAIR 3 protein) (FAT ROOT protein) (FRAGILE FIBER 2 protein) (AtAAA1)
osa-miR156b-3p	osa-MIR156b	OS12G0270100	Cleavage		Similar to Oxygen-independent coproporphyrinogen-like protein
osa-miR156b-3p	osa-MIR156b	OS02G0617400	Cleavage	OsGELP40	Lipase, GDSL domain containing protein
osa-miR156b-3p	osa-MIR156b	OS10G0540200	Transl. inhibieion		Similar to Selenium-binding protein-like
osa-miR156c-5p	osa-MIR156c	OS08G0531600	Cleavage	GW8	Transcription factor, Positive regulator of cell proliferation, Control of grain size, shape and qualit
osa-miR156c-5p	osa-MIR156c	OS08G0509600	Cleavage	WFP	Squamosa promter-binding-like transcription activator, Regulation of branching in panicles and vegetative shoots, Semidominant regulator of plant architectur
osa-miR156c-5p	osa-MIR156c	OS09G0507100	Cleavage	OsSPL18	Similar to Squamosa-promoter binding-like protein 11
osa-miR156c-5p	osa-MIR156c	OS01G0922600	Cleavage	OsSPL2	Similar to SBP-domain protein 4
osa-miR156c-5p	osa-MIR156c	OS09G0491532	Cleavage	OsSPL17	Similar to Squamosa-promoter binding protein 2
osa-miR156c-5p	osa-MIR156c	OS11G0496600	Cleavage	OsSPL19	Hypothetical conserved gene
osa-miR156c-5p	osa-MIR156c	OS02G0445200	Cleavage		Similar to SLP16
osa-miR156c-5p	osa-MIR156c	OS02G0174100	Cleavage	OsSPL4	Similar to Isoform 2 of Squamosa promoter-binding-like protein 4
osa-miR156c-5p	osa-MIR156c	OS06G0663500	Cleavage	OsSPL11	SBP domain containing protein
osa-miR156c-5p	osa-MIR156c	OS02G0139400	Cleavage	OsSPL3	Similar to Squamosa promoter-binding-like protein 3
osa-miR156c-5p	osa-MIR156c	OS07G0505200	Cleavage	GLW7	Plant-specific transcription factor, Control of grain siz
osa-miR156c-5p	osa-MIR156c	OS05G0143600	Cleavage		Similar to Jasmonate-induced protein
osa-miR156c-5p	osa-MIR156c	OS02G0650500	Cleavage	OsRLCK80	Similar to Protein kinase-like (Protein serine/threonine kinase)
osa-miR156c-5p	osa-MIR156c	OS09G0339800	Transl. inhibieion		Glycerophosphoryl diester phosphodiesterase domain containing protein
osa-miR156c-5p	osa-MIR156c	OS03G0783700	Cleavage		Similar to AP-1 complex subunit sigma-2
osa-miR156c-5p	osa-MIR156c	OS02G0161500	Cleavage		Leucine-rich repeat domain containing protein
osa-miR156c-5p	osa-MIR156c	OS06G0470075	Cleavage		Hypothetical protein
osa-miR156c-5p	osa-MIR156c	OS04G0632400	Cleavage		Hypothetical protein
osa-miR156c-5p	osa-MIR156c	OS09G0513100	Cleavage		Similar to Phospholipase A1
osa-miR156c-5p	osa-MIR156c	OS04G0107650	Cleavage		Similar to Arginine decarboxylase
osa-miR156c-3p	osa-MIR156c	OS10G0479900	Cleavage	OsARF22	Transcriptional factor B3 family protein
osa-miR156c-3p	osa-MIR156c	OS11G0592550	Cleavage		Hypothetical protein
osa-miR156c-3p	osa-MIR156c	OS05G0151150	Cleavage		Hypothetical gene
osa-miR156c-3p	osa-MIR156c	OS06G0567666	Cleavage		Hypothetical gene
osa-miR156c-3p	osa-MIR156c	OS04G0467100	Cleavage		Similar to OSIGBa0115M15.9 protein
osa-miR156c-3p	osa-MIR156c	OS01G0356800	Cleavage	OsEnS-6	Domain of unknown function DUF3406, chloroplast translocase domain containing protein
osa-miR156c-3p	osa-MIR156c	OS07G0666900	Cleavage	NHX1	Vacuolar Na+/H+ antiporter, Salt toleranc
osa-miR156c-3p	osa-MIR156c	OS03G0237600	Cleavage		Similar to ATMAP65-6; microtubule binding
osa-miR156c-3p	osa-MIR156c	OS05G0481000	Cleavage	OsSNAT1	Serotonin N-acetyltransferase, Melatonin synthesi
osa-miR156c-3p	osa-MIR156c	OS08G0135900	Cleavage	TS	Similar to Tryptophan synthase beta chain 1 (EC 4.2.1.20
osa-miR156c-3p	osa-MIR156c	OS03G0226400	Cleavage	OsMTP8.1	Manganese transporter, Cation diffusion facilitator (CDF) family member, Mn toleranc
osa-miR156c-3p	osa-MIR156c	OS06G0729000	Cleavage	PSY1	Phytoene synthase 1 (EC 2.5.1.32)
osa-miR156c-3p	osa-MIR156c	OS09G0482821	Cleavage		Conserved hypothetical protein
osa-miR156c-3p	osa-MIR156c	OS05G0181000	Cleavage		Heat shock protein Hsp70 family protein
osa-miR156c-3p	osa-MIR156c	OS02G0164300	Cleavage		Similar to beta-1,3-galactosyltransferase sqv-2
osa-miR156c-3p	osa-MIR156c	OS03G0728800	Cleavage	OsRH16	Similar to RNA helicase (Fragment)
osa-miR156c-3p	osa-MIR156c	OS05G0454200	Cleavage	BGL	Guanine nucleotide exchange factors for Rop, Activation of small cuticular papillae development on leaf epidermi
osa-miR156c-3p	osa-MIR156c	OS04G0648900	Cleavage	OsERF#008	Similar to Dehydration responsive element binding protein 2F (DREB2F protein)
osa-miR156c-3p	osa-MIR156c	OS07G0601000	Cleavage		Similar to NADPH HC toxin reductase (Fragment)
osa-miR156c-3p	osa-MIR156c	OS02G0538550	Cleavage		Conserved hypothetical protein
osa-miR156d	osa-MIR156d	OS08G0531600	Cleavage	GW8	Transcription factor, Positive regulator of cell proliferation, Control of grain size, shape and qualit
osa-miR156d	osa-MIR156d	OS08G0509600	Cleavage	WFP	Squamosa promter-binding-like transcription activator, Regulation of branching in panicles and vegetative shoots, Semidominant regulator of plant architectur
osa-miR156d	osa-MIR156d	OS09G0507100	Cleavage	OsSPL18	Similar to Squamosa-promoter binding-like protein 11
osa-miR156d	osa-MIR156d	OS01G0922600	Cleavage	OsSPL2	Similar to SBP-domain protein 4
osa-miR156d	osa-MIR156d	OS09G0491532	Cleavage	OsSPL17	Similar to Squamosa-promoter binding protein 2
osa-miR156d	osa-MIR156d	OS11G0496600	Cleavage	OsSPL19	Hypothetical conserved gene
osa-miR156d	osa-MIR156d	OS02G0445200	Cleavage		Similar to SLP16
osa-miR156d	osa-MIR156d	OS02G0174100	Cleavage	OsSPL4	Similar to Isoform 2 of Squamosa promoter-binding-like protein 4
osa-miR156d	osa-MIR156d	OS06G0663500	Cleavage	OsSPL11	SBP domain containing protein
osa-miR156d	osa-MIR156d	OS02G0139400	Cleavage	OsSPL3	Similar to Squamosa promoter-binding-like protein 3
osa-miR156d	osa-MIR156d	OS07G0505200	Cleavage	GLW7	Plant-specific transcription factor, Control of grain siz
osa-miR156d	osa-MIR156d	OS05G0143600	Cleavage		Similar to Jasmonate-induced protein
osa-miR156d	osa-MIR156d	OS02G0650500	Cleavage	OsRLCK80	Similar to Protein kinase-like (Protein serine/threonine kinase)
osa-miR156d	osa-MIR156d	OS09G0339800	Transl. inhibieion		Glycerophosphoryl diester phosphodiesterase domain containing protein
osa-miR156d	osa-MIR156d	OS03G0783700	Cleavage		Similar to AP-1 complex subunit sigma-2
osa-miR156d	osa-MIR156d	OS02G0161500	Cleavage		Leucine-rich repeat domain containing protein
osa-miR156d	osa-MIR156d	OS06G0470075	Cleavage		Hypothetical protein
osa-miR156d	osa-MIR156d	OS04G0632400	Cleavage		Hypothetical protein
osa-miR156d	osa-MIR156d	OS09G0513100	Cleavage		Similar to Phospholipase A1
osa-miR156d	osa-MIR156d	OS04G0107650	Cleavage		Similar to Arginine decarboxylase
osa-miR156e	osa-MIR156e	OS08G0531600	Cleavage	GW8	Transcription factor, Positive regulator of cell proliferation, Control of grain size, shape and qualit
osa-miR156e	osa-MIR156e	OS08G0509600	Cleavage	WFP	Squamosa promter-binding-like transcription activator, Regulation of branching in panicles and vegetative shoots, Semidominant regulator of plant architectur
osa-miR156e	osa-MIR156e	OS09G0507100	Cleavage	OsSPL18	Similar to Squamosa-promoter binding-like protein 11
osa-miR156e	osa-MIR156e	OS01G0922600	Cleavage	OsSPL2	Similar to SBP-domain protein 4
osa-miR156e	osa-MIR156e	OS09G0491532	Cleavage	OsSPL17	Similar to Squamosa-promoter binding protein 2
osa-miR156e	osa-MIR156e	OS11G0496600	Cleavage	OsSPL19	Hypothetical conserved gene
osa-miR156e	osa-MIR156e	OS02G0445200	Cleavage		Similar to SLP16
osa-miR156e	osa-MIR156e	OS02G0174100	Cleavage	OsSPL4	Similar to Isoform 2 of Squamosa promoter-binding-like protein 4
osa-miR156e	osa-MIR156e	OS06G0663500	Cleavage	OsSPL11	SBP domain containing protein
osa-miR156e	osa-MIR156e	OS02G0139400	Cleavage	OsSPL3	Similar to Squamosa promoter-binding-like protein 3
osa-miR156e	osa-MIR156e	OS07G0505200	Cleavage	GLW7	Plant-specific transcription factor, Control of grain siz
osa-miR156e	osa-MIR156e	OS05G0143600	Cleavage		Similar to Jasmonate-induced protein
osa-miR156e	osa-MIR156e	OS02G0650500	Cleavage	OsRLCK80	Similar to Protein kinase-like (Protein serine/threonine kinase)
osa-miR156e	osa-MIR156e	OS09G0339800	Transl. inhibieion		Glycerophosphoryl diester phosphodiesterase domain containing protein
osa-miR156e	osa-MIR156e	OS03G0783700	Cleavage		Similar to AP-1 complex subunit sigma-2
osa-miR156e	osa-MIR156e	OS02G0161500	Cleavage		Leucine-rich repeat domain containing protein
osa-miR156e	osa-MIR156e	OS06G0470075	Cleavage		Hypothetical protein
osa-miR156e	osa-MIR156e	OS04G0632400	Cleavage		Hypothetical protein
osa-miR156e	osa-MIR156e	OS09G0513100	Cleavage		Similar to Phospholipase A1
osa-miR156e	osa-MIR156e	OS04G0107650	Cleavage		Similar to Arginine decarboxylase
osa-miR156f-5p	osa-MIR156f	OS08G0531600	Cleavage	GW8	Transcription factor, Positive regulator of cell proliferation, Control of grain size, shape and qualit
osa-miR156f-5p	osa-MIR156f	OS08G0509600	Cleavage	WFP	Squamosa promter-binding-like transcription activator, Regulation of branching in panicles and vegetative shoots, Semidominant regulator of plant architectur
osa-miR156f-5p	osa-MIR156f	OS09G0507100	Cleavage	OsSPL18	Similar to Squamosa-promoter binding-like protein 11
osa-miR156f-5p	osa-MIR156f	OS01G0922600	Cleavage	OsSPL2	Similar to SBP-domain protein 4
osa-miR156f-5p	osa-MIR156f	OS09G0491532	Cleavage	OsSPL17	Similar to Squamosa-promoter binding protein 2
osa-miR156f-5p	osa-MIR156f	OS11G0496600	Cleavage	OsSPL19	Hypothetical conserved gene
osa-miR156f-5p	osa-MIR156f	OS02G0445200	Cleavage		Similar to SLP16
osa-miR156f-5p	osa-MIR156f	OS02G0174100	Cleavage	OsSPL4	Similar to Isoform 2 of Squamosa promoter-binding-like protein 4
osa-miR156f-5p	osa-MIR156f	OS06G0663500	Cleavage	OsSPL11	SBP domain containing protein
osa-miR156f-5p	osa-MIR156f	OS02G0139400	Cleavage	OsSPL3	Similar to Squamosa promoter-binding-like protein 3
osa-miR156f-5p	osa-MIR156f	OS07G0505200	Cleavage	GLW7	Plant-specific transcription factor, Control of grain siz
osa-miR156f-5p	osa-MIR156f	OS05G0143600	Cleavage		Similar to Jasmonate-induced protein
osa-miR156f-5p	osa-MIR156f	OS02G0650500	Cleavage	OsRLCK80	Similar to Protein kinase-like (Protein serine/threonine kinase)
osa-miR156f-5p	osa-MIR156f	OS09G0339800	Transl. inhibieion		Glycerophosphoryl diester phosphodiesterase domain containing protein
osa-miR156f-5p	osa-MIR156f	OS03G0783700	Cleavage		Similar to AP-1 complex subunit sigma-2
osa-miR156f-5p	osa-MIR156f	OS02G0161500	Cleavage		Leucine-rich repeat domain containing protein
osa-miR156f-5p	osa-MIR156f	OS06G0470075	Cleavage		Hypothetical protein
osa-miR156f-5p	osa-MIR156f	OS04G0632400	Cleavage		Hypothetical protein
osa-miR156f-5p	osa-MIR156f	OS09G0513100	Cleavage		Similar to Phospholipase A1
osa-miR156f-5p	osa-MIR156f	OS04G0107650	Cleavage		Similar to Arginine decarboxylase
osa-miR156f-3p	osa-MIR156f	OS11G0592550	Cleavage		Hypothetical protein
osa-miR156f-3p	osa-MIR156f	OS05G0151150	Cleavage		Hypothetical gene
osa-miR156f-3p	osa-MIR156f	OS03G0752700	Cleavage	OsDjC33	Heat shock protein DnaJ, N-terminal domain containing protein
osa-miR156f-3p	osa-MIR156f	OS06G0567666	Cleavage		Hypothetical gene
osa-miR156f-3p	osa-MIR156f	OS04G0467100	Cleavage		Similar to OSIGBa0115M15.9 protein
osa-miR156f-3p	osa-MIR156f	OS03G0789600	Cleavage		Conserved hypothetical protein
osa-miR156f-3p	osa-MIR156f	OS09G0420900	Cleavage		BTB domain containing protein
osa-miR156f-3p	osa-MIR156f	OS02G0272600	Cleavage		Aph-1 family protein
osa-miR156f-3p	osa-MIR156f	OS07G0623600	Cleavage		Similar to mRNA, clone: RTFL01-43-H20
osa-miR156f-3p	osa-MIR156f	OS09G0564200	Cleavage		Hypothetical conserved gene
osa-miR156f-3p	osa-MIR156f	OS01G0121950	Cleavage		Hypothetical conserved gene
osa-miR156f-3p	osa-MIR156f	OS07G0653300	Cleavage		Hypothetical gene
osa-miR156f-3p	osa-MIR156f	OS08G0519600	Cleavage		Protein of unknown function DUF1666 family protein
osa-miR156f-3p	osa-MIR156f	OS03G0111600	Cleavage		Protein of unknown function DUF1618 domain containing protein
osa-miR156f-3p	osa-MIR156f	OS04G0408900	Cleavage		Similar to DNA-binding protein S1FA
osa-miR156f-3p	osa-MIR156f	OS02G0517531	Cleavage		Nucleotide-binding, alpha-beta plait domain containing protein
osa-miR156g-5p	osa-MIR156g	OS08G0531600	Cleavage	GW8	Transcription factor, Positive regulator of cell proliferation, Control of grain size, shape and qualit
osa-miR156g-5p	osa-MIR156g	OS08G0509600	Cleavage	WFP	Squamosa promter-binding-like transcription activator, Regulation of branching in panicles and vegetative shoots, Semidominant regulator of plant architectur
osa-miR156g-5p	osa-MIR156g	OS09G0507100	Cleavage	OsSPL18	Similar to Squamosa-promoter binding-like protein 11
osa-miR156g-5p	osa-MIR156g	OS01G0922600	Cleavage	OsSPL2	Similar to SBP-domain protein 4
osa-miR156g-5p	osa-MIR156g	OS09G0491532	Cleavage	OsSPL17	Similar to Squamosa-promoter binding protein 2
osa-miR156g-5p	osa-MIR156g	OS11G0496600	Cleavage	OsSPL19	Hypothetical conserved gene
osa-miR156g-5p	osa-MIR156g	OS02G0445200	Cleavage		Similar to SLP16
osa-miR156g-5p	osa-MIR156g	OS02G0174100	Cleavage	OsSPL4	Similar to Isoform 2 of Squamosa promoter-binding-like protein 4
osa-miR156g-5p	osa-MIR156g	OS06G0663500	Cleavage	OsSPL11	SBP domain containing protein
osa-miR156g-5p	osa-MIR156g	OS02G0139400	Cleavage	OsSPL3	Similar to Squamosa promoter-binding-like protein 3
osa-miR156g-5p	osa-MIR156g	OS07G0505200	Cleavage	GLW7	Plant-specific transcription factor, Control of grain siz
osa-miR156g-5p	osa-MIR156g	OS05G0143600	Cleavage		Similar to Jasmonate-induced protein
osa-miR156g-5p	osa-MIR156g	OS02G0650500	Cleavage	OsRLCK80	Similar to Protein kinase-like (Protein serine/threonine kinase)
osa-miR156g-5p	osa-MIR156g	OS09G0339800	Inhibition		Glycerophosphoryl diester phosphodiesterase domain containing protein
osa-miR156g-5p	osa-MIR156g	OS03G0783700	Cleavage		Similar to AP-1 complex subunit sigma-2
osa-miR156g-5p	osa-MIR156g	OS02G0161500	Cleavage		Leucine-rich repeat domain containing protein
osa-miR156g-5p	osa-MIR156g	OS06G0470075	Cleavage		Hypothetical protein
osa-miR156g-5p	osa-MIR156g	OS04G0632400	Cleavage		Hypothetical protein
osa-miR156g-5p	osa-MIR156g	OS09G0513100	Cleavage		Similar to Phospholipase A1
osa-miR156g-5p	osa-MIR156g	OS04G0107650	Cleavage		Similar to Arginine decarboxylase
osa-miR156g-3p	osa-MIR156g	OS10G0479900	Cleavage	OsARF22	Transcriptional factor B3 family protein
osa-miR156g-3p	osa-MIR156g	OS11G0592550	Cleavage		Hypothetical protein
osa-miR156g-3p	osa-MIR156g	OS05G0151150	Cleavage		Hypothetical gene
osa-miR156g-3p	osa-MIR156g	OS06G0567666	Cleavage		Hypothetical gene
osa-miR156g-3p	osa-MIR156g	OS04G0467100	Cleavage		Similar to OSIGBa0115M15.9 protein
osa-miR156g-3p	osa-MIR156g	OS01G0356800	Cleavage	OsEnS-6	Domain of unknown function DUF3406, chloroplast translocase domain containing protein
osa-miR156g-3p	osa-MIR156g	OS07G0666900	Cleavage	NHX1	Vacuolar Na+/H+ antiporter, Salt toleranc
osa-miR156g-3p	osa-MIR156g	OS03G0237600	Cleavage		Similar to ATMAP65-6; microtubule binding
osa-miR156g-3p	osa-MIR156g	OS05G0481000	Cleavage	OsSNAT1	Serotonin N-acetyltransferase, Melatonin synthesi
osa-miR156g-3p	osa-MIR156g	OS08G0135900	Cleavage	TS	Similar to Tryptophan synthase beta chain 1 (EC 4.2.1.20
osa-miR156g-3p	osa-MIR156g	OS03G0226400	Cleavage	OsMTP8.1	Manganese transporter, Cation diffusion facilitator (CDF) family member, Mn toleranc
osa-miR156g-3p	osa-MIR156g	OS06G0729000	Cleavage	PSY1	Phytoene synthase 1 (EC 2.5.1.32)
osa-miR156g-3p	osa-MIR156g	OS09G0482821	Cleavage		Conserved hypothetical protein
osa-miR156g-3p	osa-MIR156g	OS05G0181000	Cleavage		Heat shock protein Hsp70 family protein
osa-miR156g-3p	osa-MIR156g	OS02G0164300	Cleavage		Similar to beta-1,3-galactosyltransferase sqv-2
osa-miR156g-3p	osa-MIR156g	OS03G0728800	Cleavage	OsRH16	Similar to RNA helicase (Fragment)
osa-miR156g-3p	osa-MIR156g	OS05G0454200	Cleavage	BGL	Guanine nucleotide exchange factors for Rop, Activation of small cuticular papillae development on leaf epidermi
osa-miR156g-3p	osa-MIR156g	OS04G0648900	Cleavage	OsERF#008	Similar to Dehydration responsive element binding protein 2F (DREB2F protein)
osa-miR156g-3p	osa-MIR156g	OS07G0601000	Cleavage		Similar to NADPH HC toxin reductase (Fragment)
osa-miR156g-3p	osa-MIR156g	OS02G0538550	Cleavage		Conserved hypothetical protein
osa-miR156h-5p	osa-MIR156h	OS08G0531600	Cleavage	GW8	Transcription factor, Positive regulator of cell proliferation, Control of grain size, shape and qualit
osa-miR156h-5p	osa-MIR156h	OS08G0509600	Cleavage	WFP	Squamosa promter-binding-like transcription activator, Regulation of branching in panicles and vegetative shoots, Semidominant regulator of plant architectur
osa-miR156h-5p	osa-MIR156h	OS09G0507100	Cleavage	OsSPL18	Similar to Squamosa-promoter binding-like protein 11
osa-miR156h-5p	osa-MIR156h	OS01G0922600	Cleavage	OsSPL2	Similar to SBP-domain protein 4
osa-miR156h-5p	osa-MIR156h	OS09G0491532	Cleavage	OsSPL17	Similar to Squamosa-promoter binding protein 2
osa-miR156h-5p	osa-MIR156h	OS11G0496600	Cleavage	OsSPL19	Hypothetical conserved gene
osa-miR156h-5p	osa-MIR156h	OS02G0445200	Cleavage		Similar to SLP16
osa-miR156h-5p	osa-MIR156h	OS02G0174100	Cleavage	OsSPL4	Similar to Isoform 2 of Squamosa promoter-binding-like protein 4
osa-miR156h-5p	osa-MIR156h	OS06G0663500	Cleavage	OsSPL11	SBP domain containing protein
osa-miR156h-5p	osa-MIR156h	OS02G0139400	Cleavage	OsSPL3	Similar to Squamosa promoter-binding-like protein 3
osa-miR156h-5p	osa-MIR156h	OS07G0505200	Cleavage	GLW7	Plant-specific transcription factor, Control of grain siz
osa-miR156h-5p	osa-MIR156h	OS05G0143600	Cleavage		Similar to Jasmonate-induced protein
osa-miR156h-5p	osa-MIR156h	OS02G0650500	Cleavage	OsRLCK80	Similar to Protein kinase-like (Protein serine/threonine kinase)
osa-miR156h-5p	osa-MIR156h	OS09G0339800	Transl. inhibieion		Glycerophosphoryl diester phosphodiesterase domain containing protein
osa-miR156h-5p	osa-MIR156h	OS03G0783700	Cleavage		Similar to AP-1 complex subunit sigma-2
osa-miR156h-5p	osa-MIR156h	OS02G0161500	Cleavage		Leucine-rich repeat domain containing protein
osa-miR156h-5p	osa-MIR156h	OS06G0470075	Cleavage		Hypothetical protein
osa-miR156h-5p	osa-MIR156h	OS04G0632400	Cleavage		Hypothetical protein
osa-miR156h-5p	osa-MIR156h	OS09G0513100	Cleavage		Similar to Phospholipase A1
osa-miR156h-5p	osa-MIR156h	OS04G0107650	Cleavage		Similar to Arginine decarboxylase
osa-miR156h-3p	osa-MIR156h	OS11G0592550	Cleavage		Hypothetical protein
osa-miR156h-3p	osa-MIR156h	OS05G0151150	Cleavage		Hypothetical gene
osa-miR156h-3p	osa-MIR156h	OS03G0752700	Cleavage	OsDjC33	Heat shock protein DnaJ, N-terminal domain containing protein
osa-miR156h-3p	osa-MIR156h	OS06G0567666	Cleavage		Hypothetical gene
osa-miR156h-3p	osa-MIR156h	OS04G0467100	Cleavage		Similar to OSIGBa0115M15.9 protein
osa-miR156h-3p	osa-MIR156h	OS03G0789600	Cleavage		Conserved hypothetical protein
osa-miR156h-3p	osa-MIR156h	OS09G0420900	Cleavage		BTB domain containing protein
osa-miR156h-3p	osa-MIR156h	OS02G0272600	Cleavage		Aph-1 family protein
osa-miR156h-3p	osa-MIR156h	OS07G0623600	Cleavage		Similar to mRNA, clone: RTFL01-43-H20
osa-miR156h-3p	osa-MIR156h	OS09G0564200	Cleavage		Hypothetical conserved gene
osa-miR156h-3p	osa-MIR156h	OS01G0121950	Cleavage		Hypothetical conserved gene
osa-miR156h-3p	osa-MIR156h	OS07G0653300	Cleavage		Hypothetical gene
osa-miR156h-3p	osa-MIR156h	OS08G0519600	Cleavage		Protein of unknown function DUF1666 family protein
osa-miR156h-3p	osa-MIR156h	OS03G0111600	Cleavage		Protein of unknown function DUF1618 domain containing protein
osa-miR156h-3p	osa-MIR156h	OS04G0408900	Cleavage		Similar to DNA-binding protein S1FA
osa-miR156h-3p	osa-MIR156h	OS02G0517531	Cleavage		Nucleotide-binding, alpha-beta plait domain containing protein
osa-miR156i	osa-MIR156i	OS08G0531600	Cleavage	GW8	Transcription factor, Positive regulator of cell proliferation, Control of grain size, shape and qualit
osa-miR156i	osa-MIR156i	OS08G0509600	Cleavage	WFP	Squamosa promter-binding-like transcription activator, Regulation of branching in panicles and vegetative shoots, Semidominant regulator of plant architectur
osa-miR156i	osa-MIR156i	OS09G0507100	Cleavage	OsSPL18	Similar to Squamosa-promoter binding-like protein 11
osa-miR156i	osa-MIR156i	OS01G0922600	Cleavage	OsSPL2	Similar to SBP-domain protein 4
osa-miR156i	osa-MIR156i	OS09G0491532	Cleavage	OsSPL17	Similar to Squamosa-promoter binding protein 2
osa-miR156i	osa-MIR156i	OS11G0496600	Cleavage	OsSPL19	Hypothetical conserved gene
osa-miR156i	osa-MIR156i	OS02G0445200	Cleavage		Similar to SLP16
osa-miR156i	osa-MIR156i	OS02G0174100	Cleavage	OsSPL4	Similar to Isoform 2 of Squamosa promoter-binding-like protein 4
osa-miR156i	osa-MIR156i	OS06G0663500	Cleavage	OsSPL11	SBP domain containing protein
osa-miR156i	osa-MIR156i	OS02G0139400	Cleavage	OsSPL3	Similar to Squamosa promoter-binding-like protein 3
osa-miR156i	osa-MIR156i	OS07G0505200	Cleavage	GLW7	Plant-specific transcription factor, Control of grain siz
osa-miR156i	osa-MIR156i	OS05G0143600	Cleavage		Similar to Jasmonate-induced protein
osa-miR156i	osa-MIR156i	OS02G0650500	Cleavage	OsRLCK80	Similar to Protein kinase-like (Protein serine/threonine kinase)
osa-miR156i	osa-MIR156i	OS09G0339800	Transl. inhibieion		Glycerophosphoryl diester phosphodiesterase domain containing protein
osa-miR156i	osa-MIR156i	OS03G0783700	Cleavage		Similar to AP-1 complex subunit sigma-2
osa-miR156i	osa-MIR156i	OS02G0161500	Cleavage		Leucine-rich repeat domain containing protein
osa-miR156i	osa-MIR156i	OS06G0470075	Cleavage		Hypothetical protein
osa-miR156i	osa-MIR156i	OS04G0632400	Cleavage		Hypothetical protein
osa-miR156i	osa-MIR156i	OS09G0513100	Cleavage		Similar to Phospholipase A1
osa-miR156i	osa-MIR156i	OS04G0107650	Cleavage		Similar to Arginine decarboxylase
osa-miR156j-5p	osa-MIR156j	OS08G0531600	Cleavage	GW8	Transcription factor, Positive regulator of cell proliferation, Control of grain size, shape and qualit
osa-miR156j-5p	osa-MIR156j	OS08G0509600	Cleavage	WFP	Squamosa promter-binding-like transcription activator, Regulation of branching in panicles and vegetative shoots, Semidominant regulator of plant architectur
osa-miR156j-5p	osa-MIR156j	OS09G0507100	Cleavage	OsSPL18	Similar to Squamosa-promoter binding-like protein 11
osa-miR156j-5p	osa-MIR156j	OS01G0922600	Cleavage	OsSPL2	Similar to SBP-domain protein 4
osa-miR156j-5p	osa-MIR156j	OS09G0491532	Cleavage	OsSPL17	Similar to Squamosa-promoter binding protein 2
osa-miR156j-5p	osa-MIR156j	OS11G0496600	Cleavage	OsSPL19	Hypothetical conserved gene
osa-miR156j-5p	osa-MIR156j	OS02G0445200	Cleavage		Similar to SLP16
osa-miR156j-5p	osa-MIR156j	OS02G0174100	Cleavage	OsSPL4	Similar to Isoform 2 of Squamosa promoter-binding-like protein 4
osa-miR156j-5p	osa-MIR156j	OS06G0663500	Cleavage	OsSPL11	SBP domain containing protein
osa-miR156j-5p	osa-MIR156j	OS02G0139400	Cleavage	OsSPL3	Similar to Squamosa promoter-binding-like protein 3
osa-miR156j-5p	osa-MIR156j	OS07G0505200	Cleavage	GLW7	Plant-specific transcription factor, Control of grain siz
osa-miR156j-5p	osa-MIR156j	OS05G0143600	Cleavage		Similar to Jasmonate-induced protein
osa-miR156j-5p	osa-MIR156j	OS02G0650500	Cleavage	OsRLCK80	Similar to Protein kinase-like (Protein serine/threonine kinase)
osa-miR156j-5p	osa-MIR156j	OS09G0339800	Transl. inhibieion		Glycerophosphoryl diester phosphodiesterase domain containing protein
osa-miR156j-5p	osa-MIR156j	OS03G0783700	Cleavage		Similar to AP-1 complex subunit sigma-2
osa-miR156j-5p	osa-MIR156j	OS02G0161500	Cleavage		Leucine-rich repeat domain containing protein
osa-miR156j-5p	osa-MIR156j	OS06G0470075	Cleavage		Hypothetical protein
osa-miR156j-5p	osa-MIR156j	OS04G0632400	Cleavage		Hypothetical protein
osa-miR156j-5p	osa-MIR156j	OS09G0513100	Cleavage		Similar to Phospholipase A1
osa-miR156j-5p	osa-MIR156j	OS04G0107650	Cleavage		Similar to Arginine decarboxylase
osa-miR156j-3p	osa-MIR156j	OS05G0227600	Cleavage	OsRePRP1.2	Proline-rich glycoprotein, ABA-dependent inhibition of root growt
osa-miR156j-3p	osa-MIR156j	OS03G0752700	Cleavage	OsDjC33	Heat shock protein DnaJ, N-terminal domain containing protein
osa-miR156j-3p	osa-MIR156j	OS03G0789600	Cleavage		Conserved hypothetical protein
osa-miR156j-3p	osa-MIR156j	OS09G0420900	Cleavage		BTB domain containing protein
osa-miR156j-3p	osa-MIR156j	OS09G0564200	Cleavage		Hypothetical conserved gene
osa-miR156j-3p	osa-MIR156j	OS08G0100600	Cleavage		Protein of unknown function DUF789 family protein
osa-miR156j-3p	osa-MIR156j	OS01G0127700	Cleavage	OsRLCK19	Conserved hypothetical protein
osa-miR156j-3p	osa-MIR156j	OS08G0519600	Cleavage		Protein of unknown function DUF1666 family protein
osa-miR156j-3p	osa-MIR156j	OS01G0775750	Cleavage		Hypothetical protein
osa-miR156j-3p	osa-MIR156j	OS02G0326100	Cleavage		Hypothetical gene
osa-miR156j-3p	osa-MIR156j	OS05G0372800	Cleavage	OsFbox257	Cyclin-like F-box domain containing protein
osa-miR156j-3p	osa-MIR156j	OS08G0180300	Cleavage	BRHIS1	DEAD-like helicase, N-terminal domain containing protein
osa-miR156j-3p	osa-MIR156j	OS03G0122600	Cleavage	OsMADS50	MIKC-type MADS-box protein, Flowering activator, Short-day/long-day promotion of flowerin
osa-miR156j-3p	osa-MIR156j	OS07G0163066	Cleavage		Hypothetical protein
osa-miR156k	osa-MIR156k	OS08G0531600	Cleavage	GW8	Transcription factor, Positive regulator of cell proliferation, Control of grain size, shape and qualit
osa-miR156k	osa-MIR156k	OS08G0509600	Cleavage	WFP	Squamosa promter-binding-like transcription activator, Regulation of branching in panicles and vegetative shoots, Semidominant regulator of plant architectur
osa-miR156k	osa-MIR156k	OS09G0507100	Cleavage	OsSPL18	Similar to Squamosa-promoter binding-like protein 11
osa-miR156k	osa-MIR156k	OS01G0922600	Cleavage	OsSPL2	Similar to SBP-domain protein 4
osa-miR156k	osa-MIR156k	OS09G0491532	Cleavage	OsSPL17	Similar to Squamosa-promoter binding protein 2
osa-miR156k	osa-MIR156k	OS11G0496600	Cleavage	OsSPL19	Hypothetical conserved gene
osa-miR156k	osa-MIR156k	OS02G0445200	Cleavage		Similar to SLP16
osa-miR156k	osa-MIR156k	OS02G0174100	Cleavage	OsSPL4	Similar to Isoform 2 of Squamosa promoter-binding-like protein 4
osa-miR156k	osa-MIR156k	OS06G0663500	Cleavage	OsSPL11	SBP domain containing protein
osa-miR156k	osa-MIR156k	OS02G0139400	Cleavage	OsSPL3	Similar to Squamosa promoter-binding-like protein 3
osa-miR156k	osa-MIR156k	OS01G0390900	Cleavage	OsDsPTP1	Similar to Dual-specificity protein phosphatase-like protein
osa-miR156k	osa-MIR156k	OS07G0505200	Cleavage	GLW7	Plant-specific transcription factor, Control of grain siz
osa-miR156k	osa-MIR156k	OS05G0143600	Cleavage		Similar to Jasmonate-induced protein
osa-miR156k	osa-MIR156k	OS02G0650500	Cleavage	OsRLCK80	Similar to Protein kinase-like (Protein serine/threonine kinase)
osa-miR156k	osa-MIR156k	OS02G0672100	Cleavage	OsIDD4	C2H2-type zinc finger transcription factor, Promotion of flowerin
osa-miR156k	osa-MIR156k	OS07G0267200	Cleavage		Conserved hypothetical protein
osa-miR156k	osa-MIR156k	OS06G0139200	Cleavage		Hypothetical conserved gene
osa-miR156k	osa-MIR156k	OS03G0561400	Cleavage		Conserved hypothetical protein
osa-miR156k	osa-MIR156k	OS07G0471050	Cleavage		Hypothetical gene
osa-miR156k	osa-MIR156k	OS02G0450000	Cleavage		Similar to OSIGBa0107A02.7 protein
osa-miR156k	osa-MIR156k	OS01G0590700	Cleavage		Peptidase M41 domain containing protein
osa-miR156k	osa-MIR156k	OS01G0113800	Cleavage		Protein kinase, core domain containing protein
osa-miR156k	osa-MIR156k	OS12G0220001	Cleavage		Conserved hypothetical protein
osa-miR156k	osa-MIR156k	OS03G0368900	Cleavage	PRX45	Haem peroxidase family protein
osa-miR156k	osa-MIR156k	OS03G0680100	Cleavage		Similar to TPR Domain containing protein
osa-miR156k	osa-MIR156k	OS01G0549000	Cleavage		Similar to Polygalacturonase (Fragment)
osa-miR156k	osa-MIR156k	OS08G0192100	Cleavage		Hypothetical conserved gene
osa-miR156k	osa-MIR156k	OS05G0553400	Cleavage	OsMYB55	Similar to Myb-related transcription factor-like protein (MYB transcription factor)
osa-miR156k	osa-MIR156k	OS12G0580900	Cleavage	OsPP2C78	Similar to Protein phosphatase 2C-like protein
osa-miR156k	osa-MIR156k	OS05G0316100	Cleavage		Zinc/iron permease family protein
osa-miR156k	osa-MIR156k	OS08G0442700	Cleavage	COE1	Leucine-rich repeat receptor-like kinase, Regulation of commissural vein pattern formatio
osa-miR156k	osa-MIR156k	OS09G0375100	Cleavage	OsHSBP1	Heat shock factor-binding protein 1
osa-miR156k	osa-MIR156k	OS02G0695050	Cleavage		Leucine-rich repeat domain containing protein
osa-miR156k	osa-MIR156k	OS04G0610700	Cleavage	OsHAK15	Similar to Potassium transporter 13 (AtPOT13) (AtKT5)
osa-miR156k	osa-MIR156k	OS03G0269300	Cleavage		Protein kinase-like domain containing protein
osa-miR156k	osa-MIR156k	OS06G0694100	Cleavage		Similar to cDNA clone:J033051C12, full insert sequence
osa-miR156k	osa-MIR156k	OS01G0242400	Cleavage		Lateral organ boundaries, LOB domain containing protein
osa-miR156l-5p	osa-MIR156l	OS08G0531600	Cleavage	GW8	Transcription factor, Positive regulator of cell proliferation, Control of grain size, shape and qualit
osa-miR156l-5p	osa-MIR156l	OS08G0509600	Cleavage	WFP	Squamosa promter-binding-like transcription activator, Regulation of branching in panicles and vegetative shoots, Semidominant regulator of plant architectur
osa-miR156l-5p	osa-MIR156l	OS09G0507100	Cleavage	OsSPL18	Similar to Squamosa-promoter binding-like protein 11
osa-miR156l-5p	osa-MIR156l	OS01G0922600	Cleavage	OsSPL2	Similar to SBP-domain protein 4
osa-miR156l-5p	osa-MIR156l	OS09G0491532	Cleavage	OsSPL17	Similar to Squamosa-promoter binding protein 2
osa-miR156l-5p	osa-MIR156l	OS11G0496600	Cleavage	OsSPL19	Hypothetical conserved gene
osa-miR156l-5p	osa-MIR156l	OS02G0445200	Cleavage		Similar to SLP16
osa-miR156l-5p	osa-MIR156l	OS02G0174100	Cleavage	OsSPL4	Similar to Isoform 2 of Squamosa promoter-binding-like protein 4
osa-miR156l-5p	osa-MIR156l	OS06G0663500	Cleavage	OsSPL11	SBP domain containing protein
osa-miR156l-5p	osa-MIR156l	OS02G0139400	Cleavage	OsSPL3	Similar to Squamosa promoter-binding-like protein 3
osa-miR156l-5p	osa-MIR156l	OS07G0505200	Cleavage	GLW7	Plant-specific transcription factor, Control of grain siz
osa-miR156l-5p	osa-MIR156l	OS03G0783700	Cleavage		Similar to AP-1 complex subunit sigma-2
osa-miR156l-5p	osa-MIR156l	OS02G0161500	Cleavage		Leucine-rich repeat domain containing protein
osa-miR156l-5p	osa-MIR156l	OS06G0470075	Cleavage		Hypothetical protein
osa-miR156l-5p	osa-MIR156l	OS04G0632400	Cleavage		Hypothetical protein
osa-miR156l-5p	osa-MIR156l	OS05G0456800	Cleavage		Hypothetical gene
osa-miR156l-5p	osa-MIR156l	OS12G0456700	Transl. inhibieion	OsGdpD	PLC-like phosphodiesterase, TIM beta/alpha-barrel domain domain containing protein
osa-miR156l-5p	osa-MIR156l	OS05G0156200	Cleavage		Conserved hypothetical protein
osa-miR156l-5p	osa-MIR156l	OS10G0497000	Cleavage		Armadillo-type fold domain containing protein
osa-miR156l-3p	osa-MIR156l	OS11G0592550	Cleavage		Hypothetical protein
osa-miR156l-3p	osa-MIR156l	OS05G0151150	Cleavage		Hypothetical gene
osa-miR156l-3p	osa-MIR156l	OS03G0752700	Cleavage	OsDjC33	Heat shock protein DnaJ, N-terminal domain containing protein
osa-miR156l-3p	osa-MIR156l	OS06G0567666	Cleavage		Hypothetical gene
osa-miR156l-3p	osa-MIR156l	OS04G0467100	Cleavage		Similar to OSIGBa0115M15.9 protein
osa-miR156l-3p	osa-MIR156l	OS03G0789600	Cleavage		Conserved hypothetical protein
osa-miR156l-3p	osa-MIR156l	OS09G0420900	Cleavage		BTB domain containing protein
osa-miR156l-3p	osa-MIR156l	OS02G0272600	Cleavage		Aph-1 family protein
osa-miR156l-3p	osa-MIR156l	OS07G0623600	Cleavage		Similar to mRNA, clone: RTFL01-43-H20
osa-miR156l-3p	osa-MIR156l	OS09G0564200	Cleavage		Hypothetical conserved gene
osa-miR156l-3p	osa-MIR156l	OS01G0121950	Cleavage		Hypothetical conserved gene
osa-miR156l-3p	osa-MIR156l	OS07G0653300	Cleavage		Hypothetical gene
osa-miR156l-3p	osa-MIR156l	OS08G0519600	Cleavage		Protein of unknown function DUF1666 family protein
osa-miR156l-3p	osa-MIR156l	OS03G0111600	Cleavage		Protein of unknown function DUF1618 domain containing protein
osa-miR156l-3p	osa-MIR156l	OS04G0408900	Cleavage		Similar to DNA-binding protein S1FA
osa-miR156l-3p	osa-MIR156l	OS02G0517531	Cleavage		Nucleotide-binding, alpha-beta plait domain containing protein
osa-miR159a.2	osa-MIR159a	OS03G0113500	Cleavage		Conserved hypothetical protein
osa-miR159a.2	osa-MIR159a	OS10G0516500	Cleavage		Conserved hypothetical protein
osa-miR159a.2	osa-MIR159a	OS10G0558600	Transl. inhibieion	PPR13	Pentatricopeptide repeat domain containing protein
osa-miR159a.2	osa-MIR159a	OS03G0401200	Cleavage	OsDjC30	Similar to DnaJ homolog subfamily B member 4 (Heat shock 40 kDa protein 1 homolog) (Heat shock protein 40 homolog) (HSP40 homolog)
osa-miR159a.2	osa-MIR159a	OS03G0848400	Cleavage		B-cell receptor-associated 31-like family protein
osa-miR159a.1	osa-MIR159a	OS05G0490600	Cleavage	OsMyb5	OSMYB5
osa-miR159a.1	osa-MIR159a	OS01G0507000	Cleavage	miR159a	Non-protein coding transcript
osa-miR159a.1	osa-MIR159a	OS06G0605600	Cleavage	OsGAMYBL1	GAMYB-like protein, Flower development and stem elongation at the reproductive stag
osa-miR159a.1	osa-MIR159a	OS03G0578900	Cleavage	OsGAMYBL2	Similar to MYB1
osa-miR159a.1	osa-MIR159a	OS01G0812000	Cleavage	GAMYB	Transcriptional activator of gibberellin-dependent alpha-amylase expression, Regulation of nutrient mobilization in germinatio
osa-miR159a.1	osa-MIR159a	OS03G0331700	Cleavage	OsCML27	Similar to cDNA clone:002-120-A09, full insert sequence
osa-miR159a.1	osa-MIR159a	OS05G0501800	Cleavage	OsSPL	SPL-like, EAR-containing (SPEAR) protein, Regulation of meiotic fate acquisitio
osa-miR159a.1	osa-MIR159a	OS01G0212500	Cleavage	OsSPEAR2	Conserved hypothetical protein
osa-miR159a.1	osa-MIR159a	OS04G0550800	Cleavage	OsTIP5	Major intrinsic protein family protein
osa-miR159a.1	osa-MIR159a	OS03G0683866	Cleavage		Similar to UPL7 (ubiquitin-protein ligase 7); ubiquitin-protein ligase
osa-miR159a.1	osa-MIR159a	OS10G0336300	Cleavage		Leucine-rich repeat domain containing protein
osa-miR159a.1	osa-MIR159a	OS09G0498600	Cleavage		K Homology, type 1, subgroup domain containing protein
osa-miR159a.1	osa-MIR159a	OS06G0143900	Cleavage	OsWD40-125	Similar to Coatomer protein complex, beta prime; beta'-COP protein
osa-miR159a.1	osa-MIR159a	OS12G0566100	Cleavage		Conserved hypothetical protein
osa-miR159b	osa-MIR159b	OS05G0490600	Cleavage	OsMyb5	OSMYB5
osa-miR159b	osa-MIR159b	OS01G0507000	Cleavage	miR159a	Non-protein coding transcript
osa-miR159b	osa-MIR159b	OS06G0605600	Cleavage	OsGAMYBL1	GAMYB-like protein, Flower development and stem elongation at the reproductive stag
osa-miR159b	osa-MIR159b	OS03G0578900	Cleavage	OsGAMYBL2	Similar to MYB1
osa-miR159b	osa-MIR159b	OS01G0812000	Cleavage	GAMYB	Transcriptional activator of gibberellin-dependent alpha-amylase expression, Regulation of nutrient mobilization in germinatio
osa-miR159b	osa-MIR159b	OS03G0331700	Cleavage	OsCML27	Similar to cDNA clone:002-120-A09, full insert sequence
osa-miR159b	osa-MIR159b	OS05G0501800	Cleavage	OsSPL	SPL-like, EAR-containing (SPEAR) protein, Regulation of meiotic fate acquisitio
osa-miR159b	osa-MIR159b	OS01G0212500	Cleavage	OsSPEAR2	Conserved hypothetical protein
osa-miR159b	osa-MIR159b	OS04G0550800	Cleavage	OsTIP5	Major intrinsic protein family protein
osa-miR159b	osa-MIR159b	OS03G0683866	Cleavage		Similar to UPL7 (ubiquitin-protein ligase 7); ubiquitin-protein ligase
osa-miR159b	osa-MIR159b	OS10G0336300	Cleavage		Leucine-rich repeat domain containing protein
osa-miR159b	osa-MIR159b	OS09G0498600	Cleavage		K Homology, type 1, subgroup domain containing protein
osa-miR159b	osa-MIR159b	OS06G0143900	Cleavage	OsWD40-125	Similar to Coatomer protein complex, beta prime; beta'-COP protein
osa-miR159b	osa-MIR159b	OS12G0566100	Cleavage		Conserved hypothetical protein
osa-miR159c	osa-MIR159c	OS05G0490600	Cleavage	OsMyb5	OSMYB5
osa-miR159c	osa-MIR159c	OS01G0507000	Cleavage	miR159a	Non-protein coding transcript
osa-miR159c	osa-MIR159c	OS06G0605600	Cleavage	OsGAMYBL1	GAMYB-like protein, Flower development and stem elongation at the reproductive stag
osa-miR159c	osa-MIR159c	OS03G0578900	Cleavage	OsGAMYBL2	Similar to MYB1
osa-miR159c	osa-MIR159c	OS01G0812000	Cleavage	GAMYB	Transcriptional activator of gibberellin-dependent alpha-amylase expression, Regulation of nutrient mobilization in germinatio
osa-miR159c	osa-MIR159c	OS03G0785800	Cleavage	OsPCF6	Transcription factor , Cold toleranc
osa-miR159c	osa-MIR159c	OS07G0152000	Cleavage	OsTCP21	Transcription factor , Cold toleranc
osa-miR159c	osa-MIR159c	OS03G0331700	Cleavage	OsCML27	Similar to cDNA clone:002-120-A09, full insert sequence
osa-miR159c	osa-MIR159c	OS03G0783800	Cleavage		Protein of unknown function DUF295 family protein
osa-miR159d	osa-MIR159d	OS05G0490600	Cleavage	OsMyb5	OSMYB5
osa-miR159d	osa-MIR159d	OS01G0507000	Cleavage	miR159a	Non-protein coding transcript
osa-miR159d	osa-MIR159d	OS06G0605600	Cleavage	OsGAMYBL1	GAMYB-like protein, Flower development and stem elongation at the reproductive stag
osa-miR159d	osa-MIR159d	OS03G0578900	Cleavage	OsGAMYBL2	Similar to MYB1
osa-miR159d	osa-MIR159d	OS01G0812000	Cleavage	GAMYB	Transcriptional activator of gibberellin-dependent alpha-amylase expression, Regulation of nutrient mobilization in germinatio
osa-miR159d	osa-MIR159d	OS03G0785800	Cleavage	OsPCF6	Transcription factor , Cold toleranc
osa-miR159d	osa-MIR159d	OS07G0152000	Cleavage	OsTCP21	Transcription factor , Cold toleranc
osa-miR159d	osa-MIR159d	OS03G0331700	Cleavage	OsCML27	Similar to cDNA clone:002-120-A09, full insert sequence
osa-miR159d	osa-MIR159d	OS03G0783800	Cleavage		Protein of unknown function DUF295 family protein
osa-miR159e	osa-MIR159e	OS05G0490600	Cleavage	OsMyb5	OSMYB5
osa-miR159e	osa-MIR159e	OS01G0507000	Cleavage	miR159a	Non-protein coding transcript
osa-miR159e	osa-MIR159e	OS06G0605600	Cleavage	OsGAMYBL1	GAMYB-like protein, Flower development and stem elongation at the reproductive stag
osa-miR159e	osa-MIR159e	OS03G0578900	Cleavage	OsGAMYBL2	Similar to MYB1
osa-miR159e	osa-MIR159e	OS01G0812000	Cleavage	GAMYB	Transcriptional activator of gibberellin-dependent alpha-amylase expression, Regulation of nutrient mobilization in germinatio
osa-miR159e	osa-MIR159e	OS03G0785800	Cleavage	OsPCF6	Transcription factor , Cold toleranc
osa-miR159e	osa-MIR159e	OS07G0152000	Cleavage	OsTCP21	Transcription factor , Cold toleranc
osa-miR159e	osa-MIR159e	OS03G0331700	Cleavage	OsCML27	Similar to cDNA clone:002-120-A09, full insert sequence
osa-miR159e	osa-MIR159e	OS03G0783800	Cleavage		Protein of unknown function DUF295 family protein
osa-miR159e	osa-MIR159e	OS11G0117700	Cleavage		Protein of unknown function DUF3133 domain containing protein
osa-miR159f	osa-MIR159f	OS05G0490600	Cleavage	OsMyb5	OSMYB5
osa-miR159f	osa-MIR159f	OS01G0507000	Cleavage	miR159a	Non-protein coding transcript
osa-miR159f	osa-MIR159f	OS06G0605600	Cleavage	OsGAMYBL1	GAMYB-like protein, Flower development and stem elongation at the reproductive stag
osa-miR159f	osa-MIR159f	OS03G0578900	Cleavage	OsGAMYBL2	Similar to MYB1
osa-miR159f	osa-MIR159f	OS01G0812000	Cleavage	GAMYB	Transcriptional activator of gibberellin-dependent alpha-amylase expression, Regulation of nutrient mobilization in germinatio
osa-miR159f	osa-MIR159f	OS03G0331700	Cleavage	OsCML27	Similar to cDNA clone:002-120-A09, full insert sequence
osa-miR159f	osa-MIR159f	OS05G0352750	Cleavage		Zinc finger, RING-type domain containing protein
osa-miR159f	osa-MIR159f	OS09G0570900	Inhibition		Amino acid-binding ACT domain containing protein
osa-miR159f	osa-MIR159f	OS05G0492100	Cleavage		Hypothetical protein
osa-miR160a-5p	osa-MIR160a	OS04G0519700	Cleavage	OsARF10	Similar to Auxin response factor 10
osa-miR160a-5p	osa-MIR160a	OS10G0479900	Cleavage	OsARF22	Transcriptional factor B3 family protein
osa-miR160a-5p	osa-MIR160a	OS04G0690600	Cleavage	OsARF13	Similar to Auxin response factor 13
osa-miR160a-5p	osa-MIR160a	OS09G0466800	Cleavage		Conserved hypothetical protein
osa-miR160a-5p	osa-MIR160a	OS07G0496300	Cleavage		MULE transposase, conserved domain domain containing protein
osa-miR160b-5p	osa-MIR160b	OS04G0519700	Cleavage	OsARF10	Similar to Auxin response factor 10
osa-miR160b-5p	osa-MIR160b	OS10G0479900	Cleavage	OsARF22	Transcriptional factor B3 family protein
osa-miR160b-5p	osa-MIR160b	OS04G0690600	Cleavage	OsARF13	Similar to Auxin response factor 13
osa-miR160b-5p	osa-MIR160b	OS09G0466800	Cleavage		Conserved hypothetical protein
osa-miR160b-5p	osa-MIR160b	OS07G0496300	Cleavage		MULE transposase, conserved domain domain containing protein
osa-miR160c-5p	osa-MIR160c	OS04G0519700	Cleavage	OsARF10	Similar to Auxin response factor 10
osa-miR160c-5p	osa-MIR160c	OS10G0479900	Cleavage	OsARF22	Transcriptional factor B3 family protein
osa-miR160c-5p	osa-MIR160c	OS04G0690600	Cleavage	OsARF13	Similar to Auxin response factor 13
osa-miR160c-5p	osa-MIR160c	OS09G0466800	Cleavage		Conserved hypothetical protein
osa-miR160c-5p	osa-MIR160c	OS07G0496300	Cleavage		MULE transposase, conserved domain domain containing protein
osa-miR160d-5p	osa-MIR160d	OS04G0519700	Cleavage	OsARF10	Similar to Auxin response factor 10
osa-miR160d-5p	osa-MIR160d	OS10G0479900	Cleavage	OsARF22	Transcriptional factor B3 family protein
osa-miR160d-5p	osa-MIR160d	OS04G0690600	Cleavage	OsARF13	Similar to Auxin response factor 13
osa-miR160d-5p	osa-MIR160d	OS09G0466800	Cleavage		Conserved hypothetical protein
osa-miR160d-5p	osa-MIR160d	OS07G0496300	Cleavage		MULE transposase, conserved domain domain containing protein
osa-miR160e-5p	osa-MIR160e	OS04G0519700	Cleavage	OsARF10	Similar to Auxin response factor 10
osa-miR160e-5p	osa-MIR160e	OS10G0479900	Cleavage	OsARF22	Transcriptional factor B3 family protein
osa-miR160e-5p	osa-MIR160e	OS04G0690600	Cleavage	OsARF13	Similar to Auxin response factor 13
osa-miR160e-5p	osa-MIR160e	OS09G0466800	Cleavage		Conserved hypothetical protein
osa-miR160e-5p	osa-MIR160e	OS07G0496300	Cleavage		MULE transposase, conserved domain domain containing protein
osa-miR164a	osa-MIR164a	OS06G0675600	Cleavage	OsY37	NAC transcription factor, Positive regulator of heading and senescence during the reproductive phas
osa-miR164a	osa-MIR164a	OS06G0344900	Cleavage	OMTN5	NAC transcription facto
osa-miR164a	osa-MIR164a	OS03G0590700	Transl. inhibieion		NADH dehydrogenase [ubiquinone] 1 alpha subcomplex assembly factor 3 domain containing protein
osa-miR164a	osa-MIR164a	OS04G0486800	Cleavage	OsDBH	Similar to predicted protein
osa-miR164a	osa-MIR164a	OS07G0481000	Cleavage		Similar to Pollen-specific kinase partner protein
osa-miR164a	osa-MIR164a	OS10G0360100	Cleavage		Similar to Sugar transporter protein
osa-miR164a	osa-MIR164a	OS12G0147800	Cleavage	OsPSK3	Similar to Phytosulfokines 5 precursor (Secretory protein SH27A)
osa-miR164a	osa-MIR164a	OS06G0305400	Cleavage	AM11	Peptidase A1 domain containing protein
osa-miR164a	osa-MIR164a	OS10G0571100	Transl. inhibieion		Protein of unknown function DUF498 domain containing protein
osa-miR164a	osa-MIR164a	OS05G0137400	Cleavage	OsAP1	Similar to Aspartic protease precursor
osa-miR164a	osa-MIR164a	OS04G0441900	Cleavage		Cleft lip and palate transmembrane 1 family protein
osa-miR164a	osa-MIR164a	OS06G0590800	Cleavage		Hypothetical conserved gene
osa-miR164a	osa-MIR164a	OS03G0163000	Cleavage		Hypothetical conserved gene
osa-miR164a	osa-MIR164a	OS01G0329800	Cleavage	IAI1	YT521-B-like protein family protein
osa-miR164b	osa-MIR164b	OS12G0610600	Cleavage	OMTN3	NAC transcription factor, Negative regulation of drought toleranc
osa-miR164b	osa-MIR164b	OS06G0675600	Cleavage	OsY37	NAC transcription factor, Positive regulator of heading and senescence during the reproductive phas
osa-miR164b	osa-MIR164b	OS06G0344900	Cleavage	OMTN5	NAC transcription facto
osa-miR164b	osa-MIR164b	OS03G0590700	Transl. inhibieion		NADH dehydrogenase [ubiquinone] 1 alpha subcomplex assembly factor 3 domain containing protein
osa-miR164b	osa-MIR164b	OS04G0486800	Cleavage	OsDBH	Similar to predicted protein
osa-miR164b	osa-MIR164b	OS07G0481000	Cleavage		Similar to Pollen-specific kinase partner protein
osa-miR164b	osa-MIR164b	OS10G0360100	Cleavage		Similar to Sugar transporter protein
osa-miR164b	osa-MIR164b	OS12G0147800	Cleavage	OsPSK3	Similar to Phytosulfokines 5 precursor (Secretory protein SH27A)
osa-miR164b	osa-MIR164b	OS06G0305400	Cleavage	AM11	Peptidase A1 domain containing protein
osa-miR164b	osa-MIR164b	OS10G0571100	Transl. inhibieion		Protein of unknown function DUF498 domain containing protein
osa-miR164b	osa-MIR164b	OS05G0137400	Cleavage	OsAP1	Similar to Aspartic protease precursor
osa-miR164b	osa-MIR164b	OS04G0441900	Cleavage		Cleft lip and palate transmembrane 1 family protein
osa-miR164b	osa-MIR164b	OS06G0590800	Cleavage		Hypothetical conserved gene
osa-miR164b	osa-MIR164b	OS03G0163000	Cleavage		Hypothetical conserved gene
osa-miR164b	osa-MIR164b	OS01G0329800	Cleavage	IAI1	YT521-B-like protein family protein
osa-miR164d	osa-MIR164d	OS12G0610600	Cleavage	OMTN3	NAC transcription factor, Negative regulation of drought toleranc
osa-miR164d	osa-MIR164d	OS06G0675600	Cleavage	OsY37	NAC transcription factor, Positive regulator of heading and senescence during the reproductive phas
osa-miR164d	osa-MIR164d	OS06G0344900	Cleavage	OMTN5	NAC transcription facto
osa-miR164d	osa-MIR164d	OS03G0590700	Transl. inhibieion		NADH dehydrogenase [ubiquinone] 1 alpha subcomplex assembly factor 3 domain containing protein
osa-miR164d	osa-MIR164d	OS04G0486800	Cleavage	OsDBH	Similar to predicted protein
osa-miR164d	osa-MIR164d	OS07G0481000	Cleavage		Similar to Pollen-specific kinase partner protein
osa-miR164d	osa-MIR164d	OS10G0360100	Cleavage		Similar to Sugar transporter protein
osa-miR164d	osa-MIR164d	OS12G0147800	Cleavage	OsPSK3	Similar to Phytosulfokines 5 precursor (Secretory protein SH27A)
osa-miR164d	osa-MIR164d	OS06G0305400	Cleavage	AM11	Peptidase A1 domain containing protein
osa-miR164d	osa-MIR164d	OS10G0571100	Transl. inhibieion		Protein of unknown function DUF498 domain containing protein
osa-miR164d	osa-MIR164d	OS05G0137400	Cleavage	OsAP1	Similar to Aspartic protease precursor
osa-miR164d	osa-MIR164d	OS04G0441900	Cleavage		Cleft lip and palate transmembrane 1 family protein
osa-miR164d	osa-MIR164d	OS06G0590800	Cleavage		Hypothetical conserved gene
osa-miR164d	osa-MIR164d	OS03G0163000	Cleavage		Hypothetical conserved gene
osa-miR164d	osa-MIR164d	OS01G0329800	Cleavage	IAI1	YT521-B-like protein family protein
osa-miR164e	osa-MIR164e	OS12G0610600	Cleavage	OMTN3	NAC transcription factor, Negative regulation of drought toleranc
osa-miR164e	osa-MIR164e	OS06G0675600	Cleavage	OsY37	NAC transcription factor, Positive regulator of heading and senescence during the reproductive phas
osa-miR164e	osa-MIR164e	OS06G0344900	Cleavage	OMTN5	NAC transcription facto
osa-miR164e	osa-MIR164e	OS02G0154600	Cleavage		Domain of unknown function DUF250 domain containing protein
osa-miR164e	osa-MIR164e	OS03G0590700	Transl. inhibieion		NADH dehydrogenase [ubiquinone] 1 alpha subcomplex assembly factor 3 domain containing protein
osa-miR164e	osa-MIR164e	OS04G0486800	Cleavage	OsDBH	Similar to predicted protein
osa-miR164e	osa-MIR164e	OS07G0481000	Cleavage		Similar to Pollen-specific kinase partner protein
osa-miR164e	osa-MIR164e	OS10G0360100	Cleavage		Similar to Sugar transporter protein
osa-miR164e	osa-MIR164e	OS12G0147800	Cleavage	OsPSK3	Similar to Phytosulfokines 5 precursor (Secretory protein SH27A)
osa-miR164e	osa-MIR164e	OS06G0305400	Cleavage	AM11	Peptidase A1 domain containing protein
osa-miR164e	osa-MIR164e	OS10G0571100	Transl. inhibieion		Protein of unknown function DUF498 domain containing protein
osa-miR164e	osa-MIR164e	OS05G0137400	Cleavage	OsAP1	Similar to Aspartic protease precursor
osa-miR164e	osa-MIR164e	OS04G0441900	Cleavage		Cleft lip and palate transmembrane 1 family protein
osa-miR164e	osa-MIR164e	OS06G0590800	Cleavage		Hypothetical conserved gene
osa-miR164e	osa-MIR164e	OS03G0163000	Cleavage		Hypothetical conserved gene
osa-miR164e	osa-MIR164e	OS01G0329800	Cleavage	IAI1	YT521-B-like protein family protein
osa-miR164f	osa-MIR164f	OS12G0610600	Cleavage	OMTN3	NAC transcription factor, Negative regulation of drought toleranc
osa-miR164f	osa-MIR164f	OS06G0675600	Cleavage	OsY37	NAC transcription factor, Positive regulator of heading and senescence during the reproductive phas
osa-miR164f	osa-MIR164f	OS06G0344900	Cleavage	OMTN5	NAC transcription facto
osa-miR164f	osa-MIR164f	OS03G0590700	Transl. inhibieion		NADH dehydrogenase [ubiquinone] 1 alpha subcomplex assembly factor 3 domain containing protein
osa-miR164f	osa-MIR164f	OS04G0486800	Cleavage	OsDBH	Similar to predicted protein
osa-miR164f	osa-MIR164f	OS07G0481000	Cleavage		Similar to Pollen-specific kinase partner protein
osa-miR164f	osa-MIR164f	OS10G0360100	Cleavage		Similar to Sugar transporter protein
osa-miR164f	osa-MIR164f	OS12G0147800	Cleavage	OsPSK3	Similar to Phytosulfokines 5 precursor (Secretory protein SH27A)
osa-miR164f	osa-MIR164f	OS06G0305400	Cleavage	AM11	Peptidase A1 domain containing protein
osa-miR164f	osa-MIR164f	OS10G0571100	Transl. inhibieion		Protein of unknown function DUF498 domain containing protein
osa-miR164f	osa-MIR164f	OS05G0137400	Cleavage	OsAP1	Similar to Aspartic protease precursor
osa-miR164f	osa-MIR164f	OS04G0441900	Cleavage		Cleft lip and palate transmembrane 1 family protein
osa-miR164f	osa-MIR164f	OS06G0590800	Cleavage		Hypothetical conserved gene
osa-miR164f	osa-MIR164f	OS03G0163000	Cleavage		Hypothetical conserved gene
osa-miR164f	osa-MIR164f	OS01G0329800	Cleavage	IAI1	YT521-B-like protein family protein
osa-miR166a-5p	osa-MIR166a	OS08G0247600	Cleavage		Leucine-rich repeat, N-terminal domain containing protein
osa-miR166a-5p	osa-MIR166a	OS09G0281900	Cleavage	OsMed14_2	Thyroid hormone receptor-associated protein complex component TRAP170- like protein
osa-miR166a-5p	osa-MIR166a	OS09G0237600	Cleavage		Serine/threonine protein kinase-related domain containing protein
osa-miR166a-5p	osa-MIR166a	OS04G0278550	Transl. inhibieion		Hypothetical protein
osa-miR166a-5p	osa-MIR166a	OS07G0439000	Cleavage		Hypothetical conserved gene
osa-miR166a-5p	osa-MIR166a	OS04G0378575	Cleavage		Similar to NBS-LRR protein (Fragment)
osa-miR166a-5p	osa-MIR166a	OS06G0102700	Cleavage	OsPUB12	Similar to predicted protein
osa-miR166a-5p	osa-MIR166a	OS01G0773100	Cleavage		Similar to F20D22.3 protein
osa-miR166a-5p	osa-MIR166a	OS06G0524500	Cleavage		Conserved hypothetical protein
osa-miR166a-3p	osa-MIR166a	OS03G0651201	Cleavage		Hypothetical protein
osa-miR166a-3p	osa-MIR166a	OS10G0480200	Cleavage	Oshox9	Similar to Rolled leaf1
osa-miR166a-3p	osa-MIR166a	OS03G0640800	Cleavage	OsHB4	Class III homeodomain Leu zipper (HD-Zip III) family member, Control of plant type architecture and leaf developmen
osa-miR166a-3p	osa-MIR166a	OS12G0612700	Cleavage	HOX33	Class III homeodomain-leucine zipper (HD-Zip III) protein, Age-dependent leaf senescenc
osa-miR166a-3p	osa-MIR166a	OS03G0109400	Cleavage	HOX10	Similar to cDNA clone:J033091P14, full insert sequence
osa-miR166a-3p	osa-MIR166a	OS05G0417100	Cleavage	OsDeg10	Chloroplast-targeted Deg protease protein, Chloroplast development and maintenance of PSII function under high temperature
osa-miR166a-3p	osa-MIR166a	OS04G0298501	Cleavage		Conserved hypothetical protein
osa-miR166b-5p	osa-MIR166b	OS10G0407500	Cleavage		Similar to exonuclease
osa-miR166b-5p	osa-MIR166b	OS12G0163200	Cleavage		Uncharacterised protein family UPF0120 domain containing protein
osa-miR166b-5p	osa-MIR166b	OS02G0769200	Cleavage	LYP5	Similar to erwinia induced protein 1
osa-miR166b-5p	osa-MIR166b	OS01G0220900	Transl. inhibieion		Hypothetical conserved gene
osa-miR166b-5p	osa-MIR166b	OS05G0551000	Cleavage	OsHRZ2	Iron-binding haemerythrin RING ubiquitin ligase, Iron-binding sensor, Regulation of iron acquisitio
osa-miR166b-3p	osa-MIR166b	OS03G0651201	Cleavage		Hypothetical protein
osa-miR166b-3p	osa-MIR166b	OS10G0480200	Cleavage	Oshox9	Similar to Rolled leaf1
osa-miR166b-3p	osa-MIR166b	OS03G0640800	Cleavage	OsHB4	Class III homeodomain Leu zipper (HD-Zip III) family member, Control of plant type architecture and leaf developmen
osa-miR166b-3p	osa-MIR166b	OS12G0612700	Cleavage	HOX33	Class III homeodomain-leucine zipper (HD-Zip III) protein, Age-dependent leaf senescenc
osa-miR166b-3p	osa-MIR166b	OS03G0109400	Cleavage	HOX10	Similar to cDNA clone:J033091P14, full insert sequence
osa-miR166b-3p	osa-MIR166b	OS05G0417100	Cleavage	OsDeg10	Chloroplast-targeted Deg protease protein, Chloroplast development and maintenance of PSII function under high temperature
osa-miR166b-3p	osa-MIR166b	OS04G0298501	Cleavage		Conserved hypothetical protein
osa-miR166c-5p	osa-MIR166c	OS01G0838100	Cleavage		Conserved hypothetical protein
osa-miR166c-3p	osa-MIR166c	OS03G0651201	Cleavage		Hypothetical protein
osa-miR166c-3p	osa-MIR166c	OS10G0480200	Cleavage	Oshox9	Similar to Rolled leaf1
osa-miR166c-3p	osa-MIR166c	OS03G0640800	Cleavage	OsHB4	Class III homeodomain Leu zipper (HD-Zip III) family member, Control of plant type architecture and leaf developmen
osa-miR166c-3p	osa-MIR166c	OS12G0612700	Cleavage	HOX33	Class III homeodomain-leucine zipper (HD-Zip III) protein, Age-dependent leaf senescenc
osa-miR166c-3p	osa-MIR166c	OS03G0109400	Cleavage	HOX10	Similar to cDNA clone:J033091P14, full insert sequence
osa-miR166c-3p	osa-MIR166c	OS05G0417100	Cleavage	OsDeg10	Chloroplast-targeted Deg protease protein, Chloroplast development and maintenance of PSII function under high temperature
osa-miR166c-3p	osa-MIR166c	OS04G0298501	Cleavage		Conserved hypothetical protein
osa-miR166d-5p	osa-MIR166d	OS10G0407500	Cleavage		Similar to exonuclease
osa-miR166d-5p	osa-MIR166d	OS01G0117200	Cleavage	OsRLCK16	Similar to ARK protein (Fragment)
osa-miR166d-5p	osa-MIR166d	OS10G0378300	Cleavage	OsCutA1	Similar to Truncated copper-binding protein CUTA
osa-miR166d-5p	osa-MIR166d	OS01G0114400	Cleavage	OsRLCK7	Similar to Receptor-like kinase
osa-miR166d-5p	osa-MIR166d	OS01G0116200	Cleavage	OsRLCK13	Protein kinase, core domain containing protein
osa-miR166d-3p	osa-MIR166d	OS03G0651201	Cleavage		Hypothetical protein
osa-miR166d-3p	osa-MIR166d	OS10G0480200	Cleavage	Oshox9	Similar to Rolled leaf1
osa-miR166d-3p	osa-MIR166d	OS03G0640800	Cleavage	OsHB4	Class III homeodomain Leu zipper (HD-Zip III) family member, Control of plant type architecture and leaf developmen
osa-miR166d-3p	osa-MIR166d	OS12G0612700	Cleavage	HOX33	Class III homeodomain-leucine zipper (HD-Zip III) protein, Age-dependent leaf senescenc
osa-miR166d-3p	osa-MIR166d	OS03G0109400	Cleavage	HOX10	Similar to cDNA clone:J033091P14, full insert sequence
osa-miR166d-3p	osa-MIR166d	OS05G0417100	Cleavage	OsDeg10	Chloroplast-targeted Deg protease protein, Chloroplast development and maintenance of PSII function under high temperature
osa-miR166d-3p	osa-MIR166d	OS04G0298501	Cleavage		Conserved hypothetical protein
osa-miR166e-5p	osa-MIR166e	OS08G0247600	Cleavage		Leucine-rich repeat, N-terminal domain containing protein
osa-miR166e-5p	osa-MIR166e	OS09G0281900	Cleavage	OsMed14_2	Thyroid hormone receptor-associated protein complex component TRAP170- like protein
osa-miR166e-5p	osa-MIR166e	OS09G0237600	Cleavage		Serine/threonine protein kinase-related domain containing protein
osa-miR166e-5p	osa-MIR166e	OS04G0278550	Transl. inhibieion		Hypothetical protein
osa-miR166e-5p	osa-MIR166e	OS07G0439000	Cleavage		Hypothetical conserved gene
osa-miR166e-5p	osa-MIR166e	OS04G0378575	Cleavage		Similar to NBS-LRR protein (Fragment)
osa-miR166e-5p	osa-MIR166e	OS06G0102700	Cleavage	OsPUB12	Similar to predicted protein
osa-miR166e-5p	osa-MIR166e	OS01G0773100	Cleavage		Similar to F20D22.3 protein
osa-miR166e-5p	osa-MIR166e	OS06G0524500	Cleavage		Conserved hypothetical protein
osa-miR166f	osa-MIR166f	OS03G0651201	Cleavage		Hypothetical protein
osa-miR166f	osa-MIR166f	OS10G0480200	Cleavage	Oshox9	Similar to Rolled leaf1
osa-miR166f	osa-MIR166f	OS03G0640800	Cleavage	OsHB4	Class III homeodomain Leu zipper (HD-Zip III) family member, Control of plant type architecture and leaf developmen
osa-miR166f	osa-MIR166f	OS12G0612700	Cleavage	HOX33	Class III homeodomain-leucine zipper (HD-Zip III) protein, Age-dependent leaf senescenc
osa-miR166f	osa-MIR166f	OS03G0109400	Cleavage	HOX10	Similar to cDNA clone:J033091P14, full insert sequence
osa-miR166f	osa-MIR166f	OS05G0417100	Cleavage	OsDeg10	Chloroplast-targeted Deg protease protein, Chloroplast development and maintenance of PSII function under high temperature
osa-miR166f	osa-MIR166f	OS04G0298501	Cleavage		Conserved hypothetical protein
osa-miR166g-3p	osa-MIR166g	OS03G0651201	Cleavage		Hypothetical protein
osa-miR166g-3p	osa-MIR166g	OS10G0480200	Cleavage	Oshox9	Similar to Rolled leaf1
osa-miR166g-3p	osa-MIR166g	OS03G0640800	Cleavage	OsHB4	Class III homeodomain Leu zipper (HD-Zip III) family member, Control of plant type architecture and leaf developmen
osa-miR166g-3p	osa-MIR166g	OS12G0612700	Cleavage	HOX33	Class III homeodomain-leucine zipper (HD-Zip III) protein, Age-dependent leaf senescenc
osa-miR166g-3p	osa-MIR166g	OS03G0109400	Cleavage	HOX10	Similar to cDNA clone:J033091P14, full insert sequence
osa-miR166g-3p	osa-MIR166g	OS05G0417100	Cleavage	OsDeg10	Chloroplast-targeted Deg protease protein, Chloroplast development and maintenance of PSII function under high temperature
osa-miR166g-3p	osa-MIR166g	OS04G0298501	Cleavage		Conserved hypothetical protein
osa-miR166h-5p	osa-MIR166h	OS04G0563050	Cleavage		Hypothetical protein
osa-miR166h-5p	osa-MIR166h	OS01G0621300	Cleavage		Hypothetical conserved gene
osa-miR166h-5p	osa-MIR166h	OS10G0548700	Cleavage	RLCK306	Receptor-like cytoplasmic kinase, Various stress responses, Regulation of resistance to bacterial leaf streak (BLS
osa-miR166h-5p	osa-MIR166h	OS07G0208900	Cleavage		Similar to transporter-related
osa-miR166h-5p	osa-MIR166h	OS11G0691650	Cleavage		Serine/threonine protein kinase domain containing protein
osa-miR166h-5p	osa-MIR166h	OS11G0691100	Cleavage	OsiWAK1	Similar to Protein kinase
osa-miR166h-5p	osa-MIR166h	OS11G0691300	Cleavage		Similar to Protein kinase
osa-miR166h-5p	osa-MIR166h	OS10G0152000	Cleavage	OsWAK105	Serine/threonine protein kinase domain containing protein
osa-miR166h-3p	osa-MIR166h	OS03G0651201	Cleavage		Hypothetical protein
osa-miR166h-3p	osa-MIR166h	OS10G0480200	Cleavage	Oshox9	Similar to Rolled leaf1
osa-miR166h-3p	osa-MIR166h	OS03G0640800	Cleavage	OsHB4	Class III homeodomain Leu zipper (HD-Zip III) family member, Control of plant type architecture and leaf developmen
osa-miR166h-3p	osa-MIR166h	OS12G0612700	Cleavage	HOX33	Class III homeodomain-leucine zipper (HD-Zip III) protein, Age-dependent leaf senescenc
osa-miR166h-3p	osa-MIR166h	OS03G0109400	Cleavage	HOX10	Similar to cDNA clone:J033091P14, full insert sequence
osa-miR166h-3p	osa-MIR166h	OS05G0417100	Cleavage	OsDeg10	Chloroplast-targeted Deg protease protein, Chloroplast development and maintenance of PSII function under high temperature
osa-miR166h-3p	osa-MIR166h	OS04G0298501	Cleavage		Conserved hypothetical protein
osa-miR166i-3p	osa-MIR166i	OS03G0651201	Cleavage		Hypothetical protein
osa-miR166i-3p	osa-MIR166i	OS10G0480200	Cleavage	Oshox9	Similar to Rolled leaf1
osa-miR166i-3p	osa-MIR166i	OS03G0640800	Cleavage	OsHB4	Class III homeodomain Leu zipper (HD-Zip III) family member, Control of plant type architecture and leaf developmen
osa-miR166i-3p	osa-MIR166i	OS12G0612700	Cleavage	HOX33	Class III homeodomain-leucine zipper (HD-Zip III) protein, Age-dependent leaf senescenc
osa-miR166i-3p	osa-MIR166i	OS03G0109400	Cleavage	HOX10	Similar to cDNA clone:J033091P14, full insert sequence
osa-miR166i-3p	osa-MIR166i	OS05G0417100	Cleavage	OsDeg10	Chloroplast-targeted Deg protease protein, Chloroplast development and maintenance of PSII function under high temperature
osa-miR166i-3p	osa-MIR166i	OS04G0551300	Cleavage		Similar to Growth regulator like protein
osa-miR166i-3p	osa-MIR166i	OS04G0691900	Cleavage		Chaperonin Cpn60/TCP-1 family protein
osa-miR166i-3p	osa-MIR166i	OS05G0114500	Cleavage		RNA recognition motif domain domain containing protein
osa-miR166j-5p	osa-MIR166j
osa-miR166j-3p	osa-MIR166j	OS03G0651201	Cleavage		Hypothetical protein
osa-miR166j-3p	osa-MIR166j	OS10G0480200	Cleavage	Oshox9	Similar to Rolled leaf1
osa-miR166j-3p	osa-MIR166j	OS03G0640800	Cleavage	OsHB4	Class III homeodomain Leu zipper (HD-Zip III) family member, Control of plant type architecture and leaf developmen
osa-miR166j-3p	osa-MIR166j	OS12G0612700	Cleavage	HOX33	Class III homeodomain-leucine zipper (HD-Zip III) protein, Age-dependent leaf senescenc
osa-miR166j-3p	osa-MIR166j	OS03G0109400	Cleavage	HOX10	Similar to cDNA clone:J033091P14, full insert sequence
osa-miR166j-3p	osa-MIR166j	OS05G0417100	Cleavage	OsDeg10	Chloroplast-targeted Deg protease protein, Chloroplast development and maintenance of PSII function under high temperature
osa-miR166j-3p	osa-MIR166j	OS04G0298501	Cleavage		Conserved hypothetical protein
osa-miR166k-3p	osa-MIR166k	OS03G0651201	Cleavage		Hypothetical protein
osa-miR166k-3p	osa-MIR166k	OS10G0480200	Cleavage	Oshox9	Similar to Rolled leaf1
osa-miR166k-3p	osa-MIR166k	OS03G0640800	Cleavage	OsHB4	Class III homeodomain Leu zipper (HD-Zip III) family member, Control of plant type architecture and leaf developmen
osa-miR166k-3p	osa-MIR166k	OS12G0612700	Cleavage	HOX33	Class III homeodomain-leucine zipper (HD-Zip III) protein, Age-dependent leaf senescenc
osa-miR166k-3p	osa-MIR166k	OS03G0109400	Cleavage	HOX10	Similar to cDNA clone:J033091P14, full insert sequence
osa-miR166l-5p	osa-MIR166l	OS04G0474700	Cleavage	Os4bglu11	Similar to OSIGBa0135C13.6 protein
osa-miR166l-5p	osa-MIR166l	OS10G0508400	Cleavage		Similar to Methionine aminopeptidase-like protein
osa-miR166l-5p	osa-MIR166l	OS04G0349700	Cleavage		Leucine-rich repeat, typical subtype containing protein
osa-miR166l-5p	osa-MIR166l	OS11G0462950	Cleavage		Hypothetical protein
osa-miR166l-5p	osa-MIR166l	OS10G0561250	Cleavage		Hypothetical protein
osa-miR166l-5p	osa-MIR166l	OS01G0909600	Cleavage		Integrase, catalytic core domain containing protein
osa-miR166l-5p	osa-MIR166l	OS05G0268400	Cleavage		Similar to Major facilitator superfamily antiporter
osa-miR166l-5p	osa-MIR166l	OS02G0197800	Cleavage		Protein of unknown function DUF971 family protein
osa-miR166l-3p	osa-MIR166l	OS03G0651201	Cleavage		Hypothetical protein
osa-miR166l-3p	osa-MIR166l	OS10G0480200	Cleavage	Oshox9	Similar to Rolled leaf1
osa-miR166l-3p	osa-MIR166l	OS03G0640800	Cleavage	OsHB4	Class III homeodomain Leu zipper (HD-Zip III) family member, Control of plant type architecture and leaf developmen
osa-miR166l-3p	osa-MIR166l	OS12G0612700	Cleavage	HOX33	Class III homeodomain-leucine zipper (HD-Zip III) protein, Age-dependent leaf senescenc
osa-miR166l-3p	osa-MIR166l	OS03G0109400	Cleavage	HOX10	Similar to cDNA clone:J033091P14, full insert sequence
osa-miR166m	osa-MIR166m	OS03G0651201	Cleavage		Hypothetical protein
osa-miR166m	osa-MIR166m	OS10G0480200	Cleavage	Oshox9	Similar to Rolled leaf1
osa-miR166m	osa-MIR166m	OS03G0640800	Cleavage	OsHB4	Class III homeodomain Leu zipper (HD-Zip III) family member, Control of plant type architecture and leaf developmen
osa-miR166m	osa-MIR166m	OS12G0612700	Cleavage	HOX33	Class III homeodomain-leucine zipper (HD-Zip III) protein, Age-dependent leaf senescenc
osa-miR166m	osa-MIR166m	OS03G0109400	Cleavage	HOX10	Similar to cDNA clone:J033091P14, full insert sequence
osa-miR166m	osa-MIR166m	OS05G0417100	Cleavage	OsDeg10	Chloroplast-targeted Deg protease protein, Chloroplast development and maintenance of PSII function under high temperature
osa-miR166m	osa-MIR166m	OS04G0298501	Cleavage		Conserved hypothetical protein
osa-miR167a-5p	osa-MIR167a	OS06G0129100	Transl. inhibieion		Short-chain dehydrogenase/reductase SDR family protein
osa-miR167a-5p	osa-MIR167a	OS07G0522600	Cleavage	OsGLR3.7	Similar to glutamate-gated kainate-type ion channel receptor subunit GluR5
osa-miR167a-5p	osa-MIR167a	OS07G0481400	Cleavage		NB-ARC domain containing protein
osa-miR167a-5p	osa-MIR167a	OS01G0852200	Cleavage		Similar to sialin
osa-miR167a-5p	osa-MIR167a	OS09G0547300	Cleavage		Protein of unknown function DUF632 domain containing protein
osa-miR167a-5p	osa-MIR167a	OS07G0688100	Cleavage		Pentatricopeptide repeat domain containing protein
osa-miR167b	osa-MIR167b	OS06G0129100	Transl. inhibieion		Short-chain dehydrogenase/reductase SDR family protein
osa-miR167b	osa-MIR167b	OS07G0522600	Cleavage	OsGLR3.7	Similar to glutamate-gated kainate-type ion channel receptor subunit GluR5
osa-miR167b	osa-MIR167b	OS07G0481400	Cleavage		NB-ARC domain containing protein
osa-miR167b	osa-MIR167b	OS01G0852200	Cleavage		Similar to sialin
osa-miR167b	osa-MIR167b	OS09G0547300	Cleavage		Protein of unknown function DUF632 domain containing protein
osa-miR167b	osa-MIR167b	OS07G0688100	Cleavage		Pentatricopeptide repeat domain containing protein
osa-miR167c-5p	osa-MIR167c	OS06G0129100	Transl. inhibieion		Short-chain dehydrogenase/reductase SDR family protein
osa-miR167c-5p	osa-MIR167c	OS07G0522600	Cleavage	OsGLR3.7	Similar to glutamate-gated kainate-type ion channel receptor subunit GluR5
osa-miR167c-5p	osa-MIR167c	OS07G0481400	Cleavage		NB-ARC domain containing protein
osa-miR167c-5p	osa-MIR167c	OS01G0852200	Cleavage		Similar to sialin
osa-miR167c-5p	osa-MIR167c	OS09G0547300	Cleavage		Protein of unknown function DUF632 domain containing protein
osa-miR167c-5p	osa-MIR167c	OS07G0688100	Cleavage		Pentatricopeptide repeat domain containing protein
osa-miR167d-5p	osa-MIR167d	OS06G0129100	Transl. inhibieion		Short-chain dehydrogenase/reductase SDR family protein
osa-miR167d-5p	osa-MIR167d	OS07G0522600	Cleavage	OsGLR3.7	Similar to glutamate-gated kainate-type ion channel receptor subunit GluR5
osa-miR167d-5p	osa-MIR167d	OS07G0481400	Cleavage		NB-ARC domain containing protein
osa-miR167d-5p	osa-MIR167d	OS01G0852200	Cleavage		Similar to sialin
osa-miR167d-5p	osa-MIR167d	OS09G0547300	Cleavage		Protein of unknown function DUF632 domain containing protein
osa-miR167d-5p	osa-MIR167d	OS07G0688100	Cleavage		Pentatricopeptide repeat domain containing protein
osa-miR167e-5p	osa-MIR167e	OS06G0129100	Transl. inhibition		Short-chain dehydrogenase/reductase SDR family protein
osa-miR167e-5p	osa-MIR167e	OS07G0522600	Cleavage	OsGLR3.7	Similar to glutamate-gated kainate-type ion channel receptor subunit GluR5
osa-miR167e-5p	osa-MIR167e	OS07G0481400	Cleavage		NB-ARC domain containing protein
osa-miR167e-5p	osa-MIR167e	OS01G0852200	Cleavage		Similar to sialin
osa-miR167e-5p	osa-MIR167e	OS09G0547300	Cleavage		Protein of unknown function DUF632 domain containing protein
osa-miR167e-5p	osa-MIR167e	OS07G0688100	Cleavage		Pentatricopeptide repeat domain containing protein
osa-miR167f	osa-MIR167f	OS06G0129100	Transl. inhibition		Short-chain dehydrogenase/reductase SDR family protein
osa-miR167f	osa-MIR167f	OS07G0522600	Cleavage	OsGLR3.7	Similar to glutamate-gated kainate-type ion channel receptor subunit GluR5
osa-miR167f	osa-MIR167f	OS07G0481400	Cleavage		NB-ARC domain containing protein
osa-miR167f	osa-MIR167f	OS01G0852200	Cleavage		Similar to sialin
osa-miR167f	osa-MIR167f	OS09G0547300	Cleavage		Protein of unknown function DUF632 domain containing protein
osa-miR167f	osa-MIR167f	OS07G0688100	Cleavage		Pentatricopeptide repeat domain containing protein
osa-miR167g	osa-MIR167g	OS06G0129100	Transl. inhibition		Short-chain dehydrogenase/reductase SDR family protein
osa-miR167g	osa-MIR167g	OS07G0522600	Cleavage	OsGLR3.7	Similar to glutamate-gated kainate-type ion channel receptor subunit GluR5
osa-miR167g	osa-MIR167g	OS07G0481400	Cleavage		NB-ARC domain containing protein
osa-miR167g	osa-MIR167g	OS01G0852200	Cleavage		Similar to sialin
osa-miR167g	osa-MIR167g	OS09G0547300	Cleavage		Protein of unknown function DUF632 domain containing protein
osa-miR167g	osa-MIR167g	OS07G0688100	Cleavage		Pentatricopeptide repeat domain containing protein
osa-miR167h-5p	osa-MIR167h	OS06G0129100	Transl. inhibition		Short-chain dehydrogenase/reductase SDR family protein
osa-miR167h-5p	osa-MIR167h	OS07G0522600	Cleavage	OsGLR3.7	Similar to glutamate-gated kainate-type ion channel receptor subunit GluR5
osa-miR167h-5p	osa-MIR167h	OS07G0481400	Cleavage		NB-ARC domain containing protein
osa-miR167h-5p	osa-MIR167h	OS01G0852200	Cleavage		Similar to sialin
osa-miR167h-5p	osa-MIR167h	OS09G0547300	Cleavage		Protein of unknown function DUF632 domain containing protein
osa-miR167h-5p	osa-MIR167h	OS07G0688100	Cleavage		Pentatricopeptide repeat domain containing protein
osa-miR167h-3p	osa-MIR167h	OS01G0310800	Cleavage	OsWAK4	Similar to Pto kinase interactor 1
osa-miR167h-3p	osa-MIR167h	OS04G0538800	Cleavage		Similar to Kinesin heavy chain (Fragment)
osa-miR167h-3p	osa-MIR167h	OS07G0495250	Cleavage		Hypothetical gene
osa-miR167h-3p	osa-MIR167h	OS02G0280400	Cleavage		Similar to casein kinase I isoform delta-like
osa-miR167h-3p	osa-MIR167h	OS01G0977600	Cleavage		Hypothetical conserved gene
osa-miR167h-3p	osa-MIR167h	OS06G0531600	Transl. inhibition	OsGELP84	Lipase, GDSL domain containing protein
osa-miR167h-3p	osa-MIR167h	OS08G0456600	Cleavage	GGC2	Ggamma protein, G-gamma protein, Positive regulation of grain lengt
osa-miR167h-3p	osa-MIR167h	OS01G0598900	Cleavage		Cytoplasmic tRNA 2-thiolation protein 1
osa-miR167h-3p	osa-MIR167h	OS02G0762300	Cleavage		2-thiocytidine tRNA biosynthesis protein, TtcA domain containing protein
osa-miR167h-3p	osa-MIR167h	OS05G0465250	Cleavage		Hypothetical protein
osa-miR167i-5p	osa-MIR167i	OS06G0129100	Transl. inhibition		Short-chain dehydrogenase/reductase SDR family protein
osa-miR167i-5p	osa-MIR167i	OS07G0522600	Cleavage	OsGLR3.7	Similar to glutamate-gated kainate-type ion channel receptor subunit GluR5
osa-miR167i-5p	osa-MIR167i	OS07G0481400	Cleavage		NB-ARC domain containing protein
osa-miR167i-5p	osa-MIR167i	OS01G0852200	Cleavage		Similar to sialin
osa-miR167i-5p	osa-MIR167i	OS09G0547300	Cleavage		Protein of unknown function DUF632 domain containing protein
osa-miR167i-5p	osa-MIR167i	OS07G0688100	Cleavage		Pentatricopeptide repeat domain containing protein
osa-miR167j	osa-MIR167j	OS06G0129100	Transl. inhibition		Short-chain dehydrogenase/reductase SDR family protein
osa-miR167j	osa-MIR167j	OS07G0522600	Cleavage	OsGLR3.7	Similar to glutamate-gated kainate-type ion channel receptor subunit GluR5
osa-miR167j	osa-MIR167j	OS07G0481400	Cleavage		NB-ARC domain containing protein
osa-miR167j	osa-MIR167j	OS01G0852200	Cleavage		Similar to sialin
osa-miR167j	osa-MIR167j	OS09G0547300	Cleavage		Protein of unknown function DUF632 domain containing protein
osa-miR167j	osa-MIR167j	OS07G0688100	Cleavage		Pentatricopeptide repeat domain containing protein
osa-miR169f.2	osa-MIR169f	OS04G0636300	Cleavage		Similar to H0410G08.15 protein
osa-miR169f.2	osa-MIR169f	OS11G0514700	Transl. inhibieion		Similar to BRASSINOSTEROID INSENSITIVE 1-associated receptor kinase 1
osa-miR169f.2	osa-MIR169f	OS01G0659900	Transl. inhibieion	OsFBK1	Kelch-domain-containing F-box protein, Component of an SCF E3 ligase, Regulation of anther and root secondary cell wall thickenings, Regulation of lignificatio
osa-miR169f.2	osa-MIR169f	OS04G0471700	Cleavage	OsWRKY35	Similar to WRKY10 (WRKY transcription factor 35)
osa-miR169f.2	osa-MIR169f	OS08G0268900	Transl. inhibieion		Hypothetical conserved gene
osa-miR169f.2	osa-MIR169f	OS08G0556700	Cleavage		Similar to phosphatase/ protein tyrosine phosphatase
osa-miR169f.2	osa-MIR169f	OS08G0285100	Cleavage		Conserved hypothetical protein
osa-miR169f.2	osa-MIR169f	OS01G0851100	Cleavage		GDP-fucose protein O-fucosyltransferase domain containing protein
osa-miR169f.2	osa-MIR169f	OS10G0375600	Cleavage		Similar to ER66 protein (Fragment)
osa-miR169f.2	osa-MIR169f	OS03G0167800	Cleavage	OsFbox129	Kelch-type beta propeller domain containing protein
osa-miR169f.2	osa-MIR169f	OS01G0925100	Cleavage		Conserved hypothetical protein
osa-miR169f.2	osa-MIR169f	OS02G0726500	Cleavage		Protein of unknown function DUF246, plant domain containing protein
osa-miR171b	osa-MIR171b	OS02G0662700	Cleavage	OsHAM1	GRAS (GAI-RGA-SCR) plant-specific transcription factor, Maintenance of shoot apical meristem indeterminacy, Regulation of vegetative to reproductive phase chang
osa-miR171b	osa-MIR171b	OS06G0105350	Cleavage	OsHAM4	GRAS (GAI-RGA-SCR) plant-specific transcription factor, Maintenance of shoot apical meristem indeterminacy, Regulation of vegetative to reproductive phase chang
osa-miR171b	osa-MIR171b	OS05G0417100	Cleavage	OsDeg10	Chloroplast-targeted Deg protease protein, Chloroplast development and maintenance of PSII function under high temperature
osa-miR171b	osa-MIR171b	OS09G0247101	Cleavage		Hypothetical conserved gene
osa-miR171b	osa-MIR171b	OS09G0555600	Transl. inhibieion	ARC3	MORN motif repeat containing protein
osa-miR171b	osa-MIR171b	OS05G0132300	Cleavage		Hypothetical protein
osa-miR171b	osa-MIR171b	OS10G0509100	Cleavage		Similar to predicted protein
osa-miR171b	osa-MIR171b	OS04G0579700	Cleavage		Similar to Predicted protein
osa-miR171b	osa-MIR171b	OS06G0643050	Cleavage		Hypothetical protein
osa-miR171c-3p	osa-MIR171c	OS02G0662700	Cleavage	OsHAM1	GRAS (GAI-RGA-SCR) plant-specific transcription factor, Maintenance of shoot apical meristem indeterminacy, Regulation of vegetative to reproductive phase chang
osa-miR171c-3p	osa-MIR171c	OS06G0105350	Cleavage	OsHAM4	GRAS (GAI-RGA-SCR) plant-specific transcription factor, Maintenance of shoot apical meristem indeterminacy, Regulation of vegetative to reproductive phase chang
osa-miR171c-3p	osa-MIR171c	OS05G0417100	Cleavage	OsDeg10	Chloroplast-targeted Deg protease protein, Chloroplast development and maintenance of PSII function under high temperature
osa-miR171c-3p	osa-MIR171c	OS09G0247101	Cleavage		Hypothetical conserved gene
osa-miR171c-3p	osa-MIR171c	OS09G0555600	Transl. inhibieion	ARC3	MORN motif repeat containing protein
osa-miR171c-3p	osa-MIR171c	OS05G0132300	Cleavage		Hypothetical protein
osa-miR171c-3p	osa-MIR171c	OS10G0509100	Cleavage		Similar to predicted protein
osa-miR171c-3p	osa-MIR171c	OS04G0579700	Cleavage		Similar to Predicted protein
osa-miR171c-3p	osa-MIR171c	OS06G0643050	Cleavage		Hypothetical protein
osa-miR171d-3p	osa-MIR171d	OS02G0662700	Cleavage	OsHAM1	GRAS (GAI-RGA-SCR) plant-specific transcription factor, Maintenance of shoot apical meristem indeterminacy, Regulation of vegetative to reproductive phase chang
osa-miR171d-3p	osa-MIR171d	OS06G0105350	Cleavage	OsHAM4	GRAS (GAI-RGA-SCR) plant-specific transcription factor, Maintenance of shoot apical meristem indeterminacy, Regulation of vegetative to reproductive phase chang
osa-miR171d-3p	osa-MIR171d	OS05G0417100	Cleavage	OsDeg10	Chloroplast-targeted Deg protease protein, Chloroplast development and maintenance of PSII function under high temperature
osa-miR171d-3p	osa-MIR171d	OS09G0247101	Cleavage		Hypothetical conserved gene
osa-miR171d-3p	osa-MIR171d	OS09G0555600	Transl. inhibieionion	ARC3	MORN motif repeat containing protein
osa-miR171d-3p	osa-MIR171d	OS05G0132300	Transl. inhibieion		Hypothetical protein
osa-miR171d-3p	osa-MIR171d	OS10G0509100	Cleavage		Similar to predicted protein
osa-miR171d-3p	osa-MIR171d	OS04G0579700	Cleavage		Similar to Predicted protein
osa-miR171d-3p	osa-MIR171d	OS06G0643050	Cleavage		Hypothetical protein
osa-miR171e-3p	osa-MIR171e	OS02G0662700	Cleavage	OsHAM1	GRAS (GAI-RGA-SCR) plant-specific transcription factor, Maintenance of shoot apical meristem indeterminacy, Regulation of vegetative to reproductive phase chang
osa-miR171e-3p	osa-MIR171e	OS06G0105350	Cleavage	OsHAM4	GRAS (GAI-RGA-SCR) plant-specific transcription factor, Maintenance of shoot apical meristem indeterminacy, Regulation of vegetative to reproductive phase chang
osa-miR171e-3p	osa-MIR171e	OS05G0417100	Cleavage	OsDeg10	Chloroplast-targeted Deg protease protein, Chloroplast development and maintenance of PSII function under high temperature
osa-miR171e-3p	osa-MIR171e	OS09G0247101	Cleavage		Hypothetical conserved gene
osa-miR171e-3p	osa-MIR171e	OS09G0555600	Transl. inhibieion	ARC3	MORN motif repeat containing protein
osa-miR171e-3p	osa-MIR171e	OS05G0132300	Cleavage		Hypothetical protein
osa-miR171e-3p	osa-MIR171e	OS10G0509100	Cleavage		Similar to predicted protein
osa-miR171e-3p	osa-MIR171e	OS04G0579700	Cleavage		Similar to Predicted protein
osa-miR171e-3p	osa-MIR171e	OS06G0643050	Cleavage		Hypothetical protein
osa-miR171f-3p	osa-MIR171f	OS02G0662700	Cleavage	OsHAM1	GRAS (GAI-RGA-SCR) plant-specific transcription factor, Maintenance of shoot apical meristem indeterminacy, Regulation of vegetative to reproductive phase chang
osa-miR171f-3p	osa-MIR171f	OS06G0105350	Cleavage	OsHAM4	GRAS (GAI-RGA-SCR) plant-specific transcription factor, Maintenance of shoot apical meristem indeterminacy, Regulation of vegetative to reproductive phase chang
osa-miR171f-3p	osa-MIR171f	OS05G0417100	Cleavage	OsDeg10	Chloroplast-targeted Deg protease protein, Chloroplast development and maintenance of PSII function under high temperature
osa-miR171f-3p	osa-MIR171f	OS09G0247101	Cleavage		Hypothetical conserved gene
osa-miR171f-3p	osa-MIR171f	OS09G0555600	Transl. inhibieion	ARC3	MORN motif repeat containing protein
osa-miR171f-3p	osa-MIR171f	OS05G0132300	Cleavage		Hypothetical protein
osa-miR171f-3p	osa-MIR171f	OS10G0509100	Cleavage		Similar to predicted protein
osa-miR171f-3p	osa-MIR171f	OS04G0579700	Cleavage		Similar to Predicted protein
osa-miR171f-3p	osa-MIR171f	OS06G0643050	Cleavage		Hypothetical protein
osa-miR171g	osa-MIR171g	OS07G0100200	Cleavage	OsPDX1.3a	Similar to PDX1-like protein 4
osa-miR171g	osa-MIR171g	OS04G0254300	Cleavage		Conserved hypothetical protein
osa-miR171i-3p	osa-MIR171i	OS02G0662700	Cleavage	OsHAM1	GRAS (GAI-RGA-SCR) plant-specific transcription factor, Maintenance of shoot apical meristem indeterminacy, Regulation of vegetative to reproductive phase chang
osa-miR171i-3p	osa-MIR171i	OS06G0105350	Cleavage	OsHAM4	GRAS (GAI-RGA-SCR) plant-specific transcription factor, Maintenance of shoot apical meristem indeterminacy, Regulation of vegetative to reproductive phase chang
osa-miR171i-3p	osa-MIR171i	OS02G0302900	Cleavage		Reticulon family protein
osa-miR171i-3p	osa-MIR171i	OS03G0454100	Cleavage		TMS membrane protein/tumour differentially expressed protein family protein
osa-miR172a	osa-MIR172a	OS05G0121600	Cleavage	RSR1	AP2/EREBP family transcription factor, Starch biosynthesi
osa-miR172a	osa-MIR172a	OS07G0235800	Cleavage	SNB	AP2 domain containing transcription factor, Control of inflorescence architecture, Floral meristem establishmen
osa-miR172a	osa-MIR172a	OS02G0807100	Cleavage		Similar to Starch synthase V
osa-miR172a	osa-MIR172a	OS04G0649100	Cleavage	SHAT1	Similar to cDNA clone:J023121E19, full insert sequence
osa-miR172a	osa-MIR172a	OS08G0506700	Cleavage	OsFBH1	Helix-loop-helix DNA-binding domain containing protein
osa-miR172a	osa-MIR172a	OS01G0337180	Cleavage		Hypothetical gene
osa-miR172a	osa-MIR172a	OS09G0339800	Cleavage		Glycerophosphoryl diester phosphodiesterase domain containing protein
osa-miR172a	osa-MIR172a	OS03G0710700	Cleavage		Similar to predicted protein
osa-miR172a	osa-MIR172a	OS02G0157000	Cleavage		Leucine-rich repeat domain containing protein
osa-miR172a	osa-MIR172a	OS08G0315001	Cleavage		Hypothetical protein
osa-miR172a	osa-MIR172a	OS01G0154100	Cleavage		Protein of unknown function DUF674 domain containing protein
osa-miR172a	osa-MIR172a	OS12G0618800	Cleavage	OsPLS3	DUF266-containing protein, Regulation of the onset of leaf senescenc
osa-miR172a	osa-MIR172a	OS01G0719200	Transl. inhibieion		Conserved hypothetical protein
osa-miR172a	osa-MIR172a	OS11G0573900	Cleavage		Hypothetical protein
osa-miR172a	osa-MIR172a	OS08G0106801	Cleavage		Hypothetical protein
osa-miR172a	osa-MIR172a	OS03G0207300	Cleavage	CK2alpha3	Similar to Casein kinase II alpha subunit
osa-miR172b	osa-MIR172b	OS05G0121600	Cleavage	RSR1	AP2/EREBP family transcription factor, Starch biosynthesi
osa-miR172b	osa-MIR172b	OS07G0235800	Cleavage	SNB	AP2 domain containing transcription factor, Control of inflorescence architecture, Floral meristem establishmen
osa-miR172b	osa-MIR172b	OS02G0807100	Cleavage		Similar to Starch synthase V
osa-miR172b	osa-MIR172b	OS04G0649100	Cleavage	SHAT1	Similar to cDNA clone:J023121E19, full insert sequence
osa-miR172b	osa-MIR172b	OS08G0506700	Cleavage	OsFBH1	Helix-loop-helix DNA-binding domain containing protein
osa-miR172b	osa-MIR172b	OS01G0337180	Cleavage		Hypothetical gene
osa-miR172b	osa-MIR172b	OS09G0339800	Cleavage		Glycerophosphoryl diester phosphodiesterase domain containing protein
osa-miR172b	osa-MIR172b	OS02G0157000	Cleavage		Leucine-rich repeat domain containing protein
osa-miR172b	osa-MIR172b	OS08G0315001	Cleavage		Hypothetical protein
osa-miR172b	osa-MIR172b	OS01G0154100	Cleavage		Protein of unknown function DUF674 domain containing protein
osa-miR172b	osa-MIR172b	OS06G0472350	Cleavage		Hypothetical protein
osa-miR172b	osa-MIR172b	OS03G0646100	Cleavage	FtsZ2-1	Similar to Plastid division protein ftsZ1 precursor
osa-miR172b	osa-MIR172b	OS01G0580100	Cleavage		Alg9-like mannosyltransferase family protein
osa-miR172b	osa-MIR172b	OS04G0442000	Cleavage	OsARF9	Similar to Auxin response factor 2 (ARF1-binding protein) (ARF1-BP)
osa-miR172b	osa-MIR172b	OS05G0163400	Cleavage		Zinc finger, RING/FYVE/PHD-type domain containing protein
osa-miR172b	osa-MIR172b	OS02G0191600	Transl. inhibieion	OsbZIP16	Basic-leucine zipper (bZIP) transcription factor domain containing protein
osa-miR172b	osa-MIR172b	OS04G0634500	Cleavage	OsRLCK166	Similar to H0315F07.6 protein
osa-miR172b	osa-MIR172b	OS02G0793900	Cleavage	HDR1	Ubiquitous nuclear protein, Regulation of photoperiodic flowerin
osa-miR172b	osa-MIR172b	OS10G0425400	Cleavage	OsSTA244	BTB/POZ-like domain containing protein
osa-miR172b	osa-MIR172b	OS09G0317700	Cleavage		Homeodomain-like containing protein
osa-miR172c	osa-MIR172c	OS05G0121600	Cleavage	RSR1	AP2/EREBP family transcription factor, Starch biosynthesi
osa-miR172c	osa-MIR172c	OS07G0235800	Cleavage	SNB	AP2 domain containing transcription factor, Control of inflorescence architecture, Floral meristem establishmen
osa-miR172c	osa-MIR172c	OS02G0807100	Cleavage		Similar to Starch synthase V
osa-miR172c	osa-MIR172c	OS04G0649100	Cleavage	SHAT1	Similar to cDNA clone:J023121E19, full insert sequence
osa-miR172c	osa-MIR172c	OS08G0506700	Cleavage	OsFBH1	Helix-loop-helix DNA-binding domain containing protein
osa-miR172c	osa-MIR172c	OS01G0876200	Cleavage		Similar to Chloride channel protein CLC-c (AtCLC-c)
osa-miR172c	osa-MIR172c	OS01G0337180	Cleavage		Hypothetical gene
osa-miR172c	osa-MIR172c	OS09G0339800	Cleavage		Glycerophosphoryl diester phosphodiesterase domain containing protein
osa-miR172c	osa-MIR172c	OS03G0793550	Cleavage		Hypothetical protein
osa-miR172c	osa-MIR172c	OS06G0711100	Cleavage		Conserved hypothetical protein
osa-miR172c	osa-MIR172c	OS02G0600066	Cleavage		Hypothetical gene
osa-miR172c	osa-MIR172c	OS09G0488800	Cleavage		Retrovirus capsid, C-terminal domain containing protein
osa-miR172c	osa-MIR172c	OS05G0235701	Cleavage		Similar to Geranylgeranyl diphosphate synthase (Fragment)
osa-miR172c	osa-MIR172c	OS02G0286850	Cleavage		Similar to Stripe rust resistance protein Yr10
osa-miR172c	osa-MIR172c	OS08G0521400	Cleavage		Similar to Zn-finger, RanBP-type, containing protein
osa-miR172c	osa-MIR172c	OS10G0521500	Cleavage		Esterase/lipase/thioesterase domain containing protein
osa-miR172c	osa-MIR172c	OS06G0159400	Cleavage	OsPUB65	Tetratricopeptide-like helical domain containing protein
osa-miR172d-5p	osa-MIR172d	OS06G0154200	Cleavage	D3	F-box component of the SKP-Cullin-F box (SCF) E3 ubiquitin ligase complex, Strigolactone (SL) signal perceptio
osa-miR172d-5p	osa-MIR172d	OS01G0775200	Cleavage		Conserved hypothetical protein
osa-miR172d-5p	osa-MIR172d	OS07G0141500	Cleavage		Zinc finger, SWIM-type domain containing protein
osa-miR172d-5p	osa-MIR172d	OS01G0337160	Cleavage		Conserved hypothetical protein
osa-miR172d-5p	osa-MIR172d	OS03G0719800	Cleavage	PHYA	Phytochrome A, Photorecepto
osa-miR172d-5p	osa-MIR172d	OS03G0309200	Cleavage	PHYB	Similar to Phytochrome B
osa-miR172d-5p	osa-MIR172d	OS07G0560700	Cleavage		Hypothetical conserved gene
osa-miR172d-5p	osa-MIR172d	OS08G0150800	Cleavage		Similar to Tyrosyl-tRNA synthetase (Tyrosyl-tRNA ligase; TyrRS). class-I aaRS
osa-miR172d-5p	osa-MIR172d	OS10G0378400	Cleavage	GIL1	Protein of unknown function DUF641, plant domain containing protein
osa-miR172d-5p	osa-MIR172d	OS08G0320000	Cleavage		Similar to tyrosyl-tRNA synthetase
osa-miR172d-5p	osa-MIR172d	OS08G0554900	Cleavage		Nonaspanin (TM9SF) family protein
osa-miR172d-5p	osa-MIR172d	OS08G0555000	Cleavage		Transmembrane 9 superfamily protein member 2 precursor (p76)
osa-miR172d-5p	osa-MIR172d	OS09G0557800	Cleavage		Similar to transmembrane 9 superfamily protein member 4
osa-miR172d-5p	osa-MIR172d	OS05G0123100	Transl. inhibieionion	OsGT43A	Glycosyl transferase, family 43 protein
osa-miR172d-5p	osa-MIR172d	OS08G0555200	Cleavage		Nonaspanin (TM9SF) family protein
osa-miR172d-5p	osa-MIR172d	OS02G0746000	Cleavage	CUL3A	Cullin3a protein, Regulation of cell death and immunit
osa-miR172d-5p	osa-MIR172d	OS01G0128250	Cleavage		Hypothetical gene
osa-miR172d-5p	osa-MIR172d	OS02G0606900	Cleavage	OsPP2C21	Similar to cDNA clone:J023104F18, full insert sequence
osa-miR172d-5p	osa-MIR172d	OS06G0109400	Cleavage		ATPase, AAA-type, core domain containing protein
osa-miR172d-3p	osa-MIR172d	OS05G0121600	Cleavage	RSR1	AP2/EREBP family transcription factor, Starch biosynthesi
osa-miR172d-3p	osa-MIR172d	OS07G0235800	Cleavage	SNB	AP2 domain containing transcription factor, Control of inflorescence architecture, Floral meristem establishmen
osa-miR172d-3p	osa-MIR172d	OS02G0807100	Cleavage		Similar to Starch synthase V
osa-miR172d-3p	osa-MIR172d	OS04G0649100	Cleavage	SHAT1	Similar to cDNA clone:J023121E19, full insert sequence
osa-miR172d-3p	osa-MIR172d	OS08G0506700	Cleavage	OsFBH1	Helix-loop-helix DNA-binding domain containing protein
osa-miR172d-3p	osa-MIR172d	OS01G0337180	Cleavage		Hypothetical gene
osa-miR172d-3p	osa-MIR172d	OS09G0339800	Cleavage		Glycerophosphoryl diester phosphodiesterase domain containing protein
osa-miR172d-3p	osa-MIR172d	OS03G0710700	Cleavage		Similar to predicted protein
osa-miR172d-3p	osa-MIR172d	OS02G0157000	Cleavage		Leucine-rich repeat domain containing protein
osa-miR172d-3p	osa-MIR172d	OS08G0315001	Cleavage		Hypothetical protein
osa-miR172d-3p	osa-MIR172d	OS01G0154100	Cleavage		Protein of unknown function DUF674 domain containing protein
osa-miR172d-3p	osa-MIR172d	OS12G0618800	Cleavage	OsPLS3	DUF266-containing protein, Regulation of the onset of leaf senescenc
osa-miR172d-3p	osa-MIR172d	OS01G0719200	Transl. inhibieion		Conserved hypothetical protein
osa-miR172d-3p	osa-MIR172d	OS11G0573900	Cleavage		Hypothetical protein
osa-miR172d-3p	osa-MIR172d	OS08G0106801	Cleavage		Hypothetical protein
osa-miR172d-3p	osa-MIR172d	OS03G0207300	Cleavage	CK2alpha3	Similar to Casein kinase II alpha subunit
osa-miR1861b	osa-MIR1861b	OS01G0856900	Cleavage		Glycoside hydrolase, carbohydrate-binding domain containing protein
osa-miR1861b	osa-MIR1861b	OS03G0597200	Cleavage	YSA	Pentatricopeptide repeat protein, Chloroplast developmen
osa-miR1861b	osa-MIR1861b	OS12G0604600	Cleavage		Similar to GTP-binding protein-like; root hair defective 3 protein-like
osa-miR1861b	osa-MIR1861b	OS08G0553150	Cleavage		Hypothetical protein
osa-miR1861c	osa-MIR1861c	OS01G0856900	Cleavage		Glycoside hydrolase, carbohydrate-binding domain containing protein
osa-miR1861c	osa-MIR1861c	OS07G0614700	Cleavage	OsSPX6	SPX, N-terminal domain containing protein
osa-miR1861c	osa-MIR1861c	OS08G0191700	Cleavage	GLYI-11	Glyoxalase I, Abiotic stress respons
osa-miR1861c	osa-MIR1861c	OS10G0556100	Cleavage	OsEXPB4	Similar to beta-expansin EXPB4
osa-miR1861c	osa-MIR1861c	OS05G0406800	Cleavage		Leucine-rich repeat, N-terminal domain containing protein
osa-miR1861c	osa-MIR1861c	OS01G0733600	Cleavage		Flavoprotein pyridine nucleotide cytochrome reductase domain containing protein
osa-miR1861c	osa-MIR1861c	OS08G0415600	Cleavage	OsPUB5	Similar to ubiquitin-protein ligase
osa-miR1861c	osa-MIR1861c	OS04G0359300	Cleavage		Sulfotransferase family protein
osa-miR1861c	osa-MIR1861c	OS02G0265700	Cleavage		Hypothetical conserved gene
osa-miR1861c	osa-MIR1861c	OS05G0446900	Cleavage		Glycoside hydrolase, carbohydrate-binding domain containing protein
osa-miR1861c	osa-MIR1861c	OS10G0118900	Cleavage		Similar to tRNA-splicing endonuclease positive effector-related
osa-miR1861e	osa-MIR1861e	OS01G0856900	Cleavage		Glycoside hydrolase, carbohydrate-binding domain containing protein
osa-miR1861e	osa-MIR1861e	OS03G0129200	Cleavage		Similar to predicted protein
osa-miR1861e	osa-MIR1861e	OS12G0568750	Cleavage		Hypothetical protein
osa-miR1861f	osa-MIR1861f	OS01G0856900	Cleavage		Glycoside hydrolase, carbohydrate-binding domain containing protein
osa-miR1861f	osa-MIR1861f	OS03G0597200	Cleavage	YSA	Pentatricopeptide repeat protein, Chloroplast developmen
osa-miR1861f	osa-MIR1861f	OS12G0604600	Cleavage		Similar to GTP-binding protein-like; root hair defective 3 protein-like
osa-miR1861f	osa-MIR1861f	OS08G0553150	Cleavage		Hypothetical protein
osa-miR1861g	osa-MIR1861g	OS01G0856900	Cleavage		Glycoside hydrolase, carbohydrate-binding domain containing protein
osa-miR1861g	osa-MIR1861g	OS07G0614700	Cleavage	OsSPX6	SPX, N-terminal domain containing protein
osa-miR1861g	osa-MIR1861g	OS06G0127000	Cleavage	PEX11-5	Peroxisomal biogenesis factor 11 family protein
osa-miR1861g	osa-MIR1861g	OS02G0176700	Cleavage	osACA9	Similar to autoinhibited calcium ATPase
osa-miR1861h	osa-MIR1861h	OS01G0856900	Cleavage		Glycoside hydrolase, carbohydrate-binding domain containing protein
osa-miR1861h	osa-MIR1861h	OS09G0268000	Cleavage		Similar to lectin-like receptor kinase 7
osa-miR1861h	osa-MIR1861h	OS05G0341300	Cleavage		Similar to guanine nucleotide-binding protein alpha-1 subunit
osa-miR1861h	osa-MIR1861h	OS05G0596600	Cleavage	SMC5	Similar to SMC5 protein
osa-miR1861h	osa-MIR1861h	OS07G0171300	Cleavage		Protein kinase, core domain containing protein
osa-miR1861h	osa-MIR1861h	OS04G0416100	Cleavage	Orysa	Similar to Transcription factor E2F1 (E2F-1) (Fragment)
osa-miR1861h	osa-MIR1861h	OS01G0121100	Transl. inhibieion		Similar to SLL2
osa-miR1861i	osa-MIR1861i	OS01G0856900	Cleavage		Glycoside hydrolase, carbohydrate-binding domain containing protein
osa-miR1861i	osa-MIR1861i	OS03G0597200	Cleavage	YSA	Pentatricopeptide repeat protein, Chloroplast developmen
osa-miR1861i	osa-MIR1861i	OS12G0604600	Cleavage		Similar to GTP-binding protein-like; root hair defective 3 protein-like
osa-miR1861i	osa-MIR1861i	OS08G0553150	Cleavage		Hypothetical protein
osa-miR1861j	osa-MIR1861j	OS01G0856900	Cleavage		Glycoside hydrolase, carbohydrate-binding domain containing protein
osa-miR1861j	osa-MIR1861j	OS09G0268000	Cleavage		Similar to lectin-like receptor kinase 7
osa-miR1861j	osa-MIR1861j	OS05G0341300	Cleavage		Similar to guanine nucleotide-binding protein alpha-1 subunit
osa-miR1861j	osa-MIR1861j	OS05G0596600	Cleavage	SMC5	Similar to SMC5 protein
osa-miR1861j	osa-MIR1861j	OS07G0171300	Cleavage		Protein kinase, core domain containing protein
osa-miR1861j	osa-MIR1861j	OS04G0416100	Cleavage	Orysa	Similar to Transcription factor E2F1 (E2F-1) (Fragment)
osa-miR1861j	osa-MIR1861j	OS01G0121100	Transl. inhibieion		Similar to SLL2
osa-miR1861k	osa-MIR1861k	OS01G0856900	Cleavage		Glycoside hydrolase, carbohydrate-binding domain containing protein
osa-miR1861k	osa-MIR1861k	OS03G0129200	Cleavage		Similar to predicted protein
osa-miR1861k	osa-MIR1861k	OS12G0568750	Cleavage		Hypothetical protein
osa-miR1861l	osa-MIR1861l	OS01G0856900	Cleavage		Glycoside hydrolase, carbohydrate-binding domain containing protein
osa-miR1861l	osa-MIR1861l	OS03G0597200	Cleavage	YSA	Pentatricopeptide repeat protein, Chloroplast developmen
osa-miR1861l	osa-MIR1861l	OS12G0604600	Cleavage		Similar to GTP-binding protein-like; root hair defective 3 protein-like
osa-miR1861l	osa-MIR1861l	OS08G0553150	Cleavage		Hypothetical protein
osa-miR1861m	osa-MIR1861m	OS01G0856900	Cleavage		Glycoside hydrolase, carbohydrate-binding domain containing protein
osa-miR1861m	osa-MIR1861m	OS03G0129200	Cleavage		Similar to predicted protein
osa-miR1861m	osa-MIR1861m	OS12G0568750	Cleavage		Hypothetical protein
osa-miR393a	osa-MIR393a	OS04G0395600	Cleavage	OsAFB2	Auxin receptor, Flag leaf inclination, Primary root growth, Crown root initiation, Seed development, Tillerin
osa-miR393a	osa-MIR393a	OS05G0150500	Cleavage	TIR1	F-Box auxin receptor protein, Nuclear protein, Flag leaf inclination, Primary root growth, Crown root initiation, Seed development, Tillerin
osa-miR393a	osa-MIR393a	OS03G0559700	Cleavage		Conserved hypothetical protein
osa-miR393a	osa-MIR393a	OS05G0489100	Cleavage		Similar to Prolyl 4-hydroxylase alpha subunit-like protein
osa-miR393a	osa-MIR393a	OS01G0734100	Cleavage		Similar to 50S ribosomal protein L20
osa-miR393a	osa-MIR393a	OS07G0685600	Cleavage		Conserved hypothetical protein
osa-miR393a	osa-MIR393a	OS03G0683700	Cleavage		Conserved hypothetical protein
osa-miR393a	osa-MIR393a	OS01G0364800	Cleavage	OsWAK7/8	Protein kinase, catalytic domain domain containing protein
osa-miR393a	osa-MIR393a	OS03G0310500	Cleavage		CAP, conserved site domain containing protein
osa-miR393b-5p	osa-MIR393b	OS04G0395600	Cleavage	OsAFB2	Auxin receptor, Flag leaf inclination, Primary root growth, Crown root initiation, Seed development, Tillerin
osa-miR393b-5p	osa-MIR393b	OS05G0150500	Cleavage	TIR1	F-Box auxin receptor protein, Nuclear protein, Flag leaf inclination, Primary root growth, Crown root initiation, Seed development, Tillerin
osa-miR393b-5p	osa-MIR393b	OS03G0559700	Cleavage		Conserved hypothetical protein
osa-miR393b-5p	osa-MIR393b	OS05G0489100	Cleavage		Similar to Prolyl 4-hydroxylase alpha subunit-like protein
osa-miR393b-5p	osa-MIR393b	OS07G0685600	Cleavage		Conserved hypothetical protein
osa-miR393b-5p	osa-MIR393b	OS03G0683700	Cleavage		Conserved hypothetical protein
osa-miR393b-5p	osa-MIR393b	OS01G0364800	Cleavage	OsWAK7/8	Protein kinase, catalytic domain domain containing protein
osa-miR393b-5p	osa-MIR393b	OS03G0310500	Cleavage		CAP, conserved site domain containing protein
osa-miR395b	osa-MIR395b	OS03G0743900	Cleavage	OsATPS	Similar to ATP sulfurylase
osa-miR395b	osa-MIR395b	OS03G0195500	Cleavage	OsSultr2	Similar to Sulfate permease (Fragment)
osa-miR395b	osa-MIR395b	OS10G0502600	Cleavage	OsMSBP2	Cytochrome b5 domain containing protein
osa-miR395b	osa-MIR395b	OS03G0195300	Cleavage	OsSultr2	Similar to Low affinity sulphate transporter 3
osa-miR395b	osa-MIR395b	OS11G0668100	Cleavage		Similar to NB-ARC domain containing protein, expressed
osa-miR395b	osa-MIR395b	OS06G0678700	Cleavage		Conserved hypothetical protein
osa-miR395b	osa-MIR395b	OS05G0583100	Cleavage		HAT dimerisation domain containing protein
osa-miR395b	osa-MIR395b	OS07G0269450	Cleavage		Hypothetical protein
osa-miR395b	osa-MIR395b	OS01G0210750	Cleavage		Hypothetical protein
osa-miR395b	osa-MIR395b	OS06G0625500	Cleavage	OsPrxII	Similar to Thioredoxin peroxidase
osa-miR395d	osa-MIR395d	OS03G0743900	Cleavage	OsATPS	Similar to ATP sulfurylase
osa-miR395d	osa-MIR395d	OS03G0195500	Cleavage	OsSultr2	Similar to Sulfate permease (Fragment)
osa-miR395d	osa-MIR395d	OS10G0502600	Cleavage	OsMSBP2	Cytochrome b5 domain containing protein
osa-miR395d	osa-MIR395d	OS03G0195300	Cleavage	OsSultr2	Similar to Low affinity sulphate transporter 3
osa-miR395d	osa-MIR395d	OS11G0668100	Cleavage		Similar to NB-ARC domain containing protein, expressed
osa-miR395d	osa-MIR395d	OS06G0678700	Cleavage		Conserved hypothetical protein
osa-miR395d	osa-MIR395d	OS05G0583100	Cleavage		HAT dimerisation domain containing protein
osa-miR395d	osa-MIR395d	OS07G0269450	Cleavage		Hypothetical protein
osa-miR395d	osa-MIR395d	OS01G0210750	Cleavage		Hypothetical protein
osa-miR395d	osa-MIR395d	OS06G0625500	Cleavage	OsPrxII	Similar to Thioredoxin peroxidase
osa-miR395e	osa-MIR395e	OS03G0743900	Cleavage	OsATPS	Similar to ATP sulfurylase
osa-miR395e	osa-MIR395e	OS03G0195500	Cleavage	OsSultr2	Similar to Sulfate permease (Fragment)
osa-miR395e	osa-MIR395e	OS10G0502600	Cleavage	OsMSBP2	Cytochrome b5 domain containing protein
osa-miR395e	osa-MIR395e	OS03G0195300	Cleavage	OsSultr2	Similar to Low affinity sulphate transporter 3
osa-miR395e	osa-MIR395e	OS11G0668100	Cleavage		Similar to NB-ARC domain containing protein, expressed
osa-miR395e	osa-MIR395e	OS06G0678700	Cleavage		Conserved hypothetical protein
osa-miR395e	osa-MIR395e	OS05G0583100	Cleavage		HAT dimerisation domain containing protein
osa-miR395e	osa-MIR395e	OS07G0269450	Cleavage		Hypothetical protein
osa-miR395e	osa-MIR395e	OS01G0210750	Cleavage		Hypothetical protein
osa-miR395e	osa-MIR395e	OS06G0625500	Cleavage	OsPrxII	Similar to Thioredoxin peroxidase
osa-miR395g	osa-MIR395g	OS03G0743900	Cleavage	OsATPS	Similar to ATP sulfurylase
osa-miR395g	osa-MIR395g	OS03G0195500	Cleavage	OsSultr2	Similar to Sulfate permease (Fragment)
osa-miR395g	osa-MIR395g	OS10G0502600	Cleavage	OsMSBP2	Cytochrome b5 domain containing protein
osa-miR395g	osa-MIR395g	OS03G0195300	Cleavage	OsSultr2	Similar to Low affinity sulphate transporter 3
osa-miR395g	osa-MIR395g	OS11G0668100	Cleavage		Similar to NB-ARC domain containing protein, expressed
osa-miR395g	osa-MIR395g	OS06G0678700	Cleavage		Conserved hypothetical protein
osa-miR395g	osa-MIR395g	OS05G0583100	Cleavage		HAT dimerisation domain containing protein
osa-miR395g	osa-MIR395g	OS07G0269450	Cleavage		Hypothetical protein
osa-miR395g	osa-MIR395g	OS01G0210750	Cleavage		Hypothetical protein
osa-miR395g	osa-MIR395g	OS06G0625500	Cleavage	OsPrxII	Similar to Thioredoxin peroxidase
osa-miR395s	osa-MIR395s	OS03G0743900	Cleavage	OsATPS	Similar to ATP sulfurylase
osa-miR395s	osa-MIR395s	OS03G0195500	Cleavage	OsSultr2	Similar to Sulfate permease (Fragment)
osa-miR395s	osa-MIR395s	OS10G0502600	Cleavage	OsMSBP2	Cytochrome b5 domain containing protein
osa-miR395s	osa-MIR395s	OS03G0195300	Cleavage	OsSultr2	Similar to Low affinity sulphate transporter 3
osa-miR395s	osa-MIR395s	OS11G0668100	Cleavage		Similar to NB-ARC domain containing protein, expressed
osa-miR395s	osa-MIR395s	OS06G0678700	Cleavage		Conserved hypothetical protein
osa-miR395s	osa-MIR395s	OS05G0583100	Cleavage		HAT dimerisation domain containing protein
osa-miR395s	osa-MIR395s	OS07G0269450	Cleavage		Hypothetical protein
osa-miR395s	osa-MIR395s	OS01G0210750	Cleavage		Hypothetical protein
osa-miR395s	osa-MIR395s	OS06G0625500	Cleavage	OsPrxII	Similar to Thioredoxin peroxidase
osa-miR395y	osa-MIR395y	OS03G0743900	Cleavage	OsATPS	Similar to ATP sulfurylase
osa-miR395y	osa-MIR395y	OS03G0195500	Cleavage	OsSultr2	Similar to Sulfate permease (Fragment)
osa-miR395y	osa-MIR395y	OS10G0502600	Cleavage	OsMSBP2	Cytochrome b5 domain containing protein
osa-miR395y	osa-MIR395y	OS03G0195300	Cleavage	OsSultr2	Similar to Low affinity sulphate transporter 3
osa-miR395y	osa-MIR395y	OS11G0668100	Cleavage		Similar to NB-ARC domain containing protein, expressed
osa-miR395y	osa-MIR395y	OS06G0678700	Cleavage		Conserved hypothetical protein
osa-miR395y	osa-MIR395y	OS05G0583100	Cleavage		HAT dimerisation domain containing protein
osa-miR395y	osa-MIR395y	OS07G0269450	Cleavage		Hypothetical protein
osa-miR395y	osa-MIR395y	OS01G0210750	Cleavage		Hypothetical protein
osa-miR395y	osa-MIR395y	OS06G0625500	Cleavage	OsPrxII	Similar to Thioredoxin peroxidase
osa-miR396a-5p	osa-MIR396a	OS06G0204800	Cleavage	OsGRF2	Similar to Growth-regulating factor 2
osa-miR396a-5p	osa-MIR396a	OS04G0600900	Cleavage	GRF3	Similar to B0403H10-OSIGBa0105A11.9 protein
osa-miR396a-5p	osa-MIR396a	OS06G0116200	Cleavage	OsGRF5	Transcription facto
osa-miR396a-5p	osa-MIR396a	OS03G0674700	Cleavage	OsGRF9	Similar to Growth-regulating factor 3
osa-miR396a-5p	osa-MIR396a	OS02G0776900	Cleavage	GRF1	Transcription activator, Gibberellin (GA)-induced stem elongatio
osa-miR396a-5p	osa-MIR396a	OS01G0510800	Cleavage	TAF6	Histone-fold domain containing protein
osa-miR396a-5p	osa-MIR396a	OS12G0484900	Cleavage	OsGRF7	Similar to Growth-regulating factor 7
osa-miR396a-5p	osa-MIR396a	OS03G0729500	Cleavage	GRF6	Transcription factor, Floral organ developmen
osa-miR396a-5p	osa-MIR396a	OS11G0551900	Cleavage	OsGRF8	Hypothetical conserved gene
osa-miR396a-5p	osa-MIR396a	OS01G0180800	Cleavage		Heat shock protein Hsp70 family protein
osa-miR396a-5p	osa-MIR396a	OS06G0474900	Cleavage		Conserved hypothetical protein
osa-miR396a-5p	osa-MIR396a	OS01G0725800	Cleavage	OsWD40-24	WD40/YVTN repeat-like domain containing protein
osa-miR396a-5p	osa-MIR396a	OS09G0521700	Cleavage		Similar to cDNA clone:001-118-F04, full insert sequence
osa-miR396a-5p	osa-MIR396a	OS07G0599201	Cleavage		Hypothetical conserved gene
osa-miR396a-5p	osa-MIR396a	OS11G0303500	Cleavage		Nucleotide-binding, alpha-beta plait domain containing protein
osa-miR396a-5p	osa-MIR396a	OS08G0513300	Cleavage		Helix-hairpin-helix motif, class 2 domain containing protein
osa-miR396a-5p	osa-MIR396a	OS11G0565400	Cleavage		Similar to RING finger family protein
osa-miR396a-5p	osa-MIR396a	OS02G0535700	Transl. inhibieion		Similar to OSIGBa0134P10.12 protein
osa-miR396a-5p	osa-MIR396a	OS11G0680200	Cleavage		Pentatricopeptide repeat domain containing protein
osa-miR396a-5p	osa-MIR396a	OS01G0968700	Cleavage	OsIPT9	tRNA isopentenyltransferase family protein
osa-miR396a-5p	osa-MIR396a	OS05G0193900	Cleavage		Hypothetical conserved gene
osa-miR396a-5p	osa-MIR396a	OS05G0295300	Cleavage		Similar to Acetyl-coenzyme A carboxylase (EC 6.4.1.2)
osa-miR396a-5p	osa-MIR396a	OS05G0528200	Cleavage		Similar to 50S ribosomal protein L20
osa-miR396a-3p	osa-MIR396a	OS08G0566900	Cleavage		Mpv17/PMP22 family protein
osa-miR396a-3p	osa-MIR396a	OS02G0226000	Cleavage		Similar to Peroxisomal membrane protein PMP22 (22 kDa peroxisomal membrane protein)
osa-miR396a-3p	osa-MIR396a	OS01G0801901	Cleavage	OsbZIP07	Similar to Transcription factor (Fragment)
osa-miR396b-5p	osa-MIR396b	OS06G0204800	Cleavage	OsGRF2	Similar to Growth-regulating factor 2
osa-miR396b-5p	osa-MIR396b	OS04G0600900	Cleavage	GRF3	Similar to B0403H10-OSIGBa0105A11.9 protein
osa-miR396b-5p	osa-MIR396b	OS06G0116200	Cleavage	OsGRF5	Transcription facto
osa-miR396b-5p	osa-MIR396b	OS03G0674700	Cleavage	OsGRF9	Similar to Growth-regulating factor 3
osa-miR396b-5p	osa-MIR396b	OS02G0776900	Cleavage	GRF1	Transcription activator, Gibberellin (GA)-induced stem elongatio
osa-miR396b-5p	osa-MIR396b	OS01G0510800	Cleavage	TAF6	Histone-fold domain containing protein
osa-miR396b-5p	osa-MIR396b	OS12G0484900	Cleavage	OsGRF7	Similar to Growth-regulating factor 7
osa-miR396b-5p	osa-MIR396b	OS03G0729500	Cleavage	GRF6	Transcription factor, Floral organ developmen
osa-miR396b-5p	osa-MIR396b	OS11G0551900	Cleavage	OsGRF8	Hypothetical conserved gene
osa-miR396b-5p	osa-MIR396b	OS01G0180800	Cleavage		Heat shock protein Hsp70 family protein
osa-miR396b-5p	osa-MIR396b	OS06G0474900	Cleavage		Conserved hypothetical protein
osa-miR396b-5p	osa-MIR396b	OS01G0725800	Cleavage	OsWD40-24	WD40/YVTN repeat-like domain containing protein
osa-miR396b-5p	osa-MIR396b	OS09G0521700	Cleavage		Similar to cDNA clone:001-118-F04, full insert sequence
osa-miR396b-5p	osa-MIR396b	OS07G0599201	Cleavage		Hypothetical conserved gene
osa-miR396b-5p	osa-MIR396b	OS11G0303500	Cleavage		Nucleotide-binding, alpha-beta plait domain containing protein
osa-miR396b-5p	osa-MIR396b	OS08G0513300	Cleavage		Helix-hairpin-helix motif, class 2 domain containing protein
osa-miR396b-5p	osa-MIR396b	OS11G0565400	Cleavage		Similar to RING finger family protein
osa-miR396b-5p	osa-MIR396b	OS02G0535700	Transl. inhibieion		Similar to OSIGBa0134P10.12 protein
osa-miR396b-5p	osa-MIR396b	OS11G0680200	Cleavage		Pentatricopeptide repeat domain containing protein
osa-miR396b-5p	osa-MIR396b	OS01G0968700	Cleavage	OsIPT9	tRNA isopentenyltransferase family protein
osa-miR396b-5p	osa-MIR396b	OS05G0193900	Cleavage		Hypothetical conserved gene
osa-miR396b-5p	osa-MIR396b	OS05G0295300	Cleavage		Similar to Acetyl-coenzyme A carboxylase (EC 6.4.1.2)
osa-miR396b-5p	osa-MIR396b	OS05G0528200	Cleavage		Similar to 50S ribosomal protein L20
osa-miR396b-3p	osa-MIR396b	OS08G0566900	Cleavage		Mpv17/PMP22 family protein
osa-miR396b-3p	osa-MIR396b	OS02G0226000	Cleavage		Similar to Peroxisomal membrane protein PMP22 (22 kDa peroxisomal membrane protein)
osa-miR396b-3p	osa-MIR396b	OS01G0801901	Cleavage	OsbZIP07	Similar to Transcription factor (Fragment)
osa-miR396c-5p	osa-MIR396c	OS06G0204800	Cleavage	OsGRF2	Similar to Growth-regulating factor 2
osa-miR396c-5p	osa-MIR396c	OS04G0600900	Cleavage	GRF3	Similar to B0403H10-OSIGBa0105A11.9 protein
osa-miR396c-5p	osa-MIR396c	OS06G0116200	Cleavage	OsGRF5	Transcription facto
osa-miR396c-5p	osa-MIR396c	OS03G0674700	Cleavage	OsGRF9	Similar to Growth-regulating factor 3
osa-miR396c-5p	osa-MIR396c	OS02G0776900	Cleavage	GRF1	Transcription activator, Gibberellin (GA)-induced stem elongatio
osa-miR396c-5p	osa-MIR396c	OS01G0510800	Cleavage	TAF6	Histone-fold domain containing protein
osa-miR396c-5p	osa-MIR396c	OS12G0484900	Cleavage	OsGRF7	Similar to Growth-regulating factor 7
osa-miR396c-5p	osa-MIR396c	OS03G0729500	Cleavage	GRF6	Transcription factor, Floral organ developmen
osa-miR396c-5p	osa-MIR396c	OS11G0551900	Cleavage	OsGRF8	Hypothetical conserved gene
osa-miR396c-5p	osa-MIR396c	OS01G0180800	Cleavage		Heat shock protein Hsp70 family protein
osa-miR396c-5p	osa-MIR396c	OS06G0474900	Cleavage		Conserved hypothetical protein
osa-miR396c-5p	osa-MIR396c	OS01G0725800	Cleavage	OsWD40-24	WD40/YVTN repeat-like domain containing protein
osa-miR396c-5p	osa-MIR396c	OS09G0521700	Cleavage		Similar to cDNA clone:001-118-F04, full insert sequence
osa-miR396c-5p	osa-MIR396c	OS07G0599201	Cleavage		Hypothetical conserved gene
osa-miR396c-5p	osa-MIR396c	OS11G0303500	Cleavage		Nucleotide-binding, alpha-beta plait domain containing protein
osa-miR396c-5p	osa-MIR396c	OS08G0513300	Cleavage		Helix-hairpin-helix motif, class 2 domain containing protein
osa-miR396c-5p	osa-MIR396c	OS11G0565400	Cleavage		Similar to RING finger family protein
osa-miR396c-5p	osa-MIR396c	OS02G0535700	Transl. inhibieion		Similar to OSIGBa0134P10.12 protein
osa-miR396c-5p	osa-MIR396c	OS11G0680200	Cleavage		Pentatricopeptide repeat domain containing protein
osa-miR396c-5p	osa-MIR396c	OS01G0968700	Cleavage	OsIPT9	tRNA isopentenyltransferase family protein
osa-miR396c-5p	osa-MIR396c	OS05G0193900	Cleavage		Hypothetical conserved gene
osa-miR396c-5p	osa-MIR396c	OS05G0295300	Cleavage		Similar to Acetyl-coenzyme A carboxylase (EC 6.4.1.2)
osa-miR396d	osa-MIR396d	OS06G0204800	Cleavage	OsGRF2	Similar to Growth-regulating factor 2
osa-miR396d	osa-MIR396d	OS04G0600900	Cleavage	GRF3	Similar to B0403H10-OSIGBa0105A11.9 protein
osa-miR396d	osa-MIR396d	OS02G0701300	Cleavage	GS2	Growth-regulating factor, Regulation of grain shape and panicle length, Negative regulation of seed shatterin
osa-miR396d	osa-MIR396d	OS06G0116200	Cleavage	OsGRF5	Transcription facto
osa-miR396d	osa-MIR396d	OS03G0674700	Cleavage	OsGRF9	Similar to Growth-regulating factor 3
osa-miR396d	osa-MIR396d	OS02G0776900	Cleavage	GRF1	Transcription activator, Gibberellin (GA)-induced stem elongatio
osa-miR396d	osa-MIR396d	OS04G0307300	Cleavage		Similar to OSIGBa0125J07.6 protein
osa-miR396d	osa-MIR396d	OS04G0574500	Cleavage	OsGRF12	Similar to Growth-regulating factor 12
osa-miR396d	osa-MIR396d	OS12G0484900	Cleavage	OsGRF7	Similar to Growth-regulating factor 7
osa-miR396d	osa-MIR396d	OS03G0729500	Cleavage	GRF6	Transcription factor, Floral organ developmen
osa-miR396d	osa-MIR396d	OS11G0551900	Cleavage	OsGRF8	Hypothetical conserved gene
osa-miR396d	osa-MIR396d	OS01G0355600	Cleavage		Galactose-binding like domain containing protein
osa-miR396d	osa-MIR396d	OS04G0674500	Cleavage		Hypothetical protein
osa-miR396d	osa-MIR396d	OS01G0643300	Cleavage	PIN10A	Auxin efflux carrier protein, Auxin transport, Drought toleranc
osa-miR396e-5p	osa-MIR396e	OS06G0204800	Cleavage	OsGRF2	Similar to Growth-regulating factor 2
osa-miR396e-5p	osa-MIR396e	OS04G0600900	Cleavage	GRF3	Similar to B0403H10-OSIGBa0105A11.9 protein
osa-miR396e-5p	osa-MIR396e	OS02G0701300	Cleavage	GS2	Growth-regulating factor, Regulation of grain shape and panicle length, Negative regulation of seed shatterin
osa-miR396e-5p	osa-MIR396e	OS06G0116200	Cleavage	OsGRF5	Transcription facto
osa-miR396e-5p	osa-MIR396e	OS03G0674700	Cleavage	OsGRF9	Similar to Growth-regulating factor 3
osa-miR396e-5p	osa-MIR396e	OS02G0776900	Cleavage	GRF1	Transcription activator, Gibberellin (GA)-induced stem elongatio
osa-miR396e-5p	osa-MIR396e	OS04G0307300	Cleavage		Similar to OSIGBa0125J07.6 protein
osa-miR396e-5p	osa-MIR396e	OS04G0574500	Cleavage	OsGRF12	Similar to Growth-regulating factor 12
osa-miR396e-5p	osa-MIR396e	OS12G0484900	Cleavage	OsGRF7	Similar to Growth-regulating factor 7
osa-miR396e-5p	osa-MIR396e	OS03G0729500	Cleavage	GRF6	Transcription factor, Floral organ developmen
osa-miR396e-5p	osa-MIR396e	OS11G0551900	Cleavage	OsGRF8	Hypothetical conserved gene
osa-miR396e-5p	osa-MIR396e	OS01G0355600	Cleavage		Galactose-binding like domain containing protein
osa-miR396e-5p	osa-MIR396e	OS04G0674500	Cleavage		Hypothetical protein
osa-miR396e-5p	osa-MIR396e	OS01G0643300	Cleavage	PIN10A	Auxin efflux carrier protein, Auxin transport, Drought toleranc
osa-miR396f-5p	osa-MIR396f	OS06G0204800	Cleavage	OsGRF2	Similar to Growth-regulating factor 2
osa-miR396f-5p	osa-MIR396f	OS04G0600900	Cleavage	GRF3	Similar to B0403H10-OSIGBa0105A11.9 protein
osa-miR396f-5p	osa-MIR396f	OS06G0116200	Cleavage	OsGRF5	Transcription facto
osa-miR396f-5p	osa-MIR396f	OS03G0674700	Cleavage	OsGRF9	Similar to Growth-regulating factor 3
osa-miR396f-5p	osa-MIR396f	OS02G0776900	Cleavage	GRF1	Transcription activator, Gibberellin (GA)-induced stem elongatio
osa-miR396f-5p	osa-MIR396f	OS04G0307300	Cleavage		Similar to OSIGBa0125J07.6 protein
osa-miR396f-5p	osa-MIR396f	OS01G0125550	Transl. inhibieion		Conserved hypothetical protein
osa-miR396f-5p	osa-MIR396f	OS02G0474700	Cleavage		Armadillo-like helical domain containing protein
osa-miR396f-5p	osa-MIR396f	OS03G0680200	Cleavage		Ankyrin repeat domain containing protein
osa-miR396f-5p	osa-MIR396f	OS10G0144800	Cleavage	OsFbox534	Similar to F-box domain containing protein
osa-miR396f-5p	osa-MIR396f	OS07G0209800	Cleavage	OsbZIP59	Similar to HALF-1
osa-miR396f-5p	osa-MIR396f	OS07G0154900	Cleavage		Conserved hypothetical protein
osa-miR396f-5p	osa-MIR396f	OS02G0550700	Cleavage	OsCER7	Similar to Nucleolar autoantigen-like protein
osa-miR396f-5p	osa-MIR396f	OS07G0668800	Cleavage		BTB/POZ fold domain containing protein
osa-miR396f-5p	osa-MIR396f	OS04G0337201	Cleavage		Similar to OSIGBa0137O04.8 protein
osa-miR396g	osa-MIR396g	OS06G0204800	Cleavage	OsGRF2	Similar to Growth-regulating factor 2
osa-miR396g	osa-MIR396g	OS04G0600900	Cleavage	GRF3	Similar to B0403H10-OSIGBa0105A11.9 protein
osa-miR396g	osa-MIR396g	OS02G0701300	Cleavage	GS2	Growth-regulating factor, Regulation of grain shape and panicle length, Negative regulation of seed shatterin
osa-miR396g	osa-MIR396g	OS06G0116200	Cleavage	OsGRF5	Transcription facto
osa-miR396g	osa-MIR396g	OS03G0674700	Cleavage	OsGRF9	Similar to Growth-regulating factor 3
osa-miR396g	osa-MIR396g	OS02G0776900	Cleavage	GRF1	Transcription activator, Gibberellin (GA)-induced stem elongatio
osa-miR396g	osa-MIR396g	OS04G0307300	Cleavage		Similar to OSIGBa0125J07.6 protein
osa-miR396g	osa-MIR396g	OS04G0574500	Cleavage	OsGRF12	Similar to Growth-regulating factor 12
osa-miR396g	osa-MIR396g	OS12G0484900	Cleavage	OsGRF7	Similar to Growth-regulating factor 7
osa-miR396g	osa-MIR396g	OS03G0729500	Cleavage	GRF6	Transcription factor, Floral organ developmen
osa-miR396g	osa-MIR396g	OS11G0551900	Cleavage	OsGRF8	Hypothetical conserved gene
osa-miR396g	osa-MIR396g	OS01G0355600	Cleavage		Galactose-binding like domain containing protein
osa-miR396g	osa-MIR396g	OS04G0674500	Cleavage		Hypothetical protein
osa-miR396g	osa-MIR396g	OS01G0643300	Cleavage	PIN10A	Auxin efflux carrier protein, Auxin transport, Drought toleranc
osa-miR396h	osa-MIR396h	OS06G0204800	Cleavage	OsGRF2	Similar to Growth-regulating factor 2
osa-miR396h	osa-MIR396h	OS04G0600900	Cleavage	GRF3	Similar to B0403H10-OSIGBa0105A11.9 protein
osa-miR396h	osa-MIR396h	OS02G0701300	Cleavage	GS2	Growth-regulating factor, Regulation of grain shape and panicle length, Negative regulation of seed shatterin
osa-miR396h	osa-MIR396h	OS06G0116200	Cleavage	OsGRF5	Transcription facto
osa-miR396h	osa-MIR396h	OS03G0674700	Cleavage	OsGRF9	Similar to Growth-regulating factor 3
osa-miR396h	osa-MIR396h	OS02G0776900	Cleavage	GRF1	Transcription activator, Gibberellin (GA)-induced stem elongatio
osa-miR396h	osa-MIR396h	OS04G0307300	Cleavage		Similar to OSIGBa0125J07.6 protein
osa-miR396h	osa-MIR396h	OS04G0574500	Cleavage	OsGRF12	Similar to Growth-regulating factor 12
osa-miR396h	osa-MIR396h	OS12G0484900	Cleavage	OsGRF7	Similar to Growth-regulating factor 7
osa-miR396h	osa-MIR396h	OS03G0729500	Cleavage	GRF6	Transcription factor, Floral organ developmen
osa-miR396h	osa-MIR396h	OS11G0551900	Cleavage	OsGRF8	Hypothetical conserved gene
osa-miR396h	osa-MIR396h	OS01G0355600	Cleavage		Galactose-binding like domain containing protein
osa-miR396h	osa-MIR396h	OS04G0674500	Cleavage		Hypothetical protein
osa-miR396h	osa-MIR396h	OS01G0643300	Cleavage	PIN10A	Auxin efflux carrier protein, Auxin transport, Drought toleranc
osa-miR397a	osa-MIR397a	OS01G0842500	Cleavage	OsLAC5	Similar to Laccase (EC 1.10.3.2)
osa-miR397a	osa-MIR397a	OS05G0458500	Cleavage	OsLAC14	Similar to Laccase (EC 1.10.3.2)
osa-miR397a	osa-MIR397a	OS05G0458600	Cleavage	OsLAC	Laccase-like protein, Sensitivity of plants to brassinosteroid
osa-miR397a	osa-MIR397a	OS03G0273200	Cleavage	Lac	Similar to Laccase (EC 1.10.3.2)
osa-miR397a	osa-MIR397a	OS10G0138600	Cleavage	OsFbox529	Cyclin-like F-box domain containing protein
osa-miR397a	osa-MIR397a	OS01G0850800	Cleavage	OsLAC9	Laccase-8
osa-miR397a	osa-MIR397a	OS07G0495300	Cleavage		Pentatricopeptide repeat domain containing protein
osa-miR397a	osa-MIR397a	OS08G0453700	Cleavage	RbohF	Similar to ATRBOH F (ARABIDOPSIS THALIANA RESPIRATORY BURST OXIDASE PROTEIN F); NAD(P)H oxidase
osa-miR397a	osa-MIR397a	OS01G0816000	Cleavage		Protein prenyltransferase domain containing protein
osa-miR397a	osa-MIR397a	OS09G0509200	Cleavage		Similar to Pyruvate dehydrogenase E1 beta subunit isoform 3 (EC 1.2.4.1)
osa-miR397a	osa-MIR397a	OS01G0634500	Cleavage	OsLAC2	Similar to Laccase-2
osa-miR397a	osa-MIR397a	OS01G0232700	Cleavage		Similar to Histidinol dehydrogenase, chloroplast precursor (EC 1.1.1.23) (HDH). Splice isoform 2
osa-miR397a	osa-MIR397a	OS09G0439600	Cleavage	OsEXO70D1	Exo70 exocyst complex subunit family protein
osa-miR397a	osa-MIR397a	OS01G0389700	Cleavage		Protein of unknown function DUF679 family protein
osa-miR397a	osa-MIR397a	OS02G0777100	Cleavage		DENN domain containing protein
osa-miR397b	osa-MIR397b	OS01G0842500	Cleavage	OsLAC5	Similar to Laccase (EC 1.10.3.2)
osa-miR397b	osa-MIR397b	OS05G0458500	Cleavage	OsLAC14	Similar to Laccase (EC 1.10.3.2)
osa-miR397b	osa-MIR397b	OS05G0458600	Cleavage	OsLAC	Laccase-like protein, Sensitivity of plants to brassinosteroid
osa-miR397b	osa-MIR397b	OS03G0273200	Cleavage	Lac	Similar to Laccase (EC 1.10.3.2)
osa-miR397b	osa-MIR397b	OS10G0138600	Cleavage	OsFbox529	Cyclin-like F-box domain containing protein
osa-miR397b	osa-MIR397b	OS09G0452900	Cleavage		Glycosyl transferase, family 31 protein
osa-miR397b	osa-MIR397b	OS01G0850550	Cleavage	OsLAC7	Similar to Laccase-6
osa-miR397b	osa-MIR397b	OS01G0850800	Cleavage	OsLAC9	Laccase-8
osa-miR397b	osa-MIR397b	OS07G0495300	Cleavage		Pentatricopeptide repeat domain containing protein
osa-miR397b	osa-MIR397b	OS08G0453700	Cleavage	RbohF	Similar to ATRBOH F (ARABIDOPSIS THALIANA RESPIRATORY BURST OXIDASE PROTEIN F); NAD(P)H oxidase
osa-miR397b	osa-MIR397b	OS01G0816000	Cleavage		Protein prenyltransferase domain containing protein
osa-miR397b	osa-MIR397b	OS09G0509200	Cleavage		Similar to Pyruvate dehydrogenase E1 beta subunit isoform 3 (EC 1.2.4.1)
osa-miR397b	osa-MIR397b	OS06G0140300	Cleavage		Leucine-rich repeat, N-terminal domain containing protein
osa-miR397b	osa-MIR397b	OS12G0258700	Cleavage	OsLAC29	Cupredoxin domain containing protein
osa-miR397b	osa-MIR397b	OS02G0100300	Cleavage	OsHSP40	Heat shock protein (HSP40), Putative tetratricopeptide repeat(TPR)-containing protein, Growth and development, salt tolerance, abiotic stress toleranc
osa-miR397b	osa-MIR397b	OS05G0541900	Cleavage		Similar to 60S ribosomal protein l28
osa-miR398a	osa-MIR398a	OS07G0665200	Cleavage	Cu/Zn-SOD	Similar to Superoxide dismutase [Cu-Zn]
osa-miR398a	osa-MIR398a	OS01G0916400	Cleavage	Os	Similar to Selenium binding protein
osa-miR398a	osa-MIR398a	OS05G0490700	Cleavage	OsSET22	Similar to SET domain protein SDG111
osa-miR398a	osa-MIR398a	OS03G0351500	Cleavage	SODCC1	Similar to Superoxide dismutase
osa-miR398b	osa-MIR398b	OS07G0665200	Cleavage	Cu/Zn-SOD	Similar to Superoxide dismutase [Cu-Zn]
osa-miR398b	osa-MIR398b	OS01G0916400	Cleavage	Os	Similar to Selenium binding protein
osa-miR408-5p	osa-MIR408	OS01G0668700	Cleavage		Hypothetical protein
osa-miR408-5p	osa-MIR408	OS02G0157100	Cleavage		Leucine-rich repeat domain containing protein
osa-miR408-5p	osa-MIR408	OS12G0601300	Cleavage	OsIAA30	Similar to Auxin-responsive protein (Aux/IAA) (Fragment)
osa-miR408-5p	osa-MIR408	OS03G0137750	Cleavage		Hypothetical protein
osa-miR408-5p	osa-MIR408	OS01G0860700	Cleavage		Conserved hypothetical protein
osa-miR408-5p	osa-MIR408	OS05G0305150	Cleavage		Hypothetical protein
osa-miR408-5p	osa-MIR408	OS09G0401550	Cleavage		Hypothetical gene
osa-miR408-5p	osa-MIR408	OS03G0262500	Cleavage		Hypothetical conserved gene
osa-miR408-5p	osa-MIR408	OS08G0124566	Cleavage		Hypothetical protein
osa-miR408-5p	osa-MIR408	OS08G0124850	Cleavage		Hypothetical protein
osa-miR408-5p	osa-MIR408	OS01G0245700	Cleavage		Domain of unknown function DUF1618 domain containing protein
osa-miR408-5p	osa-MIR408	OS02G0108100	Cleavage		Conserved hypothetical protein
osa-miR408-5p	osa-MIR408	OS01G0184200	Cleavage		Similar to OSIGBa0132G14.1 protein
osa-miR408-5p	osa-MIR408	OS05G0317400	Cleavage		Hypothetical protein
osa-miR408-3p	osa-MIR408	OS07G0628600	Cleavage	OsORC6	Origin recognition complex subunit 6 family protein
osa-miR408-3p	osa-MIR408	OS04G0538800	Cleavage		Similar to Kinesin heavy chain (Fragment)
osa-miR408-3p	osa-MIR408	OS02G0550500	Cleavage		Hypothetical conserved gene
osa-miR408-3p	osa-MIR408	OS08G0337601	Cleavage		Hypothetical conserved gene
osa-miR408-3p	osa-MIR408	OS04G0195400	Cleavage		Transposase, MuDR, plant domain containing protein
osa-miR408-3p	osa-MIR408	OS08G0482700	Cleavage	OsUCL30	Cupredoxin domain containing protein
osa-miR408-3p	osa-MIR408	OS03G0166800	Cleavage	OsCCR4b	Carbon catabolite repressor 4, Exonuclease-endonuclease-phosphatase (EEP), mRNA deadenylatio
osa-miR408-3p	osa-MIR408	OS12G0109375	Cleavage		Hypothetical protein
osa-miR408-3p	osa-MIR408	OS02G0653200	Cleavage	OsUCL4	Cupredoxin domain containing protein
osa-miR408-3p	osa-MIR408	OS08G0543051	Cleavage		Hypothetical gene
osa-miR408-3p	osa-MIR408	OS03G0742300	Transl. inhibieion	OsRR41	Signal transduction response regulator, receiver region domain containing protein
osa-miR408-3p	osa-MIR408	OS01G0103900	Cleavage		Polynucleotidyl transferase, Ribonuclease H fold domain containing protein
osa-miR444a-3p.2	osa-MIR444a	OS02G0731200	Cleavage	OsMADS57	MADS-box transcription factor, Cold tolerance, Control of tillerin
osa-miR444a-3p.2	osa-MIR444a	OS08G0431900	Cleavage	OsMADS23	Transcription factor MADS23
osa-miR444a-3p.2	osa-MIR444a	OS02G0579600	Cleavage	OsMADS27	Transcription factor MADS27
osa-miR444a-3p.2	osa-MIR444a	OS04G0461300	Cleavage	OsMADS61	Similar to MIKC-type MADS-box transcription factor WM30
osa-miR444a-3p.2	osa-MIR444a	OS08G0162400	Cleavage		Zinc finger, RING/FYVE/PHD-type domain containing protein
osa-miR444a-3p.2	osa-MIR444a	OS08G0431700	Cleavage		Hypothetical protein
osa-miR444a-3p.2	osa-MIR444a	OS01G0636700	Cleavage	CSB	DEAD-like helicase, N-terminal domain containing protein
osa-miR444a-3p.2	osa-MIR444a	OS04G0602600	Cleavage		Pentatricopeptide repeat domain containing protein
osa-miR444a-3p.2	osa-MIR444a	OS01G0235632	Transl. inhibieion		Hypothetical protein
osa-miR444a-3p.2	osa-MIR444a	OS04G0304400	Cleavage	OsMADS25	MADS-box transcription factor, Homologue of the AGL17-clade MADS-box genes, Regulation of root system development via auxin signallin
osa-miR444a-3p.2	osa-MIR444a	OS02G0663300	Cleavage	OsWD40-48	BEACH domain domain containing protein
osa-miR444a-3p.2	osa-MIR444a	OS03G0148000	Cleavage		Protein of unknown function DUF677 family protein
osa-miR444a-3p.2	osa-MIR444a	OS05G0540900	Cleavage		Conserved hypothetical protein
osa-miR444a-3p.2	osa-MIR444a	OS12G0468500	Transl. inhibieion	OsCNGC17	Similar to predicted protein
osa-miR444a-3p.2	osa-MIR444a	OS02G0814200	Cleavage	Os0053	Similar to CER1-like gene protein (Fragment)
osa-miR444b.2	osa-MIR444b	OS02G0731200	Cleavage	OsMADS57	MADS-box transcription factor, Cold tolerance, Control of tillerin
osa-miR444b.2	osa-MIR444b	OS08G0431900	Cleavage	OsMADS23	Transcription factor MADS23
osa-miR444b.2	osa-MIR444b	OS02G0579600	Cleavage	OsMADS27	Transcription factor MADS27
osa-miR444b.2	osa-MIR444b	OS04G0461300	Cleavage	OsMADS61	Similar to MIKC-type MADS-box transcription factor WM30
osa-miR444b.2	osa-MIR444b	OS08G0162400	Cleavage		Zinc finger, RING/FYVE/PHD-type domain containing protein
osa-miR444b.2	osa-MIR444b	OS08G0431700	Cleavage		Hypothetical protein
osa-miR444b.2	osa-MIR444b	OS01G0636700	Cleavage	CSB	DEAD-like helicase, N-terminal domain containing protein
osa-miR444b.2	osa-MIR444b	OS04G0602600	Cleavage		Pentatricopeptide repeat domain containing protein
osa-miR444b.2	osa-MIR444b	OS10G0118800	Cleavage		Hypothetical conserved gene
osa-miR444b.2	osa-MIR444b	OS01G0899800	Cleavage	OsPLT5	Pathogenesis-related transcriptional factor and ERF domain containing protein
osa-miR444b.2	osa-MIR444b	OS06G0255700	Cleavage		DEAD-like helicase, N-terminal domain containing protein
osa-miR444b.2	osa-MIR444b	OS09G0306700	Cleavage	PFT1	Phytochrome and flowering time 1 protein
osa-miR444b.2	osa-MIR444b	OS07G0102400	Cleavage		Protein of unknown function DUF1084 family protein
osa-miR444b.2	osa-MIR444b	OS12G0560400	Cleavage		Similar to DNA-directed RNA polymerase II 14.5 kDa polypeptide (EC 2.7.7.6) (RPB9) (RPB14.5)
osa-miR444b.2	osa-MIR444b	OS03G0752100	Cleavage	PHYC	Phytochrome C, Control of deetiolation and flowering, Photoperception of continuous far-red ligh
osa-miR444b.2	osa-MIR444b	OS02G0742500	Cleavage	OsDegp3	Similar to DEGP9 (DEGP PROTEASE 9); serine-type peptidase/ trypsin
osa-miR444b.2	osa-MIR444b	OS11G0295900	Cleavage	OsPLT6	Similar to ASGR-BBM-like1
osa-miR444b.2	osa-MIR444b	OS03G0201400	Cleavage		Pentatricopeptide repeat domain containing protein
osa-miR444b.1	osa-MIR444b	OS02G0731200	Cleavage	OsMADS57	MADS-box transcription factor, Cold tolerance, Control of tillerin
osa-miR444b.1	osa-MIR444b	OS08G0431900	Cleavage	OsMADS23	Transcription factor MADS23
osa-miR444b.1	osa-MIR444b	OS02G0579600	Cleavage	OsMADS27	Transcription factor MADS27
osa-miR444b.1	osa-MIR444b	OS04G0461300	Cleavage	OsMADS61	Similar to MIKC-type MADS-box transcription factor WM30
osa-miR444b.1	osa-MIR444b	OS02G0274900	Cleavage		Major facilitator superfamily protein
osa-miR444b.1	osa-MIR444b	OS05G0176500	Cleavage		ATP10 family protein
osa-miR444b.1	osa-MIR444b	OS02G0772300	Cleavage		Acyl-CoA N-acyltransferase domain containing protein
osa-miR444b.1	osa-MIR444b	OS11G0640600	Cleavage		NB-ARC domain containing protein
osa-miR444b.1	osa-MIR444b	OS08G0499532	Cleavage		Hypothetical protein
osa-miR444b.1	osa-MIR444b	OS08G0371200	Cleavage		Carotenoid oxygenase domain containing protein
osa-miR444b.1	osa-MIR444b	OS04G0563801	Cleavage		Similar to H0409D10.4 protein
osa-miR444b.1	osa-MIR444b	OS07G0284950	Cleavage		Conserved hypothetical protein
osa-miR444b.1	osa-MIR444b	OS02G0329450	Cleavage		Hypothetical protein
osa-miR444b.1	osa-MIR444b	OS10G0478600	Cleavage		Conserved hypothetical protein
osa-miR444b.1	osa-MIR444b	OS04G0249500	Cleavage	SUS7	Similar to H0211A12.6 protein
osa-miR444b.1	osa-MIR444b	OS04G0309600	Cleavage	SUS5	Similar to Sucrose synthase
osa-miR444b.1	osa-MIR444b	OS01G0511800	Cleavage		Conserved hypothetical protein
osa-miR444b.1	osa-MIR444b	OS12G0117350	Cleavage		Hypothetical gene
osa-miR444c.2	osa-MIR444c	OS02G0731200	Cleavage	OsMADS57	MADS-box transcription factor, Cold tolerance, Control of tillerin
osa-miR444c.2	osa-MIR444c	OS08G0431900	Cleavage	OsMADS23	Transcription factor MADS23
osa-miR444c.2	osa-MIR444c	OS02G0579600	Cleavage	OsMADS27	Transcription factor MADS27
osa-miR444c.2	osa-MIR444c	OS04G0461300	Cleavage	OsMADS61	Similar to MIKC-type MADS-box transcription factor WM30
osa-miR444c.2	osa-MIR444c	OS08G0162400	Cleavage		Zinc finger, RING/FYVE/PHD-type domain containing protein
osa-miR444c.2	osa-MIR444c	OS08G0431700	Cleavage		Hypothetical protein
osa-miR444c.2	osa-MIR444c	OS01G0636700	Cleavage	CSB	DEAD-like helicase, N-terminal domain containing protein
osa-miR444c.2	osa-MIR444c	OS04G0602600	Cleavage		Pentatricopeptide repeat domain containing protein
osa-miR444c.2	osa-MIR444c	OS10G0118800	Cleavage		Hypothetical conserved gene
osa-miR444c.2	osa-MIR444c	OS01G0899800	Cleavage	OsPLT5	Pathogenesis-related transcriptional factor and ERF domain containing protein
osa-miR444c.2	osa-MIR444c	OS06G0255700	Cleavage		DEAD-like helicase, N-terminal domain containing protein
osa-miR444c.2	osa-MIR444c	OS09G0306700	Cleavage	PFT1	Phytochrome and flowering time 1 protein
osa-miR444c.2	osa-MIR444c	OS07G0102400	Cleavage		Protein of unknown function DUF1084 family protein
osa-miR444c.2	osa-MIR444c	OS12G0560400	Cleavage		Similar to DNA-directed RNA polymerase II 14.5 kDa polypeptide (EC 2.7.7.6) (RPB9) (RPB14.5)
osa-miR444c.2	osa-MIR444c	OS03G0752100	Cleavage	PHYC	Phytochrome C, Control of deetiolation and flowering, Photoperception of continuous far-red ligh
osa-miR444c.2	osa-MIR444c	OS02G0742500	Cleavage	OsDegp3	Similar to DEGP9 (DEGP PROTEASE 9); serine-type peptidase/ trypsin
osa-miR444c.2	osa-MIR444c	OS11G0295900	Cleavage	OsPLT6	Similar to ASGR-BBM-like1
osa-miR444c.2	osa-MIR444c	OS03G0201400	Cleavage		Pentatricopeptide repeat domain containing protein
osa-miR444c.1	osa-MIR444c	OS02G0731200	Cleavage	OsMADS57	MADS-box transcription factor, Cold tolerance, Control of tillerin
osa-miR444c.1	osa-MIR444c	OS08G0431900	Cleavage	OsMADS23	Transcription factor MADS23
osa-miR444c.1	osa-MIR444c	OS02G0579600	Cleavage	OsMADS27	Transcription factor MADS27
osa-miR444c.1	osa-MIR444c	OS04G0461300	Cleavage	OsMADS61	Similar to MIKC-type MADS-box transcription factor WM30
osa-miR444c.1	osa-MIR444c	OS02G0274900	Cleavage		Major facilitator superfamily protein
osa-miR444c.1	osa-MIR444c	OS05G0176500	Cleavage		ATP10 family protein
osa-miR444c.1	osa-MIR444c	OS02G0772300	Cleavage		Acyl-CoA N-acyltransferase domain containing protein
osa-miR444c.1	osa-MIR444c	OS11G0640600	Cleavage		NB-ARC domain containing protein
osa-miR444c.1	osa-MIR444c	OS08G0499532	Cleavage		Hypothetical protein
osa-miR444c.1	osa-MIR444c	OS08G0371200	Cleavage		Carotenoid oxygenase domain containing protein
osa-miR444c.1	osa-MIR444c	OS04G0563801	Cleavage		Similar to H0409D10.4 protein
osa-miR444c.1	osa-MIR444c	OS07G0284950	Cleavage		Conserved hypothetical protein
osa-miR444c.1	osa-MIR444c	OS02G0329450	Cleavage		Hypothetical protein
osa-miR444c.1	osa-MIR444c	OS10G0478600	Cleavage		Conserved hypothetical protein
osa-miR444c.1	osa-MIR444c	OS04G0249500	Cleavage	SUS7	Similar to H0211A12.6 protein
osa-miR444c.1	osa-MIR444c	OS04G0309600	Cleavage	SUS5	Similar to Sucrose synthase
osa-miR444c.1	osa-MIR444c	OS01G0511800	Cleavage		Conserved hypothetical protein
osa-miR444c.1	osa-MIR444c	OS12G0117350	Cleavage		Hypothetical gene
osa-miR444d.3	osa-MIR444d	OS02G0731200	Cleavage	OsMADS57	MADS-box transcription factor, Cold tolerance, Control of tillerin
osa-miR444d.3	osa-MIR444d	OS11G0474450	Cleavage		Hypothetical gene
osa-miR444d.3	osa-MIR444d	OS02G0709100	Cleavage		Conserved hypothetical protein
osa-miR444d.3	osa-MIR444d	OS01G0120800	Transl. inhibieion	eIF-3a	Similar to Eukaryotic translation initiation factor 3 subunit 10 (eIF-3 theta) (Eukaryotic translation initiation factor 3 large subunit) (eIF3a)
osa-miR444d.3	osa-MIR444d	OS01G0159800	Cleavage	OsbHLH035	Similar to DNA binding protein
osa-miR444d.3	osa-MIR444d	OS09G0546700	Cleavage	OsSAUR51	Similar to SAUR55 - auxin-responsive SAUR family member
osa-miR444d.3	osa-MIR444d	OS07G0139400	Cleavage		NAD(P)-binding domain containing protein
osa-miR444d.3	osa-MIR444d	OS07G0626200	Cleavage		DNA-binding SAP domain containing protein
osa-miR444d.3	osa-MIR444d	OS08G0501700	Cleavage	OsWAK76	Conserved hypothetical protein
osa-miR444d.3	osa-MIR444d	OS10G0411500	Cleavage	OsSTA242	IQ calmodulin-binding region domain containing protein
osa-miR444d.3	osa-MIR444d	OS09G0535000	Cleavage		Similar to Triosephosphate isomerase
osa-miR444d.3	osa-MIR444d	OS04G0485000	Cleavage	OsRpn7	Similar to 26S proteasome subunit RPN7
osa-miR444d.3	osa-MIR444d	OS03G0604600	Cleavage		Hypothetical conserved gene
osa-miR444d.3	osa-MIR444d	OS02G0811200	Cleavage	OsWAK24	Protein kinase, core domain containing protein
osa-miR444d.3	osa-MIR444d	OS11G0518900	Cleavage		Conserved hypothetical protein
osa-miR444d.2	osa-MIR444d	OS02G0731200	Cleavage	OsMADS57	MADS-box transcription factor, Cold tolerance, Control of tillerin
osa-miR444d.2	osa-MIR444d	OS08G0431900	Cleavage	OsMADS23	Transcription factor MADS23
osa-miR444d.2	osa-MIR444d	OS02G0579600	Cleavage	OsMADS27	Transcription factor MADS27
osa-miR444d.2	osa-MIR444d	OS04G0461300	Cleavage	OsMADS61	Similar to MIKC-type MADS-box transcription factor WM30
osa-miR444d.2	osa-MIR444d	OS08G0162400	Cleavage		Zinc finger, RING/FYVE/PHD-type domain containing protein
osa-miR444d.2	osa-MIR444d	OS08G0431700	Cleavage		Hypothetical protein
osa-miR444d.2	osa-MIR444d	OS01G0636700	Cleavage	CSB	DEAD-like helicase, N-terminal domain containing protein
osa-miR444d.2	osa-MIR444d	OS04G0602600	Cleavage		Pentatricopeptide repeat domain containing protein
osa-miR444d.2	osa-MIR444d	OS01G0235632	Transl. inhibieion		Hypothetical protein
osa-miR444d.2	osa-MIR444d	OS04G0304400	Cleavage	OsMADS25	MADS-box transcription factor, Homologue of the AGL17-clade MADS-box genes, Regulation of root system development via auxin signallin
osa-miR444d.2	osa-MIR444d	OS02G0663300	Cleavage	OsWD40-48	BEACH domain domain containing protein
osa-miR444d.2	osa-MIR444d	OS03G0148000	Cleavage		Protein of unknown function DUF677 family protein
osa-miR444d.2	osa-MIR444d	OS05G0540900	Cleavage		Conserved hypothetical protein
osa-miR444d.2	osa-MIR444d	OS12G0468500	Transl. inhibieion	OsCNGC17	Similar to predicted protein
osa-miR444d.2	osa-MIR444d	OS02G0814200	Cleavage	Os0053	Similar to CER1-like gene protein (Fragment)
osa-miR444e	osa-MIR444e	OS02G0731200	Cleavage	OsMADS57	MADS-box transcription factor, Cold tolerance, Control of tillerin
osa-miR444e	osa-MIR444e	OS08G0431900	Cleavage	OsMADS23	Transcription factor MADS23
osa-miR444e	osa-MIR444e	OS02G0579600	Cleavage	OsMADS27	Transcription factor MADS27
osa-miR444e	osa-MIR444e	OS04G0461300	Cleavage	OsMADS61	Similar to MIKC-type MADS-box transcription factor WM30
osa-miR444e	osa-MIR444e	OS08G0162400	Cleavage		Zinc finger, RING/FYVE/PHD-type domain containing protein
osa-miR444e	osa-MIR444e	OS08G0431700	Cleavage		Hypothetical protein
osa-miR444e	osa-MIR444e	OS01G0636700	Cleavage	CSB	DEAD-like helicase, N-terminal domain containing protein
osa-miR444e	osa-MIR444e	OS04G0602600	Cleavage		Pentatricopeptide repeat domain containing protein
osa-miR444e	osa-MIR444e	OS01G0235632	Transl. inhibieion		Hypothetical protein
osa-miR444e	osa-MIR444e	OS04G0304400	Cleavage	OsMADS25	MADS-box transcription factor, Homologue of the AGL17-clade MADS-box genes, Regulation of root system development via auxin signallin
osa-miR444e	osa-MIR444e	OS02G0663300	Cleavage	OsWD40-48	BEACH domain domain containing protein
osa-miR444e	osa-MIR444e	OS03G0148000	Cleavage		Protein of unknown function DUF677 family protein
osa-miR444e	osa-MIR444e	OS05G0540900	Cleavage		Conserved hypothetical protein
osa-miR444e	osa-MIR444e	OS12G0468500	Transl. inhibieion	OsCNGC17	Similar to predicted protein
osa-miR444e	osa-MIR444e	OS02G0814200	Cleavage	Os0053	Similar to CER1-like gene protein (Fragment)
osa-miR444f	osa-MIR444f	OS02G0731200	Cleavage	OsMADS57	MADS-box transcription factor, Cold tolerance, Control of tillerin
osa-miR444f	osa-MIR444f	OS08G0431900	Cleavage	OsMADS23	Transcription factor MADS23
osa-miR444f	osa-MIR444f	OS02G0579600	Cleavage	OsMADS27	Transcription factor MADS27
osa-miR444f	osa-MIR444f	OS04G0461300	Cleavage	OsMADS61	Similar to MIKC-type MADS-box transcription factor WM30
osa-miR444f	osa-MIR444f	OS08G0162400	Cleavage		Zinc finger, RING/FYVE/PHD-type domain containing protein
osa-miR444f	osa-MIR444f	OS08G0431700	Cleavage		Hypothetical protein
osa-miR444f	osa-MIR444f	OS01G0636700	Cleavage	CSB	DEAD-like helicase, N-terminal domain containing protein
osa-miR444f	osa-MIR444f	OS04G0602600	Cleavage		Pentatricopeptide repeat domain containing protein
osa-miR444f	osa-MIR444f	OS06G0255700	Cleavage		DEAD-like helicase, N-terminal domain containing protein
osa-miR444f	osa-MIR444f	OS02G0147300	Transl. inhibieion		Hypothetical conserved gene
osa-miR444f	osa-MIR444f	OS11G0242500	Cleavage	Orysa	Similar to Cyclin dependent kinase C
osa-miR444f	osa-MIR444f	OS04G0618200	Cleavage		Similar to cDNA clone:J013046D23, full insert sequence
osa-miR812a	osa-MIR812a	OS10G0134250	Cleavage		Hypothetical gene
osa-miR812a	osa-MIR812a	OS02G0176100	Cleavage		Similar to predicted protein
osa-miR812a	osa-MIR812a	OS06G0610350	Cleavage	MOC1	GRAS family nuclear protein, Control of tillerin
osa-miR812a	osa-MIR812a	OS01G0694500	Cleavage		Hypothetical protein
osa-miR812a	osa-MIR812a	OS02G0526650	Cleavage		Hypothetical gene
osa-miR812a	osa-MIR812a	OS01G0667400	Cleavage	DWT1	Similar to WUSCHEL-related homeobox 7
osa-miR812a	osa-MIR812a	OS03G0339900	Cleavage	OsCIPK10	Similar to Serine/threonine protein kinase
osa-miR812a	osa-MIR812a	OS11G0199000	Cleavage		Similar to cDNA, clone: J065168H08, full insert sequence
osa-miR812a	osa-MIR812a	OS09G0333600	Cleavage		Similar to PDR-like ABC transporter (PDR4 ABC transporter)
osa-miR812a	osa-MIR812a	OS02G0771600	Cleavage	ACO3	Similar to 1-aminocyclopropane-1-carboxylate oxidase (Fragment)
osa-miR812a	osa-MIR812a	OS08G0162066	Cleavage		Conserved hypothetical protein
osa-miR812a	osa-MIR812a	OS10G0181200	Cleavage		Similar to binding protein
osa-miR812a	osa-MIR812a	OS03G0227400	Cleavage		Similar to glucan endo-1,3-beta-glucosidase 7
osa-miR812a	osa-MIR812a	OS01G0274901	Cleavage		Hypothetical conserved gene
osa-miR812a	osa-MIR812a	OS01G0387865	Cleavage		Hypothetical conserved gene
osa-miR812a	osa-MIR812a	OS06G0140200	Cleavage		Leucine-rich repeat, plant specific containing protein
osa-miR812a	osa-MIR812a	OS04G0413200	Cleavage	OSINV4	Similar to Cell wall invertase (EC 3.2.1.26)
osa-miR812a	osa-MIR812a	OS12G0138000	Cleavage		Hypothetical conserved gene
osa-miR812a	osa-MIR812a	OS11G0586100	Transl. inhibieion	OsPP2C76	Similar to protein kinase family protein
osa-miR812a	osa-MIR812a	OS05G0227901	Cleavage		Hypothetical gene
osa-miR812a	osa-MIR812a	OS12G0126600	Cleavage		Conserved hypothetical protein
osa-miR812a	osa-MIR812a	OS03G0268400	Cleavage	OsMPG3	Similar to Mannose-1-phosphate guanyltransferase (EC 2.7.7.13) (ATP-mannose-1- phosphate guanylyltransferase) (GDP-mannose pyrophosphorylase) (NDP- hexose pyrophosphorylase)
osa-miR812a	osa-MIR812a	OS06G0177200	Cleavage		Similar to H0201G08.5 protein
osa-miR812a	osa-MIR812a	OS06G0176100	Cleavage		Similar to H0201G08.5 protein
osa-miR812a	osa-MIR812a	OS12G0583801	Cleavage		Conserved hypothetical protein
osa-miR812a	osa-MIR812a	OS09G0109800	Cleavage		Similar to Na+/H+ antiporter, probable CP0838
osa-miR812a	osa-MIR812a	OS04G0385650	Cleavage		Conserved hypothetical protein
osa-miR812a	osa-MIR812a	OS03G0439900	Cleavage		Similar to OSIGBa0092G14.3 protein
osa-miR812a	osa-MIR812a	OS04G0272700	Cleavage		Hypothetical gene
osa-miR812a	osa-MIR812a	OS10G0160600	Transl. inhibieion		Conserved hypothetical protein
osa-miR812a	osa-MIR812a	OS01G0882000	Cleavage		Conserved hypothetical protein
osa-miR812a	osa-MIR812a	OS07G0160100	Cleavage	YAB1	Similar to cDNA clone:J023038F18, full insert sequence
osa-miR812a	osa-MIR812a	OS03G0227601	Cleavage		Hypothetical gene
osa-miR812a	osa-MIR812a	OS11G0550300	Cleavage		Hypothetical protein
osa-miR812a	osa-MIR812a	OS01G0608900	Cleavage		Hypothetical gene
osa-miR812a	osa-MIR812a	OS06G0569500	Cleavage	KO4	Ent-kaurene oxidase, Diterpenoid phytoalexin biosynthesi
osa-miR812a	osa-MIR812a	OS06G0187050	Cleavage		Hypothetical gene
osa-miR812a	osa-MIR812a	OS10G0422700	Cleavage		Conserved hypothetical protein
osa-miR812a	osa-MIR812a	OS01G0260500	Cleavage		Hypothetical conserved gene
osa-miR812a	osa-MIR812a	OS09G0511900	Cleavage	Os9bglu33	Similar to Beta-glucosidase 32
osa-miR812a	osa-MIR812a	OS07G0173850	Cleavage		Hypothetical gene
osa-miR812a	osa-MIR812a	OS04G0693050	Cleavage		Similar to Cytochrome c
osa-miR812a	osa-MIR812a	OS03G0662000	Cleavage		Similar to Dihydrolipoyl dehydrogenase, mitochondrial precursor (EC 1.8.1.4) (Glycine cleavage system L protein) (Dihydrolipoamide dehydrogenase)
osa-miR812b	osa-MIR812b	OS10G0134250	Cleavage		Hypothetical gene
osa-miR812b	osa-MIR812b	OS02G0176100	Cleavage		Similar to predicted protein
osa-miR812b	osa-MIR812b	OS06G0610350	Cleavage	MOC1	GRAS family nuclear protein, Control of tillerin
osa-miR812b	osa-MIR812b	OS01G0694500	Cleavage		Hypothetical protein
osa-miR812b	osa-MIR812b	OS02G0526650	Cleavage		Hypothetical gene
osa-miR812b	osa-MIR812b	OS01G0667400	Cleavage	DWT1	Similar to WUSCHEL-related homeobox 7
osa-miR812b	osa-MIR812b	OS03G0339900	Cleavage	OsCIPK10	Similar to Serine/threonine protein kinase
osa-miR812b	osa-MIR812b	OS11G0199000	Cleavage		Similar to cDNA, clone: J065168H08, full insert sequence
osa-miR812b	osa-MIR812b	OS09G0333600	Cleavage		Similar to PDR-like ABC transporter (PDR4 ABC transporter)
osa-miR812b	osa-MIR812b	OS02G0771600	Cleavage	ACO3	Similar to 1-aminocyclopropane-1-carboxylate oxidase (Fragment)
osa-miR812b	osa-MIR812b	OS08G0162066	Cleavage		Conserved hypothetical protein
osa-miR812b	osa-MIR812b	OS10G0181200	Cleavage		Similar to binding protein
osa-miR812b	osa-MIR812b	OS03G0227400	Cleavage		Similar to glucan endo-1,3-beta-glucosidase 7
osa-miR812b	osa-MIR812b	OS01G0274901	Cleavage		Hypothetical conserved gene
osa-miR812b	osa-MIR812b	OS01G0387865	Cleavage		Hypothetical conserved gene
osa-miR812b	osa-MIR812b	OS06G0140200	Cleavage		Leucine-rich repeat, plant specific containing protein
osa-miR812b	osa-MIR812b	OS04G0413200	Cleavage	OSINV4	Similar to Cell wall invertase (EC 3.2.1.26)
osa-miR812b	osa-MIR812b	OS12G0138000	Cleavage		Hypothetical conserved gene
osa-miR812b	osa-MIR812b	OS11G0586100	Transl. inhibieion	OsPP2C76	Similar to protein kinase family protein
osa-miR812b	osa-MIR812b	OS05G0227901	Cleavage		Hypothetical gene
osa-miR812b	osa-MIR812b	OS12G0126600	Cleavage		Conserved hypothetical protein
osa-miR812b	osa-MIR812b	OS03G0268400	Cleavage	OsMPG3	Similar to Mannose-1-phosphate guanyltransferase (EC 2.7.7.13) (ATP-mannose-1- phosphate guanylyltransferase) (GDP-mannose pyrophosphorylase) (NDP- hexose pyrophosphorylase)
osa-miR812b	osa-MIR812b	OS06G0177200	Cleavage		Similar to H0201G08.5 protein
osa-miR812b	osa-MIR812b	OS06G0176100	Cleavage		Similar to H0201G08.5 protein
osa-miR812b	osa-MIR812b	OS12G0583801	Cleavage		Conserved hypothetical protein
osa-miR812b	osa-MIR812b	OS09G0109800	Cleavage		Similar to Na+/H+ antiporter, probable CP0838
osa-miR812b	osa-MIR812b	OS04G0385650	Cleavage		Conserved hypothetical protein
osa-miR812b	osa-MIR812b	OS03G0439900	Cleavage		Similar to OSIGBa0092G14.3 protein
osa-miR812b	osa-MIR812b	OS04G0272700	Cleavage		Hypothetical gene
osa-miR812b	osa-MIR812b	OS10G0160600	Transl. inhibieion		Conserved hypothetical protein
osa-miR812b	osa-MIR812b	OS01G0882000	Cleavage		Conserved hypothetical protein
osa-miR812b	osa-MIR812b	OS07G0160100	Cleavage	YAB1	Similar to cDNA clone:J023038F18, full insert sequence
osa-miR812b	osa-MIR812b	OS03G0227601	Cleavage		Hypothetical gene
osa-miR812b	osa-MIR812b	OS11G0550300	Cleavage		Hypothetical protein
osa-miR812b	osa-MIR812b	OS01G0608900	Cleavage		Hypothetical gene
osa-miR812b	osa-MIR812b	OS06G0569500	Cleavage	KO4	Ent-kaurene oxidase, Diterpenoid phytoalexin biosynthesi
osa-miR812b	osa-MIR812b	OS06G0187050	Cleavage		Hypothetical gene
osa-miR812b	osa-MIR812b	OS10G0422700	Cleavage		Conserved hypothetical protein
osa-miR812b	osa-MIR812b	OS01G0260500	Cleavage		Hypothetical conserved gene
osa-miR812b	osa-MIR812b	OS09G0511900	Cleavage	Os9bglu33	Similar to Beta-glucosidase 32
osa-miR812b	osa-MIR812b	OS07G0173850	Cleavage		Hypothetical gene
osa-miR812b	osa-MIR812b	OS04G0693050	Cleavage		Similar to Cytochrome c
osa-miR812b	osa-MIR812b	OS03G0662000	Cleavage		Similar to Dihydrolipoyl dehydrogenase, mitochondrial precursor (EC 1.8.1.4) (Glycine cleavage system L protein) (Dihydrolipoamide dehydrogenase)
osa-miR812c	osa-MIR812c	OS10G0134250	Cleavage		Hypothetical gene
osa-miR812c	osa-MIR812c	OS02G0176100	Cleavage		Similar to predicted protein
osa-miR812c	osa-MIR812c	OS06G0610350	Cleavage	MOC1	GRAS family nuclear protein, Control of tillerin
osa-miR812c	osa-MIR812c	OS01G0694500	Cleavage		Hypothetical protein
osa-miR812c	osa-MIR812c	OS02G0526650	Cleavage		Hypothetical gene
osa-miR812c	osa-MIR812c	OS01G0667400	Cleavage	DWT1	Similar to WUSCHEL-related homeobox 7
osa-miR812c	osa-MIR812c	OS03G0339900	Cleavage	OsCIPK10	Similar to Serine/threonine protein kinase
osa-miR812c	osa-MIR812c	OS11G0199000	Cleavage		Similar to cDNA, clone: J065168H08, full insert sequence
osa-miR812c	osa-MIR812c	OS09G0333600	Cleavage		Similar to PDR-like ABC transporter (PDR4 ABC transporter)
osa-miR812c	osa-MIR812c	OS02G0771600	Cleavage	ACO3	Similar to 1-aminocyclopropane-1-carboxylate oxidase (Fragment)
osa-miR812c	osa-MIR812c	OS08G0162066	Cleavage		Conserved hypothetical protein
osa-miR812c	osa-MIR812c	OS10G0181200	Cleavage		Similar to binding protein
osa-miR812c	osa-MIR812c	OS03G0227400	Cleavage		Similar to glucan endo-1,3-beta-glucosidase 7
osa-miR812c	osa-MIR812c	OS01G0274901	Cleavage		Hypothetical conserved gene
osa-miR812c	osa-MIR812c	OS01G0387865	Cleavage		Hypothetical conserved gene
osa-miR812c	osa-MIR812c	OS06G0140200	Cleavage		Leucine-rich repeat, plant specific containing protein
osa-miR812c	osa-MIR812c	OS04G0413200	Cleavage	OSINV4	Similar to Cell wall invertase (EC 3.2.1.26)
osa-miR812c	osa-MIR812c	OS12G0138000	Cleavage		Hypothetical conserved gene
osa-miR812c	osa-MIR812c	OS11G0586100	Transl. inhibieion	OsPP2C76	Similar to protein kinase family protein
osa-miR812c	osa-MIR812c	OS05G0227901	Cleavage		Hypothetical gene
osa-miR812c	osa-MIR812c	OS12G0126600	Cleavage		Conserved hypothetical protein
osa-miR812c	osa-MIR812c	OS03G0268400	Cleavage	OsMPG3	Similar to Mannose-1-phosphate guanyltransferase (EC 2.7.7.13) (ATP-mannose-1- phosphate guanylyltransferase) (GDP-mannose pyrophosphorylase) (NDP- hexose pyrophosphorylase)
osa-miR812c	osa-MIR812c	OS06G0177200	Cleavage		Similar to H0201G08.5 protein
osa-miR812c	osa-MIR812c	OS06G0176100	Cleavage		Similar to H0201G08.5 protein
osa-miR812c	osa-MIR812c	OS12G0583801	Cleavage		Conserved hypothetical protein
osa-miR812c	osa-MIR812c	OS09G0109800	Cleavage		Similar to Na+/H+ antiporter, probable CP0838
osa-miR812c	osa-MIR812c	OS04G0385650	Cleavage		Conserved hypothetical protein
osa-miR812c	osa-MIR812c	OS03G0439900	Cleavage		Similar to OSIGBa0092G14.3 protein
osa-miR812c	osa-MIR812c	OS04G0272700	Cleavage		Hypothetical gene
osa-miR812c	osa-MIR812c	OS10G0160600	Transl. inhibieionion		Conserved hypothetical protein
osa-miR812c	osa-MIR812c	OS01G0882000	Cleavage		Conserved hypothetical protein
osa-miR812c	osa-MIR812c	OS07G0160100	Cleavage	YAB1	Similar to cDNA clone:J023038F18, full insert sequence
osa-miR812c	osa-MIR812c	OS03G0227601	Cleavage		Hypothetical gene
osa-miR812c	osa-MIR812c	OS11G0550300	Cleavage		Hypothetical protein
osa-miR812c	osa-MIR812c	OS01G0608900	Cleavage		Hypothetical gene
osa-miR812c	osa-MIR812c	OS06G0569500	Cleavage	KO4	Ent-kaurene oxidase, Diterpenoid phytoalexin biosynthesi
osa-miR812c	osa-MIR812c	OS06G0187050	Cleavage		Hypothetical gene
osa-miR812c	osa-MIR812c	OS10G0422700	Cleavage		Conserved hypothetical protein
osa-miR812c	osa-MIR812c	OS01G0260500	Cleavage		Hypothetical conserved gene
osa-miR812c	osa-MIR812c	OS09G0511900	Cleavage	Os9bglu33	Similar to Beta-glucosidase 32
osa-miR812c	osa-MIR812c	OS07G0173850	Cleavage		Hypothetical gene
osa-miR812c	osa-MIR812c	OS04G0693050	Cleavage		Similar to Cytochrome c
osa-miR812c	osa-MIR812c	OS03G0662000	Cleavage		Similar to Dihydrolipoyl dehydrogenase, mitochondrial precursor (EC 1.8.1.4) (Glycine cleavage system L protein) (Dihydrolipoamide dehydrogenase)
osa-miR812d	osa-MIR812d	OS10G0134250	Cleavage		Hypothetical gene
osa-miR812d	osa-MIR812d	OS02G0176100	Cleavage		Similar to predicted protein
osa-miR812d	osa-MIR812d	OS06G0610350	Cleavage	MOC1	GRAS family nuclear protein, Control of tillerin
osa-miR812d	osa-MIR812d	OS01G0694500	Cleavage		Hypothetical protein
osa-miR812d	osa-MIR812d	OS02G0526650	Cleavage		Hypothetical gene
osa-miR812d	osa-MIR812d	OS01G0667400	Cleavage	DWT1	Similar to WUSCHEL-related homeobox 7
osa-miR812d	osa-MIR812d	OS03G0339900	Cleavage	OsCIPK10	Similar to Serine/threonine protein kinase
osa-miR812d	osa-MIR812d	OS11G0199000	Cleavage		Similar to cDNA, clone: J065168H08, full insert sequence
osa-miR812d	osa-MIR812d	OS09G0333600	Cleavage		Similar to PDR-like ABC transporter (PDR4 ABC transporter)
osa-miR812d	osa-MIR812d	OS02G0771600	Cleavage	ACO3	Similar to 1-aminocyclopropane-1-carboxylate oxidase (Fragment)
osa-miR812d	osa-MIR812d	OS08G0162066	Cleavage		Conserved hypothetical protein
osa-miR812d	osa-MIR812d	OS10G0181200	Cleavage		Similar to binding protein
osa-miR812d	osa-MIR812d	OS03G0227400	Cleavage		Similar to glucan endo-1,3-beta-glucosidase 7
osa-miR812d	osa-MIR812d	OS01G0274901	Cleavage		Hypothetical conserved gene
osa-miR812d	osa-MIR812d	OS01G0387865	Cleavage		Hypothetical conserved gene
osa-miR812d	osa-MIR812d	OS06G0140200	Cleavage		Leucine-rich repeat, plant specific containing protein
osa-miR812d	osa-MIR812d	OS04G0413200	Cleavage	OSINV4	Similar to Cell wall invertase (EC 3.2.1.26)
osa-miR812d	osa-MIR812d	OS12G0138000	Cleavage		Hypothetical conserved gene
osa-miR812d	osa-MIR812d	OS11G0586100	Transl. inhibieion	OsPP2C76	Similar to protein kinase family protein
osa-miR812d	osa-MIR812d	OS05G0227901	Cleavage		Hypothetical gene
osa-miR812d	osa-MIR812d	OS12G0126600	Cleavage		Conserved hypothetical protein
osa-miR812d	osa-MIR812d	OS03G0268400	Cleavage	OsMPG3	Similar to Mannose-1-phosphate guanyltransferase (EC 2.7.7.13) (ATP-mannose-1- phosphate guanylyltransferase) (GDP-mannose pyrophosphorylase) (NDP- hexose pyrophosphorylase)
osa-miR812d	osa-MIR812d	OS06G0177200	Cleavage		Similar to H0201G08.5 protein
osa-miR812d	osa-MIR812d	OS06G0176100	Cleavage		Similar to H0201G08.5 protein
osa-miR812d	osa-MIR812d	OS12G0583801	Cleavage		Conserved hypothetical protein
osa-miR812d	osa-MIR812d	OS09G0109800	Cleavage		Similar to Na+/H+ antiporter, probable CP0838
osa-miR812d	osa-MIR812d	OS04G0385650	Cleavage		Conserved hypothetical protein
osa-miR812d	osa-MIR812d	OS03G0439900	Cleavage		Similar to OSIGBa0092G14.3 protein
osa-miR812d	osa-MIR812d	OS04G0272700	Cleavage		Hypothetical gene
osa-miR812d	osa-MIR812d	OS10G0160600	Transl. inhibieion		Conserved hypothetical protein
osa-miR812d	osa-MIR812d	OS01G0882000	Cleavage		Conserved hypothetical protein
osa-miR812d	osa-MIR812d	OS07G0160100	Cleavage	YAB1	Similar to cDNA clone:J023038F18, full insert sequence
osa-miR812d	osa-MIR812d	OS03G0227601	Cleavage		Hypothetical gene
osa-miR812d	osa-MIR812d	OS11G0550300	Cleavage		Hypothetical protein
osa-miR812d	osa-MIR812d	OS01G0608900	Cleavage		Hypothetical gene
osa-miR812d	osa-MIR812d	OS06G0569500	Cleavage	KO4	Ent-kaurene oxidase, Diterpenoid phytoalexin biosynthesi
osa-miR812d	osa-MIR812d	OS06G0187050	Cleavage		Hypothetical gene
osa-miR812d	osa-MIR812d	OS10G0422700	Cleavage		Conserved hypothetical protein
osa-miR812d	osa-MIR812d	OS01G0260500	Cleavage		Hypothetical conserved gene
osa-miR812d	osa-MIR812d	OS09G0511900	Cleavage	Os9bglu33	Similar to Beta-glucosidase 32
osa-miR812d	osa-MIR812d	OS07G0173850	Cleavage		Hypothetical gene
osa-miR812d	osa-MIR812d	OS04G0693050	Cleavage		Similar to Cytochrome c
osa-miR812d	osa-MIR812d	OS03G0662000	Cleavage		Similar to Dihydrolipoyl dehydrogenase, mitochondrial precursor (EC 1.8.1.4) (Glycine cleavage system L protein) (Dihydrolipoamide dehydrogenase)
osa-miR812e	osa-MIR812e	OS10G0134250	Cleavage		Hypothetical gene
osa-miR812e	osa-MIR812e	OS02G0176100	Cleavage		Similar to predicted protein
osa-miR812e	osa-MIR812e	OS06G0610350	Cleavage	MOC1	GRAS family nuclear protein, Control of tillerin
osa-miR812e	osa-MIR812e	OS01G0694500	Cleavage		Hypothetical protein
osa-miR812e	osa-MIR812e	OS02G0526650	Cleavage		Hypothetical gene
osa-miR812e	osa-MIR812e	OS01G0667400	Cleavage	DWT1	Similar to WUSCHEL-related homeobox 7
osa-miR812e	osa-MIR812e	OS03G0339900	Cleavage	OsCIPK10	Similar to Serine/threonine protein kinase
osa-miR812e	osa-MIR812e	OS11G0199000	Cleavage		Similar to cDNA, clone: J065168H08, full insert sequence
osa-miR812e	osa-MIR812e	OS09G0333600	Cleavage		Similar to PDR-like ABC transporter (PDR4 ABC transporter)
osa-miR812e	osa-MIR812e	OS02G0771600	Cleavage	ACO3	Similar to 1-aminocyclopropane-1-carboxylate oxidase (Fragment)
osa-miR812e	osa-MIR812e	OS08G0162066	Cleavage		Conserved hypothetical protein
osa-miR812e	osa-MIR812e	OS10G0181200	Cleavage		Similar to binding protein
osa-miR812e	osa-MIR812e	OS03G0227400	Cleavage		Similar to glucan endo-1,3-beta-glucosidase 7
osa-miR812e	osa-MIR812e	OS01G0274901	Cleavage		Hypothetical conserved gene
osa-miR812e	osa-MIR812e	OS01G0387865	Cleavage		Hypothetical conserved gene
osa-miR812e	osa-MIR812e	OS06G0140200	Cleavage		Leucine-rich repeat, plant specific containing protein
osa-miR812e	osa-MIR812e	OS04G0413200	Cleavage	OSINV4	Similar to Cell wall invertase (EC 3.2.1.26)
osa-miR812e	osa-MIR812e	OS12G0138000	Cleavage		Hypothetical conserved gene
osa-miR812e	osa-MIR812e	OS11G0586100	Transl. inhibieion	OsPP2C76	Similar to protein kinase family protein
osa-miR812e	osa-MIR812e	OS05G0227901	Cleavage		Hypothetical gene
osa-miR812e	osa-MIR812e	OS12G0126600	Cleavage		Conserved hypothetical protein
osa-miR812e	osa-MIR812e	OS03G0268400	Cleavage	OsMPG3	Similar to Mannose-1-phosphate guanyltransferase (EC 2.7.7.13) (ATP-mannose-1- phosphate guanylyltransferase) (GDP-mannose pyrophosphorylase) (NDP- hexose pyrophosphorylase)
osa-miR812e	osa-MIR812e	OS06G0177200	Cleavage		Similar to H0201G08.5 protein
osa-miR812e	osa-MIR812e	OS06G0176100	Cleavage		Similar to H0201G08.5 protein
osa-miR812e	osa-MIR812e	OS12G0583801	Cleavage		Conserved hypothetical protein
osa-miR812e	osa-MIR812e	OS09G0109800	Cleavage		Similar to Na+/H+ antiporter, probable CP0838
osa-miR812e	osa-MIR812e	OS04G0385650	Cleavage		Conserved hypothetical protein
osa-miR812e	osa-MIR812e	OS03G0439900	Cleavage		Similar to OSIGBa0092G14.3 protein
osa-miR812e	osa-MIR812e	OS04G0272700	Cleavage		Hypothetical gene
osa-miR812e	osa-MIR812e	OS10G0160600	Transl. inhibieion		Conserved hypothetical protein
osa-miR812e	osa-MIR812e	OS01G0882000	Cleavage		Conserved hypothetical protein
osa-miR812e	osa-MIR812e	OS07G0160100	Cleavage	YAB1	Similar to cDNA clone:J023038F18, full insert sequence
osa-miR812e	osa-MIR812e	OS03G0227601	Cleavage		Hypothetical gene
osa-miR812e	osa-MIR812e	OS11G0550300	Cleavage		Hypothetical protein
osa-miR812e	osa-MIR812e	OS01G0608900	Cleavage		Hypothetical gene
osa-miR812e	osa-MIR812e	OS06G0569500	Cleavage	KO4	Ent-kaurene oxidase, Diterpenoid phytoalexin biosynthesi
osa-miR812e	osa-MIR812e	OS06G0187050	Cleavage		Hypothetical gene
osa-miR812e	osa-MIR812e	OS10G0422700	Cleavage		Conserved hypothetical protein
osa-miR812e	osa-MIR812e	OS01G0260500	Cleavage		Hypothetical conserved gene
osa-miR812e	osa-MIR812e	OS09G0511900	Cleavage	Os9bglu33	Similar to Beta-glucosidase 32
osa-miR812e	osa-MIR812e	OS07G0173850	Cleavage		Hypothetical gene
osa-miR812e	osa-MIR812e	OS04G0693050	Cleavage		Similar to Cytochrome c
osa-miR812e	osa-MIR812e	OS03G0662000	Cleavage		Similar to Dihydrolipoyl dehydrogenase, mitochondrial precursor (EC 1.8.1.4) (Glycine cleavage system L protein) (Dihydrolipoamide dehydrogenase)
osa-miR812f	osa-MIR812f	OS02G0176100	Cleavage		Similar to predicted protein
osa-miR812f	osa-MIR812f	OS04G0558700	Cleavage		Conserved hypothetical protein
osa-miR812f	osa-MIR812f	OS04G0436900	Cleavage		Hypothetical protein
osa-miR812f	osa-MIR812f	OS09G0333600	Cleavage		Similar to PDR-like ABC transporter (PDR4 ABC transporter)
osa-miR812f	osa-MIR812f	OS02G0771600	Cleavage	ACO3	Similar to 1-aminocyclopropane-1-carboxylate oxidase (Fragment)
osa-miR812f	osa-MIR812f	OS12G0243050	Cleavage		Similar to Leucine Rich Repeat family protein
osa-miR812f	osa-MIR812f	OS09G0260900	Cleavage		Hypothetical gene
osa-miR812f	osa-MIR812f	OS11G0441900	Cleavage	OsRLCK326	Protein kinase, core domain containing protein
osa-miR812f	osa-MIR812f	OS07G0649200	Cleavage		Hypothetical protein
osa-miR812f	osa-MIR812f	OS05G0227901	Cleavage		Hypothetical gene
osa-miR812f	osa-MIR812f	OS06G0681600	Cleavage	prx89	Haem peroxidase family protein
osa-miR812f	osa-MIR812f	OS07G0296000	Cleavage		Conserved hypothetical protein
osa-miR812f	osa-MIR812f	OS08G0434566	Cleavage		Hypothetical gene
osa-miR812f	osa-MIR812f	OS10G0113100	Cleavage		Aldo/keto reductase family protein
osa-miR812f	osa-MIR812f	OS03G0714400	Cleavage		Similar to ATP binding protein
osa-miR812f	osa-MIR812f	OS01G0882000	Cleavage		Conserved hypothetical protein
osa-miR812f	osa-MIR812f	OS06G0610400	Cleavage		Conserved hypothetical protein
osa-miR812f	osa-MIR812f	OS01G0728300	Cleavage		Similar to Cytochrome P450 monooxygenase CYP72A5 (Fragment)
osa-miR812f	osa-MIR812f	OS01G0106700	Cleavage		Hypothetical conserved gene
osa-miR812f	osa-MIR812f	OS08G0560900	Cleavage	PsaD	Similar to Photosystem I reaction center subunit II, chloroplast precursor (Photosystem I 20 kDa subunit) (PSI-D)
osa-miR812f	osa-MIR812f	OS06G0187050	Cleavage		Hypothetical gene
osa-miR812f	osa-MIR812f	OS06G0579600	Cleavage		Similar to F-box domain containing protein
osa-miR812g	osa-MIR812g	OS02G0176100	Cleavage		Similar to predicted protein
osa-miR812g	osa-MIR812g	OS04G0558700	Cleavage		Conserved hypothetical protein
osa-miR812g	osa-MIR812g	OS04G0436900	Cleavage		Hypothetical protein
osa-miR812g	osa-MIR812g	OS09G0333600	Cleavage		Similar to PDR-like ABC transporter (PDR4 ABC transporter)
osa-miR812g	osa-MIR812g	OS02G0771600	Cleavage	ACO3	Similar to 1-aminocyclopropane-1-carboxylate oxidase (Fragment)
osa-miR812g	osa-MIR812g	OS12G0243050	Cleavage		Similar to Leucine Rich Repeat family protein
osa-miR812g	osa-MIR812g	OS12G0264500	Cleavage		Similar to CoA-thioester hydrolase CHY1 (3-hydroxyisobutyryl-coenzyme A hydrolase)
osa-miR812g	osa-MIR812g	OS09G0260900	Cleavage		Hypothetical gene
osa-miR812g	osa-MIR812g	OS11G0441900	Cleavage	OsRLCK326	Protein kinase, core domain containing protein
osa-miR812g	osa-MIR812g	OS07G0649200	Cleavage		Hypothetical protein
osa-miR812g	osa-MIR812g	OS05G0227901	Transl. inhibieion		Hypothetical gene
osa-miR812g	osa-MIR812g	OS06G0681600	Cleavage	prx89	Haem peroxidase family protein
osa-miR812g	osa-MIR812g	OS09G0379900	Cleavage		Similar to Beta-glucan binding protein
osa-miR812g	osa-MIR812g	OS08G0434566	Transl. inhibieion		Hypothetical gene
osa-miR812g	osa-MIR812g	OS10G0113100	Cleavage		Aldo/keto reductase family protein
osa-miR812g	osa-MIR812g	OS03G0714400	Transl. inhibieion		Similar to ATP binding protein
osa-miR812g	osa-MIR812g	OS01G0882000	Transl. inhibieion		Conserved hypothetical protein
osa-miR812g	osa-MIR812g	OS06G0610400	Transl. inhibieion		Conserved hypothetical protein
osa-miR812g	osa-MIR812g	OS01G0890300	Cleavage		Conserved hypothetical protein
osa-miR812g	osa-MIR812g	OS06G0187050	Transl. inhibieion		Hypothetical gene
osa-miR812g	osa-MIR812g	OS06G0579600	Cleavage		Similar to F-box domain containing protein
osa-miR812g	osa-MIR812g	OS01G0524700	Cleavage		Armadillo-like helical domain containing protein
osa-miR812h	osa-MIR812h	OS02G0176100	Cleavage		Similar to predicted protein
osa-miR812h	osa-MIR812h	OS04G0558700	Cleavage		Conserved hypothetical protein
osa-miR812h	osa-MIR812h	OS04G0436900	Cleavage		Hypothetical protein
osa-miR812h	osa-MIR812h	OS09G0333600	Cleavage		Similar to PDR-like ABC transporter (PDR4 ABC transporter)
osa-miR812h	osa-MIR812h	OS02G0771600	Cleavage	ACO3	Similar to 1-aminocyclopropane-1-carboxylate oxidase (Fragment)
osa-miR812h	osa-MIR812h	OS12G0243050	Cleavage		Similar to Leucine Rich Repeat family protein
osa-miR812h	osa-MIR812h	OS12G0264500	Cleavage		Similar to CoA-thioester hydrolase CHY1 (3-hydroxyisobutyryl-coenzyme A hydrolase)
osa-miR812h	osa-MIR812h	OS09G0260900	Cleavage		Hypothetical gene
osa-miR812h	osa-MIR812h	OS11G0441900	Cleavage	OsRLCK326	Protein kinase, core domain containing protein
osa-miR812h	osa-MIR812h	OS07G0649200	Cleavage		Hypothetical protein
osa-miR812h	osa-MIR812h	OS05G0227901	Transl. inhibieion		Hypothetical gene
osa-miR812h	osa-MIR812h	OS06G0681600	Cleavage	prx89	Haem peroxidase family protein
osa-miR812h	osa-MIR812h	OS09G0379900	Cleavage		Similar to Beta-glucan binding protein
osa-miR812h	osa-MIR812h	OS08G0434566	Transl. inhibieion		Hypothetical gene
osa-miR812h	osa-MIR812h	OS10G0113100	Cleavage		Aldo/keto reductase family protein
osa-miR812h	osa-MIR812h	OS03G0714400	Transl. inhibieion		Similar to ATP binding protein
osa-miR812h	osa-MIR812h	OS01G0882000	Transl. inhibieion		Conserved hypothetical protein
osa-miR812h	osa-MIR812h	OS06G0610400	Transl. inhibieion		Conserved hypothetical protein
osa-miR812h	osa-MIR812h	OS01G0890300	Cleavage		Conserved hypothetical protein
osa-miR812h	osa-MIR812h	OS06G0187050	Transl. inhibieion		Hypothetical gene
osa-miR812h	osa-MIR812h	OS06G0579600	Cleavage		Similar to F-box domain containing protein
osa-miR812h	osa-MIR812h	OS01G0524700	Cleavage		Armadillo-like helical domain containing protein
osa-miR812i	osa-MIR812i	OS02G0176100	Cleavage		Similar to predicted protein
osa-miR812i	osa-MIR812i	OS04G0558700	Cleavage		Conserved hypothetical protein
osa-miR812i	osa-MIR812i	OS04G0436900	Cleavage		Hypothetical protein
osa-miR812i	osa-MIR812i	OS09G0333600	Cleavage		Similar to PDR-like ABC transporter (PDR4 ABC transporter)
osa-miR812i	osa-MIR812i	OS02G0771600	Cleavage	ACO3	Similar to 1-aminocyclopropane-1-carboxylate oxidase (Fragment)
osa-miR812i	osa-MIR812i	OS12G0243050	Cleavage		Similar to Leucine Rich Repeat family protein
osa-miR812i	osa-MIR812i	OS12G0264500	Cleavage		Similar to CoA-thioester hydrolase CHY1 (3-hydroxyisobutyryl-coenzyme A hydrolase)
osa-miR812i	osa-MIR812i	OS09G0260900	Cleavage		Hypothetical gene
osa-miR812i	osa-MIR812i	OS11G0441900	Cleavage	OsRLCK326	Protein kinase, core domain containing protein
osa-miR812i	osa-MIR812i	OS07G0649200	Cleavage		Hypothetical protein
osa-miR812i	osa-MIR812i	OS05G0227901	Transl. inhibieion		Hypothetical gene
osa-miR812i	osa-MIR812i	OS06G0681600	Cleavage	prx89	Haem peroxidase family protein
osa-miR812i	osa-MIR812i	OS09G0379900	Cleavage		Similar to Beta-glucan binding protein
osa-miR812i	osa-MIR812i	OS08G0434566	Transl. inhibieion		Hypothetical gene
osa-miR812i	osa-MIR812i	OS10G0113100	Cleavage		Aldo/keto reductase family protein
osa-miR812i	osa-MIR812i	OS03G0714400	Transl. inhibieion		Similar to ATP binding protein
osa-miR812i	osa-MIR812i	OS01G0882000	Transl. inhibieion		Conserved hypothetical protein
osa-miR812i	osa-MIR812i	OS06G0610400	Transl. inhibieion		Conserved hypothetical protein
osa-miR812i	osa-MIR812i	OS01G0890300	Cleavage		Conserved hypothetical protein
osa-miR812i	osa-MIR812i	OS06G0187050	Transl. inhibieion		Hypothetical gene
osa-miR812i	osa-MIR812i	OS06G0579600	Cleavage		Similar to F-box domain containing protein
osa-miR812i	osa-MIR812i	OS01G0524700	Cleavage		Armadillo-like helical domain containing protein
osa-miR812j	osa-MIR812j	OS02G0176100	Cleavage		Similar to predicted protein
osa-miR812j	osa-MIR812j	OS04G0558700	Cleavage		Conserved hypothetical protein
osa-miR812j	osa-MIR812j	OS04G0436900	Cleavage		Hypothetical protein
osa-miR812j	osa-MIR812j	OS09G0333600	Cleavage		Similar to PDR-like ABC transporter (PDR4 ABC transporter)
osa-miR812j	osa-MIR812j	OS02G0771600	Cleavage	ACO3	Similar to 1-aminocyclopropane-1-carboxylate oxidase (Fragment)
osa-miR812j	osa-MIR812j	OS12G0243050	Cleavage		Similar to Leucine Rich Repeat family protein
osa-miR812j	osa-MIR812j	OS12G0264500	Cleavage		Similar to CoA-thioester hydrolase CHY1 (3-hydroxyisobutyryl-coenzyme A hydrolase)
osa-miR812j	osa-MIR812j	OS09G0260900	Cleavage		Hypothetical gene
osa-miR812j	osa-MIR812j	OS11G0441900	Cleavage	OsRLCK326	Protein kinase, core domain containing protein
osa-miR812j	osa-MIR812j	OS07G0649200	Cleavage		Hypothetical protein
osa-miR812j	osa-MIR812j	OS05G0227901	Transl. inhibieion		Hypothetical gene
osa-miR812j	osa-MIR812j	OS06G0681600	Cleavage	prx89	Haem peroxidase family protein
osa-miR812j	osa-MIR812j	OS09G0379900	Cleavage		Similar to Beta-glucan binding protein
osa-miR812j	osa-MIR812j	OS08G0434566	Transl. inhibieion		Hypothetical gene
osa-miR812j	osa-MIR812j	OS10G0113100	Cleavage		Aldo/keto reductase family protein
osa-miR812j	osa-MIR812j	OS03G0714400	Transl. inhibieion		Similar to ATP binding protein
osa-miR812j	osa-MIR812j	OS01G0882000	Transl. inhibieion		Conserved hypothetical protein
osa-miR812j	osa-MIR812j	OS06G0610400	Transl. inhibieion		Conserved hypothetical protein
osa-miR812j	osa-MIR812j	OS01G0890300	Cleavage		Conserved hypothetical protein
osa-miR812j	osa-MIR812j	OS06G0187050	Transl. inhibieion		Hypothetical gene
osa-miR812j	osa-MIR812j	OS06G0579600	Cleavage		Similar to F-box domain containing protein
osa-miR812j	osa-MIR812j	OS01G0524700	Cleavage		Armadillo-like helical domain containing protein
osa-miR812k	osa-MIR812k	OS02G0176100	Cleavage		Similar to predicted protein
osa-miR812k	osa-MIR812k	OS09G0333600	Cleavage		Similar to PDR-like ABC transporter (PDR4 ABC transporter)
osa-miR812k	osa-MIR812k	OS02G0771600	Cleavage	ACO3	Similar to 1-aminocyclopropane-1-carboxylate oxidase (Fragment)
osa-miR812k	osa-MIR812k	OS12G0243050	Cleavage		Similar to Leucine Rich Repeat family protein
osa-miR812k	osa-MIR812k	OS09G0260900	Cleavage		Hypothetical gene
osa-miR812k	osa-MIR812k	OS06G0715400	Cleavage		t-snare domain containing protein
osa-miR812k	osa-MIR812k	OS05G0227901	Cleavage		Hypothetical gene
osa-miR812k	osa-MIR812k	OS01G0882000	Cleavage		Conserved hypothetical protein
osa-miR812k	osa-MIR812k	OS06G0610400	Cleavage		Conserved hypothetical protein
osa-miR812k	osa-MIR812k	OS06G0187050	Cleavage		Hypothetical gene
osa-miR812k	osa-MIR812k	OS07G0627300	Cleavage	R2R3-MYB	Similar to Myb-related protein B (B-Myb)
osa-miR812l	osa-MIR812l	OS02G0176100	Cleavage		Similar to predicted protein
osa-miR812l	osa-MIR812l	OS09G0333600	Cleavage		Similar to PDR-like ABC transporter (PDR4 ABC transporter)
osa-miR812l	osa-MIR812l	OS02G0771600	Cleavage	ACO3	Similar to 1-aminocyclopropane-1-carboxylate oxidase (Fragment)
osa-miR812l	osa-MIR812l	OS12G0243050	Cleavage		Similar to Leucine Rich Repeat family protein
osa-miR812l	osa-MIR812l	OS09G0260900	Cleavage		Hypothetical gene
osa-miR812l	osa-MIR812l	OS06G0715400	Cleavage		t-snare domain containing protein
osa-miR812l	osa-MIR812l	OS05G0227901	Cleavage		Hypothetical gene
osa-miR812l	osa-MIR812l	OS01G0882000	Cleavage		Conserved hypothetical protein
osa-miR812l	osa-MIR812l	OS06G0610400	Cleavage		Conserved hypothetical protein
osa-miR812l	osa-MIR812l	OS06G0187050	Cleavage		Hypothetical gene
osa-miR812l	osa-MIR812l	OS07G0627300	Cleavage	R2R3-MYB	Similar to Myb-related protein B (B-Myb)
osa-miR812m	osa-MIR812m	OS02G0176100	Cleavage		Similar to predicted protein
osa-miR812m	osa-MIR812m	OS09G0333600	Cleavage		Similar to PDR-like ABC transporter (PDR4 ABC transporter)
osa-miR812m	osa-MIR812m	OS02G0771600	Cleavage	ACO3	Similar to 1-aminocyclopropane-1-carboxylate oxidase (Fragment)
osa-miR812m	osa-MIR812m	OS12G0243050	Cleavage		Similar to Leucine Rich Repeat family protein
osa-miR812m	osa-MIR812m	OS09G0260900	Cleavage		Hypothetical gene
osa-miR812m	osa-MIR812m	OS06G0715400	Cleavage		t-snare domain containing protein
osa-miR812m	osa-MIR812m	OS05G0227901	Cleavage		Hypothetical gene
osa-miR812m	osa-MIR812m	OS01G0882000	Cleavage		Conserved hypothetical protein
osa-miR812m	osa-MIR812m	OS06G0610400	Cleavage		Conserved hypothetical protein
osa-miR812m	osa-MIR812m	OS06G0187050	Cleavage		Hypothetical gene
osa-miR812m	osa-MIR812m	OS07G0627300	Cleavage	R2R3-MYB	Similar to Myb-related protein B (B-Myb)
osa-miR812n-5p	osa-MIR812n	OS04G0558700	Cleavage		Conserved hypothetical protein
osa-miR812n-5p	osa-MIR812n	OS04G0436900	Cleavage		Hypothetical protein
osa-miR812n-5p	osa-MIR812n	OS09G0333600	Cleavage		Similar to PDR-like ABC transporter (PDR4 ABC transporter)
osa-miR812n-5p	osa-MIR812n	OS02G0771600	Cleavage	ACO3	Similar to 1-aminocyclopropane-1-carboxylate oxidase (Fragment)
osa-miR812n-5p	osa-MIR812n	OS01G0274901	Cleavage		Hypothetical conserved gene
osa-miR812n-5p	osa-MIR812n	OS04G0294401	Cleavage		Hypothetical conserved gene
osa-miR812n-5p	osa-MIR812n	OS06G0681600	Cleavage	prx89	Haem peroxidase family protein
osa-miR812n-5p	osa-MIR812n	OS01G0930200	Cleavage		Conserved hypothetical protein
osa-miR812n-5p	osa-MIR812n	OS03G0714400	Cleavage		Similar to ATP binding protein
osa-miR812n-5p	osa-MIR812n	OS01G0882000	Cleavage		Conserved hypothetical protein
osa-miR812n-5p	osa-MIR812n	OS12G0209502	Cleavage		Hypothetical gene
osa-miR812n-5p	osa-MIR812n	OS11G0224900	Cleavage	Os11gRGA3	Similar to NBS-LRR protein (Fragment)
osa-miR812n-5p	osa-MIR812n	OS06G0237100	Cleavage		Conserved hypothetical protein
osa-miR812n-5p	osa-MIR812n	OS09G0500300	Cleavage		Similar to Type II inositol-1,4,5-trisphosphate 5-phosphatase 12 (EC 3.1.3.36) (At5PTase12) (FRAGILE FIBER3 protein)
osa-miR812n-3p	osa-MIR812n	OS02G0176100	Cleavage		Similar to predicted protein
osa-miR812n-3p	osa-MIR812n	OS12G0243050	Cleavage		Similar to Leucine Rich Repeat family protein
osa-miR812n-3p	osa-MIR812n	OS08G0332700	Cleavage		Conserved hypothetical protein
osa-miR812n-3p	osa-MIR812n	OS03G0185700	Cleavage		Transferase family protein
osa-miR812n-3p	osa-MIR812n	OS01G0695100	Cleavage	OsPEAMT1	Similar to Phosphoethanolamine N-methyltransferase
osa-miR812n-3p	osa-MIR812n	OS04G0278200	Cleavage		Hypothetical conserved gene
osa-miR812o-5p	osa-MIR812o	OS06G0610350	Cleavage	MOC1	GRAS family nuclear protein, Control of tillerin
osa-miR812o-5p	osa-MIR812o	OS03G0339900	Cleavage	OsCIPK10	Similar to Serine/threonine protein kinase
osa-miR812o-5p	osa-MIR812o	OS08G0162066	Cleavage		Conserved hypothetical protein
osa-miR812o-5p	osa-MIR812o	OS10G0181200	Cleavage		Similar to binding protein
osa-miR812o-5p	osa-MIR812o	OS01G0387865	Cleavage		Hypothetical conserved gene
osa-miR812o-5p	osa-MIR812o	OS12G0138000	Cleavage		Hypothetical conserved gene
osa-miR812o-5p	osa-MIR812o	OS11G0586100	Cleavage	OsPP2C76	Similar to protein kinase family protein
osa-miR812o-5p	osa-MIR812o	OS06G0715400	Cleavage		t-snare domain containing protein
osa-miR812o-5p	osa-MIR812o	OS05G0227901	Cleavage		Hypothetical gene
osa-miR812o-5p	osa-MIR812o	OS06G0177200	Cleavage		Similar to H0201G08.5 protein
osa-miR812o-5p	osa-MIR812o	OS06G0176100	Cleavage		Similar to H0201G08.5 protein
osa-miR812o-5p	osa-MIR812o	OS04G0294401	Cleavage		Hypothetical conserved gene
osa-miR812o-5p	osa-MIR812o	OS05G0122800	Cleavage	OsTET7	Tetraspanin domain containing protein
osa-miR812o-5p	osa-MIR812o	OS08G0434566	Cleavage		Hypothetical gene
osa-miR812o-5p	osa-MIR812o	OS07G0160100	Cleavage	YAB1	Similar to cDNA clone:J023038F18, full insert sequence
osa-miR812o-5p	osa-MIR812o	OS04G0171800	Cleavage		Similar to Cytochrome P450 79A1 (EC 1.14.13.41) (Tyrosine N-monooxygenase) (Cytochrome P450Tyr)
osa-miR812o-5p	osa-MIR812o	OS02G0640100	Cleavage		Hypothetical conserved gene
osa-miR812o-5p	osa-MIR812o	OS03G0363400	Cleavage		Uncharacterised protein family UPF0153 domain containing protein
osa-miR812o-5p	osa-MIR812o	OS06G0103500	Cleavage	ACX1	Similar to Acyl-coenzyme A oxidase 1, peroxisomal (EC 1.3.3.6) (AOX 1) (Long- chain acyl-CoA oxidase) (AtCX1)
osa-miR812o-3p	osa-MIR812o	OS10G0134250	Cleavage		Hypothetical gene
osa-miR812o-3p	osa-MIR812o	OS11G0199000	Cleavage		Similar to cDNA, clone: J065168H08, full insert sequence
osa-miR812o-3p	osa-MIR812o	OS10G0181200	Cleavage		Similar to binding protein
osa-miR812o-3p	osa-MIR812o	OS03G0227400	Cleavage		Similar to glucan endo-1,3-beta-glucosidase 7
osa-miR812o-3p	osa-MIR812o	OS01G0274901	Cleavage		Hypothetical conserved gene
osa-miR812o-3p	osa-MIR812o	OS04G0413200	Cleavage	OSINV4	Similar to Cell wall invertase (EC 3.2.1.26)
osa-miR812o-3p	osa-MIR812o	OS12G0138000	Cleavage		Hypothetical conserved gene
osa-miR812o-3p	osa-MIR812o	OS03G0268400	Cleavage	OsMPG3	Similar to Mannose-1-phosphate guanyltransferase (EC 2.7.7.13) (ATP-mannose-1- phosphate guanylyltransferase) (GDP-mannose pyrophosphorylase) (NDP- hexose pyrophosphorylase)
osa-miR812o-3p	osa-MIR812o	OS12G0583801	Cleavage		Conserved hypothetical protein
osa-miR812o-3p	osa-MIR812o	OS07G0151650	Cleavage		Hypothetical gene
osa-miR812o-3p	osa-MIR812o	OS04G0272700	Cleavage		Hypothetical gene
osa-miR812o-3p	osa-MIR812o	OS11G0550300	Cleavage		Hypothetical protein
osa-miR812o-3p	osa-MIR812o	OS01G0553600	Cleavage		Conserved hypothetical protein
osa-miR812o-3p	osa-MIR812o	OS09G0511900	Cleavage	Os9bglu33	Similar to Beta-glucosidase 32
osa-miR812o-3p	osa-MIR812o	OS11G0206600	Cleavage		Mitochodrial transcription termination factor-related family protein
osa-miR812p	osa-MIR812p	OS02G0176100	Cleavage		Similar to predicted protein
osa-miR812p	osa-MIR812p	OS04G0558700	Cleavage		Conserved hypothetical protein
osa-miR812p	osa-MIR812p	OS04G0436900	Cleavage		Hypothetical protein
osa-miR812p	osa-MIR812p	OS09G0333600	Cleavage		Similar to PDR-like ABC transporter (PDR4 ABC transporter)
osa-miR812p	osa-MIR812p	OS02G0771600	Cleavage	ACO3	Similar to 1-aminocyclopropane-1-carboxylate oxidase (Fragment)
osa-miR812p	osa-MIR812p	OS08G0162066	Cleavage		Conserved hypothetical protein
osa-miR812p	osa-MIR812p	OS12G0243050	Cleavage		Similar to Leucine Rich Repeat family protein
osa-miR812p	osa-MIR812p	OS09G0260900	Cleavage		Hypothetical gene
osa-miR812p	osa-MIR812p	OS07G0649200	Cleavage		Hypothetical protein
osa-miR812p	osa-MIR812p	OS06G0715400	Cleavage		t-snare domain containing protein
osa-miR812p	osa-MIR812p	OS05G0227901	Cleavage		Hypothetical gene
osa-miR812p	osa-MIR812p	OS06G0177200	Cleavage		Similar to H0201G08.5 protein
osa-miR812p	osa-MIR812p	OS06G0176100	Cleavage		Similar to H0201G08.5 protein
osa-miR812p	osa-MIR812p	OS12G0583801	Cleavage		Conserved hypothetical protein
osa-miR812p	osa-MIR812p	OS06G0681600	Cleavage	prx89	Haem peroxidase family protein
osa-miR812p	osa-MIR812p	OS08G0434566	Cleavage		Hypothetical gene
osa-miR812p	osa-MIR812p	OS10G0113100	Cleavage		Aldo/keto reductase family protein
osa-miR812p	osa-MIR812p	OS01G0882000	Cleavage		Conserved hypothetical protein
osa-miR812p	osa-MIR812p	OS06G0610400	Cleavage		Conserved hypothetical protein
osa-miR812p	osa-MIR812p	OS06G0187050	Cleavage		Hypothetical gene
osa-miR812s	osa-MIR812s	OS07G0447200	Cleavage		Similar to OSIGBa0102I15.5 protein
osa-miR812s	osa-MIR812s	OS06G0610350	Transl. inhibieion	MOC1	GRAS family nuclear protein, Control of tillerin
osa-miR812s	osa-MIR812s	OS01G0694500	Transl. inhibieion		Hypothetical protein
osa-miR812s	osa-MIR812s	OS02G0526650	Transl. inhibieion		Hypothetical gene
osa-miR812s	osa-MIR812s	OS03G0339900	Transl. inhibieion	OsCIPK10	Similar to Serine/threonine protein kinase
osa-miR812s	osa-MIR812s	OS08G0162066	Cleavage		Conserved hypothetical protein
osa-miR812s	osa-MIR812s	OS03G0227400	Transl. inhibieion		Similar to glucan endo-1,3-beta-glucosidase 7
osa-miR812s	osa-MIR812s	OS01G0387865	Transl. inhibieion		Hypothetical conserved gene
osa-miR812s	osa-MIR812s	OS04G0402250	Transl. inhibieion		Conserved hypothetical protein
osa-miR812s	osa-MIR812s	OS06G0177200	Transl. inhibieion		Similar to H0201G08.5 protein
osa-miR812s	osa-MIR812s	OS06G0176100	Transl. inhibieion		Similar to H0201G08.5 protein
osa-miR812s	osa-MIR812s	OS12G0583801	Transl. inhibieion		Conserved hypothetical protein
osa-miR812s	osa-MIR812s	OS04G0385650	Transl. inhibieion		Conserved hypothetical protein
osa-miR812s	osa-MIR812s	OS06G0564800	Transl. inhibieion		Similar to beta-1,4-mannosyltransferase
osa-miR812s	osa-MIR812s	OS07G0160100	Transl. inhibieion	YAB1	Similar to cDNA clone:J023038F18, full insert sequence
osa-miR812s	osa-MIR812s	OS07G0587000	Transl. inhibieion		F-box domain, cyclin-like domain containing protein
osa-miR812s	osa-MIR812s	OS09G0339601	Transl. inhibieion		Hypothetical gene
osa-miR812s	osa-MIR812s	OS07G0251900	Transl. inhibieion		Leucine-rich repeat, N-terminal domain containing protein
osa-miR812s	osa-MIR812s	OS06G0142700	Cleavage		Cytochrome c oxidase, subunit Vb family protein
osa-miR812s	osa-MIR812s	OS10G0143800	Cleavage		Conserved hypothetical protein
osa-miR812t	osa-MIR812t	OS02G0176100	Cleavage		Similar to predicted protein
osa-miR812t	osa-MIR812t	OS12G0243050	Cleavage		Similar to Leucine Rich Repeat family protein
osa-miR812t	osa-MIR812t	OS08G0332700	Cleavage		Conserved hypothetical protein
osa-miR812t	osa-MIR812t	OS03G0185700	Cleavage		Transferase family protein
osa-miR812t	osa-MIR812t	OS01G0695100	Cleavage	OsPEAMT1	Similar to Phosphoethanolamine N-methyltransferase
osa-miR812t	osa-MIR812t	OS04G0278200	Cleavage		Hypothetical conserved gene
osa-miR812u	osa-MIR812u	OS02G0176100	Cleavage		Similar to predicted protein
osa-miR812u	osa-MIR812u	OS12G0243050	Cleavage		Similar to Leucine Rich Repeat family protein
osa-miR812u	osa-MIR812u	OS08G0332700	Cleavage		Conserved hypothetical protein
osa-miR812u	osa-MIR812u	OS03G0185700	Cleavage		Transferase family protein
osa-miR812u	osa-MIR812u	OS01G0695100	Cleavage	OsPEAMT1	Similar to Phosphoethanolamine N-methyltransferase
osa-miR812u	osa-MIR812u	OS04G0278200	Cleavage		Hypothetical conserved gene
osa-miR812v	osa-MIR812v	OS02G0176100	Cleavage		Similar to predicted protein
osa-miR812v	osa-MIR812v	OS10G0498100	Cleavage		Alpha/beta hydrolase fold-1 domain containing protein
osa-miR812v	osa-MIR812v	OS04G0558700	Cleavage		Conserved hypothetical protein
osa-miR812v	osa-MIR812v	OS04G0436900	Cleavage		Hypothetical protein
osa-miR812v	osa-MIR812v	OS11G0199000	Cleavage		Similar to cDNA, clone: J065168H08, full insert sequence
osa-miR812v	osa-MIR812v	OS09G0333600	Cleavage		Similar to PDR-like ABC transporter (PDR4 ABC transporter)
osa-miR812v	osa-MIR812v	OS02G0771600	Cleavage	ACO3	Similar to 1-aminocyclopropane-1-carboxylate oxidase (Fragment)
osa-miR812v	osa-MIR812v	OS12G0243050	Cleavage		Similar to Leucine Rich Repeat family protein
osa-miR812v	osa-MIR812v	OS10G0181200	Cleavage		Similar to binding protein
osa-miR812v	osa-MIR812v	OS09G0260900	Cleavage		Hypothetical gene
osa-miR812v	osa-MIR812v	OS07G0649200	Cleavage		Hypothetical protein
osa-miR812v	osa-MIR812v	OS08G0332700	Cleavage		Conserved hypothetical protein
osa-miR812v	osa-MIR812v	OS05G0311000	Cleavage		Clathrin adaptor, mu subunit, C-terminal domain containing protein
osa-miR812v	osa-MIR812v	OS12G0209502	Cleavage		Hypothetical gene
osa-miR812v	osa-MIR812v	OS05G0310800	Cleavage		Similar to Coatomer delta subunit (Delta-coat protein) (Delta-COP)
osa-miR812v	osa-MIR812v	OS03G0185700	Cleavage		Transferase family protein
osa-miR812v	osa-MIR812v	OS09G0426100	Cleavage		Similar to cDNA, clone: J075189B12, full insert sequence
osa-miR812v	osa-MIR812v	OS04G0638100	Cleavage		Transferase family protein
osa-miR812v	osa-MIR812v	OS03G0802800	Cleavage		Conserved hypothetical protein
