# Supplementary material for: Comparative Genome-Wide Analysis of MicroRNAs and Their Target Genes in Roots of Contrasting Indica Rice Cultivars under Reproductive-Stage Drought
Source: Genes (Basel). 2023 Jul 1;14(7):1390. doi: 10.3390/genes14071390 (PMC10379292; doi:10.3390/genes14071390)
Supplement: Supplementary file 1 [file genes-14-01390-s001.zip › Supplementary Table S11.xlsx]

## Sheet: drought
Supplementary Table S11: Master data sheet for differentially expressed genes in contrasting rice cultivars grown under reproductive stage drought stress.
Gene ID (LOC)	N-22		IR-64		Target gene annotation
	Fold change	FDR	Fold change	FDR
LOC_Os01g01010	0.940395	2.69457e-74	-0.298132	7.71331e-08	TBC domain containing protein, expressed
LOC_Os01g01019	-0.189514	0.492282	2.21388	6.00603e-06	expressed protein
LOC_Os01g01030	0.650022	1.33261e-19	-0.899282	3.22613e-14	monocopper oxidase, putative, expressed
LOC_Os01g01040	0.334691	1.22305e-12	0.682008	1.02213e-66	expressed protein
LOC_Os01g01050	0.596255	9.08436e-21	-0.752673	3.96787e-33	R3H domain containing protein, expressed
LOC_Os01g01060	-0.321506	5.1385e-10	1.10071	0	40S ribosomal protein S5, putative, expressed
LOC_Os01g01070	0.726905	1.64318e-21	-0.0415265	0.400393	expressed protein
LOC_Os01g01080	0.85727	3.31949e-154	0.890902	1.17678e-209	decarboxylase, putative, expressed
LOC_Os01g01090	-4.25513	0.00778308	5.43417	0.000537902	retrotransposon protein, putative, unclassified, expressed
LOC_Os01g01100	-2.44778	0.153699	1.40652	0.280035	retrotransposon protein, putative, Ty3-gypsy subclass, expressed
LOC_Os01g01110	NA	NA	-0.274944	0.145273	expressed protein
LOC_Os01g01115	0.222321	0.436396	-1.50542	1.91516e-15	pentatricopeptide, putative, expressed
LOC_Os01g01120	-0.590052	0.00178842	0.982028	7.71652e-26	enolase-phosphatase E1, putative, expressed
LOC_Os01g01130	-0.222048	0.0712715	-0.415476	2.47747e-06	snurportin-1, putative, expressed
LOC_Os01g01140	-2.44778	0.153699	-2.03616	0.269173	expressed protein
LOC_Os01g01150	1.00463	5.72809e-126	-0.166513	1.17967e-05	RNA recognition motif, putative, expressed
LOC_Os01g01160	-0.310257	8.20668e-06	0.761539	6.2555e-23	heat shock protein DnaJ, putative, expressed
LOC_Os01g01170	-1.73301	1.84539e-05	-5.0529	1.20306e-11	expressed protein
LOC_Os01g01180	3.31684	6.36637e-05	-9.376	2.31294e-10	expressed protein
LOC_Os01g01190	-2.81244	2.77053e-07	-0.0789007	0.75987	phosphoesterase family protein, putative, expressed
LOC_Os01g01200	-2.44778	0.153699	NA	NA	retrotransposon protein, putative, unclassified, expressed
LOC_Os01g01210	-2.44778	0.153699	NA	NA	retrotransposon protein, putative, unclassified
LOC_Os01g01230	NA	NA	-4.03616	0.0121294	transposon protein, putative, unclassified
LOC_Os01g01240	-1.44778	0.436396	NA	NA	retrotransposon protein, putative, Ty3-gypsy subclass
LOC_Os01g01250	NA	NA	NA	NA	transposon protein, putative, unclassified, expressed
LOC_Os01g01260	NA	NA	-0.593473	0.654382	transposon protein, putative, unclassified, expressed
LOC_Os01g01270	-3.44778	0.0355915	-2.03616	0.269173	retrotransposon protein, putative, unclassified, expressed
LOC_Os01g01280	1.43743	1.5849e-20	1.91223	4.16e-61	expressed protein
LOC_Os01g01290	-4.03274	0.0120915	8.24152	3.33585e-08	histone-like transcription factor and archaeal histone, putative, expressed
LOC_Os01g01295	-0.408811	1.22577e-09	0.23364	1.06168e-09	expressed protein
LOC_Os01g01302	0.86938	4.27131e-11	-3.42442	9.78189e-61	shikimate kinase, putative, expressed
LOC_Os01g01307	-0.162906	0.000150704	0.79174	1.97507e-133	translocon-associated protein beta domain containing protein, expressed
LOC_Os01g01312	1.09426	3.81351e-68	-0.123176	0.0218922	retrotransposon protein, putative, Ty1-copia subclass, expressed
LOC_Os01g01320	NA	NA	-3.03616	0.072463	retrotransposon protein, putative, Ty1-copia subclass, expressed
LOC_Os01g01330	-1.00509	2.94088e-11	-1.0414	2.58672e-18	retrotransposon protein, putative, Ty1-copia subclass, expressed
LOC_Os01g01340	2.2899	0	-0.336393	7.92051e-15	light-induced protein 1-like, putative, expressed
LOC_Os01g01350	0.117593	0.423639	-0.0591375	0.613695	SNF7 domain containing protein, putative, expressed
LOC_Os01g01360	-0.362983	0.00415385	2.81036	3.30348e-281	peptide transporter PTR2, putative, expressed
LOC_Os01g01369	-0.121362	0.015505	-0.4169	3.29757e-25	3-beta-hydroxysteroid-Delta-isomerase, putative, expressed
LOC_Os01g01380	0.929693	4.16923e-17	-0.0730834	0.664439	expressed protein
LOC_Os01g01390	-0.225563	0.0116039	1.19279	1.55344e-84	expressed protein
LOC_Os01g01400	-0.0925517	0.84485	-1.85334	1.69037e-12	expressed protein
LOC_Os01g01410	-0.16096	0.0355915	0.798677	1.75579e-32	TKL_IRAK_C-LEC.1 - TKL_IRAK_C-LEC has homology to C-type lectin receptors, expressed
LOC_Os01g01420	0.350894	2.16337e-12	0.666706	5.13389e-78	expressed protein
LOC_Os01g01430	0.162262	0.0150489	0.711022	1.35922e-23	No apical meristem protein, putative, expressed
LOC_Os01g01440	-1.17501	0.166844	NA	NA	expressed protein
LOC_Os01g01450	-0.374868	6.65911e-68	2.17603	0	stress responsive protein, putative, expressed
LOC_Os01g01460	NA	NA	-5.03616	0.00122698	retrotransposon protein, putative, Ty3-gypsy subclass
LOC_Os01g01470	NA	NA	4.21388	4.08426e-08	no apical meristem protein, putative, expressed
LOC_Os01g01484	0.0846411	0.391444	-0.334627	3.30277e-06	light-mediated development protein DET1, putative, expressed
LOC_Os01g01500	-2.44778	0.153699	NA	NA	expressed protein
LOC_Os01g01510	0.768579	6.39406e-29	-0.827703	7.91864e-78	sas10/Utp3 family protein, expressed
LOC_Os01g01520	-0.997422	4.68131e-48	1.15193	8.8783e-173	transferase family protein, putative, expressed
LOC_Os01g01530	NA	NA	NA	NA	transposon protein, putative, CACTA, En/Spm sub-class
LOC_Os01g01540	NA	NA	NA	NA	retrotransposon protein, putative, unclassified, expressed
LOC_Os01g01550	-1.74205	0.0102486	6.01913	9.68468e-05	transposon protein, putative, CACTA, En/Spm sub-class, expressed
LOC_Os01g01560	NA	NA	NA	NA	transposon protein, putative, unclassified, expressed
LOC_Os01g01570	NA	NA	-1.99484	2.71184e-38	kinesin heavy chain, putative, expressed
LOC_Os01g01580	NA	NA	0.406526	0.330215	expressed protein
LOC_Os01g01590	NA	NA	0.406526	0.34982	hypothetical protein
LOC_Os01g01600	-1.32702	0.0573588	1.85278	3.17229e-22	ethylene-responsive protein related, putative, expressed
LOC_Os01g01610	0.889941	1.20434e-05	2.71893	2.01575e-196	IscA-like iron-sulfur assembly protein, mitochondrial precursor, putative, expressed
LOC_Os01g01620	-0.454543	1.23272e-18	-1.53995	0	kinase, pfkB family, putative, expressed
LOC_Os01g01640	-0.841139	3.88915e-60	1.00276	4.08535e-146	Rer1 protein, putative, expressed
LOC_Os01g01650	-4.03274	0.0120915	0.406526	0.706286	isoflavone reductase homolog IRL, putative, expressed
LOC_Os01g01660	-3.93299	3.50441e-79	2.96024	1.19634e-110	isoflavone reductase, putative, expressed
LOC_Os01g01670	0.307235	0.00028468	0.095971	0.16937	expressed protein
LOC_Os01g01680	-1.31596	1.61096e-40	0.189108	0.0960755	expressed protein
LOC_Os01g01689	1.01589	1.08488e-104	-1.43495	1.02441e-191	phosphatidylinositol 3- and 4-kinase family protein, expressed
LOC_Os01g01700	-0.337165	8.51887e-23	0.537972	1.19568e-89	anaphase-promoting complex subunit 11, putative, expressed
LOC_Os01g01710	3.599	0	-0.914098	0	1-deoxy-D-xylulose 5-phosphate reductoisomerase, chloroplast precursor, putative, expressed
LOC_Os01g01720	0.570195	2.28107e-21	-0.295308	8.57241e-14	pex14, putative, expressed
LOC_Os01g01730	NA	NA	NA	NA	serine/arginine repetitive matrix protein 2, putative, expressed
LOC_Os01g01740	0.0197856	0.875929	-4.48694	1.90757e-74	protein kinase domain containing protein, expressed
LOC_Os01g01760	-0.00508886	0.996878	NA	NA	expressed protein
LOC_Os01g01770	-4.9072	0.00176448	-4.03616	0.0121294	ZOS1-01 - C2H2 zinc finger protein, expressed
LOC_Os01g01780	-0.490516	0.0355915	-0.524211	0.0260025	exostosin family protein, putative, expressed
LOC_Os01g01790	0.603315	6.91986e-30	0.765688	7.09148e-105	expressed protein
LOC_Os01g01800	0.559103	2.56997e-17	0.145762	0.00630825	expressed protein
LOC_Os01g01810	NA	NA	NA	NA	expressed protein
LOC_Os01g01830	0.366144	6.70673e-13	-0.475758	1.51822e-32	OsPOP1 - Putative Prolyl Oligopeptidase homologue, expressed
LOC_Os01g01840	-3.7697	0.0203504	-4.62112	0.00336496	helix-loop-helix DNA-binding domain containing protein, expressed
LOC_Os01g01850	-2.44778	0.153699	NA	NA	transposon protein, putative, unclassified, expressed
LOC_Os01g01860	NA	NA	NA	NA	transposon protein, putative, unclassified
LOC_Os01g01870	0.589842	1.1262e-20	-1.17456	0	helix-loop-helix DNA-binding domain containing protein, expressed
LOC_Os01g01880	-3.44778	0.0355915	1.40653	0.131328	expressed protein
LOC_Os01g01890	-3.24349	7.86193e-18	-2.73098	3.20239e-15	expressed protein
LOC_Os01g01900	-4.03274	0.0120915	NA	NA	retrotransposon protein, putative, unclassified, expressed
LOC_Os01g01910	-0.630459	3.87764e-26	-2.43559	2.29088e-90	expressed protein
LOC_Os01g01920	-0.600394	5.48464e-09	0.887243	1.93425e-26	HD domain containing protein 2, putative, expressed
LOC_Os01g01925	-1.44778	0.436396	NA	NA	expressed protein
LOC_Os01g01930	-0.934006	7.62257e-05	0.469536	0.000888329	expressed protein
LOC_Os01g01940	-0.619799	0.000554573	0.851311	1.2327e-10	expressed protein
LOC_Os01g01950	-0.327017	0.356085	-2.00851	2.01718e-05	expressed protein
LOC_Os01g01960	0.36968	9.17059e-36	0.297394	3.25734e-38	transcriptional repressor, putative, expressed
LOC_Os01g01970	0.708388	2.42567e-16	-0.166053	0.0500016	expressed protein
LOC_Os01g01980	-0.742054	0.153699	-6.03616	7.54545e-05	expressed protein
LOC_Os01g01990	NA	NA	-3.03616	0.072463	expressed protein
LOC_Os01g02000	0.772518	8.5541e-11	-1.34914	1.75487e-21	phosphate transporter 1, putative, expressed
LOC_Os01g02010	-2.83041	6.33945e-179	6.10633	0	expressed protein
LOC_Os01g02020	-0.0560441	0.153699	1.96423	0	acetyl-CoA acetyltransferase, cytosolic, putative, expressed
LOC_Os01g02040	-0.429805	9.58933e-05	-0.371375	1.17397e-08	retrotransposon protein, putative, unclassified, expressed
LOC_Os01g02050	-1.59005	0.059463	0.220113	0.264519	phosphoenolpyruvate carboxylase, putative, expressed
LOC_Os01g02060	-3.13437	5.63684e-05	4.8492	0.00255901	TOO MANY MOUTHS precursor, putative, expressed
LOC_Os01g02070	-3.03274	0.0709213	NA	NA	invertase/pectin methylesterase inhibitor family protein, putative, expressed
LOC_Os01g02080	-3.38591	7.6215e-15	-0.730977	0.212376	peptidyl-prolyl cis-trans isomerase, putative, expressed
LOC_Os01g02090	0.0497238	0.269563	0.884036	5.84465e-145	expressed protein
LOC_Os01g02100	-0.774476	3.47772e-18	0.0333478	0.704621	transposon protein, putative, unclassified, expressed
LOC_Os01g02110	-5.03274	0.00128698	-4.03616	0.0121294	helix-loop-helix DNA-binding domain containing protein, expressed
LOC_Os01g02120	-0.0050888	0.996878	-3.8414	0.000449623	osMFT2 MFT-Like2 homologous to Mother of FT and TFL1 gene; contains Pfam profile PF01161: Phosphatidylethanolamine-binding protein, expressed
LOC_Os01g02130	1.25075	4.77922e-13	-4.2753	2.71295e-23	expressed protein
LOC_Os01g02139	-0.870368	7.24789e-35	-0.823958	3.90724e-39	expressed protein
LOC_Os01g02150	-1.89304	8.39164e-304	0.588729	2.89225e-57	sulfated surface glycoprotein 185 precursor, putative, expressed
LOC_Os01g02160	-7.17569	1.94468e-06	2.99149	5.61907e-06	hydroxyproline-rich glycoprotein family protein, putative, expressed
LOC_Os01g02170	0.00912477	0.950077	0.674177	1.02969e-14	expressed protein
LOC_Os01g02180	0.157368	0.0574795	0.36083	8.21707e-13	expressed protein
LOC_Os01g02190	-2.5658	8.25033e-14	-4.42636	4.15621e-09	aquaporin protein, putative, expressed
LOC_Os01g02200	0.908648	7.18965e-158	1.31639	6.72286e-276	armadillo/beta-catenin repeat family protein, putative, expressed
LOC_Os01g02210	-2.44778	0.153699	NA	NA	retrotransposon protein, putative, Ty3-gypsy subclass
LOC_Os01g02220	-3.44778	0.0355915	NA	NA	retrotransposon protein, putative, Ty3-gypsy subclass, expressed
LOC_Os01g02230	-3.7697	0.0203504	-3.03616	0.072463	retrotransposon protein, putative, Ty3-gypsy subclass, expressed
LOC_Os01g02240	NA	NA	-2.03616	0.269173	transposon protein, putative, unclassified, expressed
LOC_Os01g02250	-4.03274	0.0120915	-4.03616	0.0121294	RGA-1, putative, expressed
LOC_Os01g02260	-4.03274	0.0120915	-4.62112	0.00336496	retrotransposon protein, putative, Ty3-gypsy subclass, expressed
LOC_Os01g02270	6.75951	1.20043e-05	-1.33044	0.0629245	expressed protein
LOC_Os01g02280	NA	NA	-4.62112	0.00336496	Leucine Rich Repeat family protein, expressed
LOC_Os01g02290	1.64127	1.09131e-32	-2.37205	0	Ser/Thr receptor-like kinase, putative, expressed
LOC_Os01g02300	1.26699	1.41771e-20	-1.71377	2.48612e-127	receptor kinase ORK10, putative, expressed
LOC_Os01g02310	0.334986	0.0940129	-1.72777	4.57913e-22	expressed protein
LOC_Os01g02320	4.31683	0.000125702	-0.593474	0.269173	protein kinase domain containing protein, expressed
LOC_Os01g02334	0.396076	0.00084066	-1.05124	1.34185e-14	expressed protein
LOC_Os01g02350	1.93696	1.81179e-66	-1.0257	6.28798e-13	receptor-like kinase ARK1AS, putative, expressed
LOC_Os01g02360	2.12044	2.64895e-15	-0.791413	0.0115658	resistance-related receptor-like kinase, putative, expressed
LOC_Os01g02370	NA	NA	NA	NA	receptor-like kinase ARK1AS, putative, expressed
LOC_Os01g02380	NA	NA	3.84921	0.0238855	retrotransposon protein, putative, Ty3-gypsy subclass, expressed
LOC_Os01g02390	-0.727354	1.54763e-19	0.188013	0.00303583	protein kinase domain containing protein, expressed
LOC_Os01g02400	1.55532	1.24374e-48	0.38703	8.46196e-06	protein kinase domain containing protein, expressed
LOC_Os01g02410	0.409948	0.67983	-2.46794	0.000163924	protein kinase domain containing protein, expressed
LOC_Os01g02420	-1.44778	0.436396	-6.28408	3.51699e-05	protein kinase domain containing protein, expressed
LOC_Os01g02430	NA	NA	-2.0529	0.0128202	TAK14, putative, expressed
LOC_Os01g02440	NA	NA	-2.03616	0.269173	Ser/Thr receptor-like kinase, putative, expressed
LOC_Os01g02450	NA	NA	-3.03616	0.072463	retrotransposon protein, putative, unclassified, expressed
LOC_Os01g02460	6.43759	3.59656e-05	2.84921	0.126462	receptor kinase LRK10, putative, expressed
LOC_Os01g02470	0.0386323	0.815361	-2.85818	4.5378e-29	expressed protein
LOC_Os01g02480	NA	NA	-2.03616	0.269173	retrotransposon protein, putative, unclassified
LOC_Os01g02490	2.66234	2.82115e-20	-2.28535	1.65593e-13	expressed protein
LOC_Os01g02500	1.80783	3.11675e-17	-1.30968	7.95557e-11	glutamyl-tRNA amidotransferase, putative, expressed
LOC_Os01g02510	NA	NA	NA	NA	retrotransposon protein, putative, unclassified, expressed
LOC_Os01g02520	NA	NA	NA	NA	retrotransposon protein, putative, unclassified, expressed
LOC_Os01g02530	NA	NA	NA	NA	retrotransposon protein, putative, unclassified, expressed
LOC_Os01g02540	-3.44778	0.0355915	-2.03616	0.269173	retrotransposon protein, putative, unclassified, expressed
LOC_Os01g02550	-4.03274	0.0120915	-4.03616	0.0121294	protein kinase domain containing protein, expressed
LOC_Os01g02560	0.396274	0.100924	0.406526	0.513648	Ser/Thr receptor-like kinase, putative, expressed
LOC_Os01g02570	0.438518	0.201705	-2.45145	1.4057e-05	protein kinase domain containing protein, expressed
LOC_Os01g02580	-1.05571	0.0223153	-3.62112	0.0273317	protein kinase domain containing protein, expressed
LOC_Os01g02590	1.69603	3.88752e-122	-0.717209	6.41254e-26	receptor-like kinase, putative, expressed
LOC_Os01g02600	2.70063	5.01182e-50	-1.69151	9.70408e-17	Ser/Thr receptor-like kinase, putative, expressed
LOC_Os01g02610	1.42787	5.35224e-06	-3.03616	0.072463	protein kinase domain containing protein, expressed
LOC_Os01g02629	NA	NA	NA	NA	retrotransposon protein, putative, unclassified, expressed
LOC_Os01g02650	NA	NA	NA	NA	retrotransposon protein, putative, unclassified, expressed
LOC_Os01g02660	NA	NA	NA	NA	retrotransposon protein, putative, unclassified
LOC_Os01g02670	-4.25513	0.00778308	NA	NA	retrotransposon protein, putative, Ty1-copia subclass, expressed
LOC_Os01g02680	0.718071	0.000376423	-5.7366	0.000183594	protein kinase domain containing protein, expressed
LOC_Os01g02690	-1.00509	0.00288437	3.84921	0.0238855	resistance-related receptor-like kinase, putative, expressed
LOC_Os01g02700	1.19844	2.07929e-06	1.42893	1.47886e-174	protein kinase domain containing protein, expressed
LOC_Os01g02710	0.164836	0.606237	1.50862	1.42973e-25	LRk-type protein, putative, expressed
LOC_Os01g02720	0.302	5.96783e-09	-0.0328614	0.380233	elongation factor Tu, putative, expressed
LOC_Os01g02730	3.4843	5.28603e-57	-2.36877	7.72853e-28	TAK14, putative, expressed
LOC_Os01g02740	-0.00508888	0.996878	NA	NA	retrotransposon protein, putative, unclassified, expressed
LOC_Os01g02750	3.32711	4.66063e-55	-0.302959	0.00505863	protein kinase domain containing protein, expressed
LOC_Os01g02760	0.731877	0.00332654	-0.947111	0.00145136	receptor-like kinase, putative, expressed
LOC_Os01g02770	1.14076	7.89017e-08	-0.693009	0.047756	resistance-related receptor-like kinase, putative, expressed
LOC_Os01g02780	-5.25513	0.000728482	NA	NA	TAK33, putative, expressed
LOC_Os01g02790	-3.44778	0.0355915	NA	NA	protein kinase domain containing protein, expressed
LOC_Os01g02800	-4.25513	0.00778308	-1.44147	0.000150038	receptor-like kinase ARK1AS, putative, expressed
LOC_Os01g02810	-5.03274	0.00128698	-2.17843	0.0634519	resistance-related receptor-like kinase, putative, expressed
LOC_Os01g02830	1.40995	2.2718e-05	0.406526	0.394432	receptor-like kinase ARK1AS, putative, expressed
LOC_Os01g02840	0.187556	0.785065	-1.04414	0.00122676	resistance-related receptor-like kinase, putative, expressed
LOC_Os01g02850	3.43759	0.0709213	NA	NA	expressed protein
LOC_Os01g02860	1.09221	1.19273e-06	-0.927543	2.40749e-10	expressed protein
LOC_Os01g02870	1.23013	1.53013e-17	-0.514402	0.000743288	auxin-induced protein 5NG4, putative, expressed
LOC_Os01g02880	0.76708	1.00398e-128	1.74896	0	fructose-bisphospate aldolase isozyme, putative, expressed
LOC_Os01g02884	0.65481	1.5649e-29	0.170752	4.55458e-06	ATP-dependent RNA helicase DHX36, putative, expressed
LOC_Os01g02890	-8.40196	1.82588e-08	-0.845861	9.81639e-05	phosphatidylserine synthase, putative, expressed
LOC_Os01g02900	-5.40462	1.91631e-115	-2.07687	2.54638e-59	glycosyltransferase, putative, expressed
LOC_Os01g02910	-1.13579	7.41368e-14	-0.0165042	0.892625	glycosyltransferase, putative, expressed
LOC_Os01g02920	-0.862522	2.60216e-78	0.266606	8.22777e-20	glycosyltransferase protein, putative, expressed
LOC_Os01g02930	-1.35797	7.47947e-28	1.53857	1.9026e-107	glycosyltransferase protein, putative, expressed
LOC_Os01g02940	-3.29049	5.69537e-57	-1.24373	6.97934e-19	glycosyltransferase protein, putative, expressed
LOC_Os01g02950	-2.44778	0.153699	NA	NA	expressed protein
LOC_Os01g02960	0.0907709	0.341823	0.627138	4.17955e-37	expressed protein
LOC_Os01g02970	NA	NA	NA	NA	retrotransposon protein, putative, unclassified, expressed
LOC_Os01g02980	-3.03274	0.0709213	2.44215	2.56635e-51	expressed protein
LOC_Os01g02990	NA	NA	-4.03616	0.0121294	expressed protein
LOC_Os01g03010	NA	NA	3.84921	0.0238855	expressed protein
LOC_Os01g03020	0.503582	1.07581e-93	-0.40992	3.11308e-06	tRNA synthetase class I, putative, expressed
LOC_Os01g03030	1.63118	2.55288e-181	-1.3767	0	alanyl-tRNA synthetase, putative, expressed
LOC_Os01g03040	0.69723	0.000916315	2.04396	7.49227e-43	expressed protein
LOC_Os01g03050	0.725151	5.55694e-14	0.609498	1.55355e-26	fruit protein PKIWI502, putative, expressed
LOC_Os01g03060	-0.627651	1.90227e-111	-0.431906	4.2384e-78	splicing factor, putative, expressed
LOC_Os01g03070	0.591093	6.96842e-115	0.519175	8.021e-177	transposon protein, putative, unclassified, expressed
LOC_Os01g03080	-9.1482	7.58944e-10	2.70876	2.15e-76	expressed protein
LOC_Os01g03090	-1.32578	2.85489e-72	0.546143	9.60201e-42	methyltransferase, putative, expressed
LOC_Os01g03100	0.332907	0.00257834	-0.964568	9.93326e-12	protein binding protein, putative, expressed
LOC_Os01g03110	0.834859	3.01224e-142	-0.0862867	0.00294256	expressed protein
LOC_Os01g03130	-1.6073	5.2382e-46	-1.54716	1.52661e-73	expressed protein
LOC_Os01g03144	-0.375185	7.14578e-15	-0.0985359	0.010827	white-brown complex homolog protein 7, putative, expressed
LOC_Os01g03160	-0.338773	1.12687e-08	1.11694	5.88285e-159	xylosyltransferase, putative, expressed
LOC_Os01g03170	-3.44778	0.0355915	1.14349	0.0401389	seven in absentia protein family protein, expressed
LOC_Os01g03180	-0.00508886	0.996878	2.72845	0.000986952	retrotransposon protein, putative, unclassified, expressed
LOC_Os01g03190	-3.03274	0.0709213	0.821564	0.0466143	expressed protein
LOC_Os01g03200	NA	NA	NA	NA	retrotransposon protein, putative, Ty1-copia subclass, expressed
LOC_Os01g03210	-2.44778	0.153699	NA	NA	expressed protein
LOC_Os01g03220	NA	NA	NA	NA	expressed protein
LOC_Os01g03230	-2.44778	0.153699	-1.17844	0.182444	retrotransposon protein, putative, unclassified, expressed
LOC_Os01g03240	NA	NA	NA	NA	conserved hypothetical protein
LOC_Os01g03250	NA	NA	-6.68001	9.76348e-06	hypothetical protein
LOC_Os01g03260	NA	NA	-5.35809	0.000528687	expressed protein
LOC_Os01g03270	-1.44778	0.436396	-7.24561	1.38124e-06	expressed protein
LOC_Os01g03280	NA	NA	-0.178436	0.497062	hypothetical protein
LOC_Os01g03290	NA	NA	-3.03616	0.072463	seven in absentia protein family domain containing protein, expressed
LOC_Os01g03300	-4.25513	0.00778308	NA	NA	seven in absentia protein family protein, expressed
LOC_Os01g03310	NA	NA	1.40653	0.131328	BBTI1 - Bowman-Birk type bran trypsin inhibitor precursor, expressed
LOC_Os01g03320	NA	NA	3.57645	5.58672e-06	BBTI2 - Bowman-Birk type bran trypsin inhibitor precursor, expressed
LOC_Os01g03330	6.30849	1.72453e-211	-0.274706	0.000652493	BBTI3 - Bowman-Birk type bran trypsin inhibitor precursor, expressed
LOC_Os01g03340	6.72962	0	1.68543	0	BBTI4 - Bowman-Birk type bran trypsin inhibitor precursor, expressed
LOC_Os01g03350	NA	NA	NA	NA	expressed protein
LOC_Os01g03360	6.1356	1.83565e-138	3.49678	0	BBTI5 - Bowman-Birk type bran trypsin inhibitor precursor, expressed
LOC_Os01g03370	9.77743	4.72373e-11	-8.33993	2.0575e-08	senescence-induced receptor-like serine/threonine-protein kinase precursor, putative, expressed
LOC_Os01g03380	-5.53523	0.000341867	0.363457	0.00563052	BBTI6 - Bowman-Birk type bran trypsin inhibitor precursor, putative, expressed
LOC_Os01g03390	4.00484	0	4.9603	0	BBTI7 - Bowman-Birk type bran trypsin inhibitor precursor, expressed
LOC_Os01g03400	-0.00508874	0.996878	NA	NA	E3 ubiquitin-protein ligase SINA-like 2, putative
LOC_Os01g03410	3.16483	0.00016416	NA	NA	ubiquitin, putative, expressed
LOC_Os01g03420	-3.44778	0.0355915	NA	NA	seven in absentia protein family protein, putative, expressed
LOC_Os01g03429	-3.44778	0.0355915	3.84921	0.0238855	expressed protein
LOC_Os01g03440	NA	NA	-4.35809	0.0061774	transposon protein, putative, unclassified, expressed
LOC_Os01g03452	-2.44778	0.153699	NA	NA	transposon protein, putative, unclassified, expressed
LOC_Os01g03464	NA	NA	NA	NA	expressed protein
LOC_Os01g03480	3.76045	5.21982e-14	0.28869	0.187486	expressed protein
LOC_Os01g03490	-0.869434	6.18206e-06	-1.13263	1.44662e-07	heavy-metal-associated domain-containing protein, putative, expressed
LOC_Os01g03500	-0.112004	0.53661	-0.155716	0.210559	expressed protein
LOC_Os01g03510	0.0630394	0.132792	1.96586	0	WD domain, G-beta repeat domain containing protein, expressed
LOC_Os01g03520	0.496541	2.87427e-30	0.603889	1.09844e-58	ubiquitin conjugating enzyme protein, putative, expressed
LOC_Os01g03530	0.269876	0.0112591	0.991489	7.10385e-27	multicopper oxidase domain containing protein, expressed
LOC_Os01g03549	-0.499854	0.000477311	-1.10805	3.42357e-13	multi-copper oxidase type I family protein, putative, expressed
LOC_Os01g03570	1.32068	2.4662e-16	0.447168	7.29178e-05	transcription factor X1, putative, expressed
LOC_Os01g03580	NA	NA	2.84921	0.126462	transposon protein, putative, CACTA, En/Spm sub-class, expressed
LOC_Os01g03590	-3.44778	0.0355915	NA	NA	transposon protein, putative, CACTA, En/Spm sub-class, expressed
LOC_Os01g03600	-5.6957	0.000217712	-4.03616	0.0121294	retrotransposon protein, putative, Ty3-gypsy subclass, expressed
LOC_Os01g03610	-4.03274	0.0120915	-2.03616	0.269173	retrotransposon protein, putative, unclassified, expressed
LOC_Os01g03620	-3.2801	1.81037e-54	-2.07152	1.70311e-06	multicopper oxidase domain containing protein, expressed
LOC_Os01g03630	-5.53201	1.77511e-89	-3.21796	3.48044e-07	multicopper oxidase domain containing protein, expressed
LOC_Os01g03640	-5.00133	9.47769e-63	-0.31784	0.0257009	multicopper oxidase domain containing protein, expressed
LOC_Os01g03650	0.523159	3.66137e-08	0.710512	9.97402e-43	sufB/sufD domain containing protein, putative, expressed
LOC_Os01g03660	0.994911	0.00387752	0.735149	0.00076209	MYB family transcription factor, putative, expressed
LOC_Os01g03670	-3.44778	0.0355915	0.669561	0.147173	dihydroflavonol-4-reductase, putative, expressed
LOC_Os01g03680	-2.81244	7.81612e-09	0.190797	0.46819	BBTI8 - Bowman-Birk type bran trypsin inhibitor precursor, expressed
LOC_Os01g03690	0.268287	0.000311606	-3.02886	0	TKL_IRAK_DUF26-lg.1 - DUF26 kinases have homology to DUF26 containing loci, expressed
LOC_Os01g03710	0.786803	4.08067e-05	-0.245551	0.0401952	mannose-6-phosphate isomerase, putative, expressed
LOC_Os01g03720	1.85496	1.16215e-123	0.396184	9.6766e-06	MYB family transcription factor, putative, expressed
LOC_Os01g03740	1.73188	0.00202029	-0.995572	2.27299e-05	nuclease PA3, putative, expressed
LOC_Os01g03730	1.6925	5.84613e-174	0.272282	9.75949e-06	nuclease PA3, putative, expressed
LOC_Os01g03750	-1.27708	8.54948e-56	1.55283	1.80755e-181	expressed protein
LOC_Os01g03760	0.143213	8.6862e-05	0.26398	5.2928e-30	expressed protein
LOC_Os01g03770	NA	NA	-2.03616	0.269173	hypothetical protein
LOC_Os01g03780	-2.44778	0.153699	NA	NA	retrotransposon protein, putative, unclassified, expressed
LOC_Os01g03790	NA	NA	NA	NA	retrotransposon protein, putative, unclassified
LOC_Os01g03800	-4.03274	0.0120915	-4.62112	0.00336496	transposon protein, putative, Mutator sub-class, expressed
LOC_Os01g03810	-1.81244	0.129109	-5.35809	0.000528687	expressed protein
LOC_Os01g03820	1.94355	2.68337e-201	-0.829593	5.1024e-54	C2 domain containing protein, putative, expressed
LOC_Os01g03830	1.10183	0.00893308	-5.94305	0.000100013	retrotransposon protein, putative, unclassified, expressed
LOC_Os01g03840	NA	NA	NA	NA	ZOS1-02 - C2H2 zinc finger protein, expressed
LOC_Os01g03860	NA	NA	-2.03616	0.269173	retrotransposon protein, putative, unclassified, expressed
LOC_Os01g03870	-0.818238	1.35372e-16	2.87826	0	expressed protein
LOC_Os01g03880	NA	NA	NA	NA	retrotransposon protein, putative, Ty3-gypsy subclass
LOC_Os01g03890	-10.1162	2.01936e-86	-5.76005	2.92909e-42	DUF260 domain containing protein, putative, expressed
LOC_Os01g03900	-1.44778	0.436396	0.406526	0.594437	expressed protein
LOC_Os01g03914	-1.01824	4.35173e-124	1.59147	0	cation efflux family protein, putative, expressed
LOC_Os01g03930	NA	NA	NA	NA	expressed protein
LOC_Os01g03940	-0.441408	2.39053e-05	-1.31953	5.05408e-42	expressed protein
LOC_Os01g03950	-3.89586	1.55061e-19	-0.313366	0.183078	glycosyl hydrolase, family 31, putative, expressed
LOC_Os01g03960	NA	NA	NA	NA	expressed protein
LOC_Os01g03970	-1.44778	0.436396	NA	NA	expressed protein
LOC_Os01g03980	-0.494127	0.00326716	0.720417	7.40415e-10	expressed protein
LOC_Os01g03989	-3.44778	0.0355915	NA	NA	expressed protein
LOC_Os01g04000	NA	NA	-3.03616	0.072463	hypothetical protein
LOC_Os01g04005	-3.44778	0.0355915	-5.03616	0.00122698	expressed protein
LOC_Os01g04010	-0.955234	9.63904e-236	0.634132	6.89181e-196	expressed protein
LOC_Os01g04020	-0.601607	0	0.252102	1.06459e-132	AP2 domain containing protein, expressed
LOC_Os01g04030	0.0930913	0.266679	0.602161	9.8895e-21	signal peptidase complex subunit 3, putative, expressed
LOC_Os01g04040	-5.6957	0.000217712	0.599171	0.0314084	BBTI11 - Bowman-Birk type bran trypsin inhibitor precursor, putative, expressed
LOC_Os01g04050	3.56626	3.22894e-162	-1.05163	2.91897e-123	BBTI12 - Bowman-Birk type bran trypsin inhibitor precursor, expressed
LOC_Os01g04070	-1.17501	0.0538076	-2.9154	0.000223013	verticillium wilt disease resistance protein, putative, expressed
LOC_Os01g04080	-5.44777	0.000434461	-1.7634	0.00294091	expressed protein
LOC_Os01g04090	-3.44778	0.0355915	NA	NA	expressed protein
LOC_Os01g04100	-2.48696	4.57673e-104	-1.36549	2.28363e-56	expressed protein
LOC_Os01g04110	-0.050686	0.69016	0.27837	0.0116265	mediator of RNA polymerase II transcription subunit 22, putative, expressed
LOC_Os01g04120	-1.22252	0	0.885103	1.46526e-127	ZOS1-03 - C2H2 zinc finger protein, expressed
LOC_Os01g04130	-0.744774	7.89597e-06	-1.93587	1.03405e-28	peptidyl-tRNA hydrolase, mitochondrial precursor protein, putative, expressed
LOC_Os01g04140	NA	NA	NA	NA	transposon protein, putative, CACTA, En/Spm sub-class, expressed
LOC_Os01g04150	-2.44778	0.153699	-0.593473	0.654382	transposon protein, putative, CACTA, En/Spm sub-class, expressed
LOC_Os01g04160	-3.93583	1.1511e-13	2.27859	4.90148e-94	expressed protein
LOC_Os01g04170	-4.9476	3.4237e-11	-1.9154	1.42568e-07	expressed protein
LOC_Os01g04180	NA	NA	-3.03616	0.072463	retrotransposon protein, putative, unclassified, expressed
LOC_Os01g04190	0.474032	5.23785e-27	0.307294	7.00093e-24	transporter family protein, putative, expressed
LOC_Os01g04200	0.073962	0.223743	1.22248	1.75556e-205	metallo-beta-lactamase family protein, putative, expressed
LOC_Os01g04210	-0.420126	0.436396	1.76016	2.38051e-05	DNA binding protein, putative, expressed
LOC_Os01g04220	-4.03274	0.0120915	1.79355	1.66548e-07	DNA binding protein, putative, expressed
LOC_Os01g04230	-6.38013	4.86339e-18	1.92437	1.78779e-26	inactive receptor kinase At2g26730 precursor, putative, expressed
LOC_Os01g04250	-3.44778	0.0355915	-6.20608	4.48758e-05	expressed protein
LOC_Os01g04260	-1.18021	2.35347e-74	2.68546	0	fatty acid hydroxylase, putative, expressed
LOC_Os01g04270	NA	NA	NA	NA	hypothetical protein
LOC_Os01g04280	-0.819564	3.40138e-152	-3.13568	0	calmodulin binding protein, putative, expressed
LOC_Os01g04290	-7.73317	2.53991e-07	3.99149	1.35345e-16	glycosyl hydrolase family 10 protein, putative, expressed
LOC_Os01g04300	-2.65135	2.80018e-66	2.25418	6.7817e-198	glycosyl hydrolase family 10 protein, putative, expressed
LOC_Os01g04310	NA	NA	NA	NA	transposon protein, putative, unclassified
LOC_Os01g04320	NA	NA	-2.03616	0.269173	transposon protein, putative, unclassified, expressed
LOC_Os01g04324	-3.03274	0.0709213	0.840929	0.000272023	expressed protein
LOC_Os01g04330	-1.80714	0	-0.499417	0	OsCML16 - Calmodulin-related calcium sensor protein, expressed
LOC_Os01g04340	-1.44778	0.436396	-0.0707957	0.720641	hsp20/alpha crystallin family protein, putative, expressed
LOC_Os01g04350	1.14512	1.38124e-70	2.20995	0	hsp20/alpha crystallin family protein, putative, expressed
LOC_Os01g04360	-4.03274	0.0120915	9.12705	2.49133e-105	hsp20/alpha crystallin family protein, putative, expressed
LOC_Os01g04370	2.99491	0.00044244	10.0029	1.93448e-251	hsp20/alpha crystallin family protein, putative, expressed
LOC_Os01g04380	0.409949	0.556816	14.0316	8.41082e-22	hsp20/alpha crystallin family protein, putative, expressed
LOC_Os01g04390	-4.69159	3.79244e-10	-3.87888	3.81176e-31	expressed protein
LOC_Os01g04409	0.866355	5.03814e-66	0.202605	1.79288e-07	OsWAK1 - OsWAK receptor-like cytoplasmic kinase OsWAK-RLCK, expressed
LOC_Os01g04430	-1.25302	0.00308147	-1.15069	2.02747e-08	expressed protein
LOC_Os01g04440	-1.26812	0.000737003	-0.178436	0.513569	expressed protein
LOC_Os01g04450	-0.0825332	0.313016	-0.909821	3.33673e-33	OsWAK2 - OsWAK receptor-like cytoplasmic kinase OsWAK-RLCK, expressed
LOC_Os01g04460	1.80564	1.41747e-27	-1.12597	3.05984e-12	Ser/Thr protein kinase, putative, expressed
LOC_Os01g04470	5.75951	0.000311043	-2.33044	4.62658e-13	expressed protein
LOC_Os01g04480	-1.13437	0.00807103	-0.0930449	0.722235	expressed protein
LOC_Os01g04490	1.10344	1.43496e-09	-2.7039	2.73243e-16	Ser/Thr protein kinase, putative, expressed
LOC_Os01g04500	0.257945	0.156157	-1.96271	3.31305e-05	expressed protein
LOC_Os01g04510	NA	NA	NA	NA	expressed protein
LOC_Os01g04520	-0.637357	0.115731	-6.20608	4.48758e-05	Ser/Thr protein kinase, putative, expressed
LOC_Os01g04530	0.817124	1.28591e-05	0.679545	8.48114e-09	expressed protein
LOC_Os01g04540	1.73188	0.0315908	-3.98579	1.60459e-07	serine/threonine-protein kinase At1g18390 precursor, putative, expressed
LOC_Os01g04550	1.37342	0.00266802	-1.20818	7.77172e-05	expressed protein
LOC_Os01g04560	0.554338	0.0424953	-7.96689	9.17912e-08	expressed protein
LOC_Os01g04570	0.23195	0.34434	-1.55125	1.30641e-11	Ser/Thr protein kinase, putative, expressed
LOC_Os01g04580	0.404104	2.76626e-16	-0.533871	1.86713e-24	Ser/Thr protein kinase, putative, expressed
LOC_Os01g04590	-0.51495	0.00589135	1.7444	1.23811e-17	expressed protein
LOC_Os01g04600	-1.3836	0.000193034	1.0106	7.30902e-11	expressed protein
LOC_Os01g04610	NA	NA	-4.03616	0.0121294	hypothetical protein
LOC_Os01g04620	4.4337	3.40093e-241	-0.85007	3.59375e-15	transposon protein, putative, unclassified, expressed
LOC_Os01g04630	1.87264	0	1.85679	0	muconate cycloisomerase, putative, expressed
LOC_Os01g04640	-1.64252	7.25518e-10	-0.6441	0.00930247	reticulon domain containing protein, putative, expressed
LOC_Os01g04650	0.0792527	0.000243633	-0.101204	7.22467e-09	PB1 domain containing protein, expressed
LOC_Os01g04660	-0.327017	0.719816	2.26068	4.32579e-12	lipid phosphatase protein, putative, expressed
LOC_Os01g04670	0.0620251	0.326699	-1.86047	1.0305e-55	expressed protein
LOC_Os01g04680	-1.44778	0.436396	-2.03616	0.269173	retrotransposon protein, putative, unclassified, expressed
LOC_Os01g04690	1.29657	1.84154e-09	-0.635294	0.00461898	expressed protein
LOC_Os01g04699	NA	NA	NA	NA	expressed protein
LOC_Os01g04710	-3.64895	1.57536e-54	2.075	1.30919e-123	aspartic proteinase, putative, expressed
LOC_Os01g04720	-0.782697	1.16604e-06	0.632802	5.97207e-06	leucine-rich repeat protein-related, putative, expressed
LOC_Os01g04730	-0.54365	1.05112e-123	1.00361	0	ribosomal protein L24, putative, expressed
LOC_Os01g04740	-1.44778	0.436396	NA	NA	hypothetical protein
LOC_Os01g04750	-6.35466	3.02463e-05	-3.03616	0.072463	B3 DNA binding domain containing protein, expressed
LOC_Os01g04760	NA	NA	NA	NA	hypothetical protein
LOC_Os01g04770	NA	NA	NA	NA	retrotransposon protein, putative, unclassified
LOC_Os01g04780	NA	NA	NA	NA	retrotransposon protein, putative, unclassified, expressed
LOC_Os01g04790	NA	NA	-3.62112	0.0273317	retrotransposon protein, putative, unclassified
LOC_Os01g04800	-0.507589	0.000114213	-4.03792	7.46435e-73	B3 DNA binding domain containing protein, expressed
LOC_Os01g04814	0.0205224	0.436396	-0.141217	1.52314e-08	vacuolar protein sorting-associating protein 4B, putative, expressed
LOC_Os01g04830	NA	NA	NA	NA	expressed protein
LOC_Os01g04840	5.02255	0.00247389	-1.40083	0.103889	vacuolar protein sorting-associating protein 4B, putative, expressed
LOC_Os01g04850	NA	NA	NA	NA	retrotransposon protein, putative, unclassified, expressed
LOC_Os01g04860	-1.04948	0.0149669	-1.66463	7.36491e-43	DUF647 domain containing protein, putative, expressed
LOC_Os01g04870	1.08316	4.54789e-69	-1.10805	4.21679e-53	WD domain, G-beta repeat domain containing protein, expressed
LOC_Os01g04880	0.0928373	0.400692	0.42699	1.51839e-06	retrotransposon protein, putative, unclassified, expressed
LOC_Os01g04900	-0.59005	0.638123	-0.178436	0.5877	peptidase M50 family protein, putative, expressed
LOC_Os01g04910	-0.607754	2.19638e-07	0.248665	0.000249441	TP53RK-binding protein, putative, expressed
LOC_Os01g04920	1.74367	0	2.26635	2.14997e-137	glycosyl transferase, group 1 domain containing protein, expressed
LOC_Os01g04930	-0.862339	1.18525e-141	0.727646	1.03848e-132	MYB family transcription factor, putative, expressed
LOC_Os01g04950	-1.46635	7.98097e-219	0.854559	4.25073e-119	peptide transporter PTR2, putative, expressed
LOC_Os01g04960	NA	NA	NA	NA	transposon protein, putative, unclassified, expressed
LOC_Os01g04970	-1.44778	0.436396	NA	NA	hypothetical protein
LOC_Os01g04980	NA	NA	NA	NA	transposon protein, putative, unclassified
LOC_Os01g04990	-2.15856	5.22822e-215	-0.83008	1.18175e-21	mitochondrial carrier protein, putative, expressed
LOC_Os01g05000	NA	NA	NA	NA	expressed protein
LOC_Os01g05010	0.154807	0.0935673	0.240576	0.000165069	mitochondrial glycoprotein, putative, expressed
LOC_Os01g05020	-1.26143	4.7209e-06	-2.03616	0.269173	expressed protein
LOC_Os01g05030	4.43759	0.0103498	NA	NA	transposon protein, putative, unclassified, expressed
LOC_Os01g05040	-3.44778	0.0355915	-5.03616	0.00122698	expressed protein
LOC_Os01g05050	-0.00508874	0.996878	-4.62112	0.00336496	mitochondrial glycoprotein, putative, expressed
LOC_Os01g05060	1.43164	2.02928e-98	0.583163	2.71847e-27	mitochondrial glycoprotein, putative, expressed
LOC_Os01g05064	0.25597	2.23828e-12	-0.555248	1.30696e-34	expressed protein
LOC_Os01g05070	0.407242	6.64682e-16	0.630771	4.93975e-51	expressed protein
LOC_Os01g05080	1.37342	1.48291e-05	1.25452	0.000255128	thylakoid lumenal protein, putative, expressed
LOC_Os01g05090	0.864556	1.32182e-35	-2.7634	0.000514875	expressed protein
LOC_Os01g05100	0.0880204	0.79557	-1.59347	0.00799	expressed protein
LOC_Os01g05105	0.663705	0.0118871	-0.205403	0.274724	expressed protein
LOC_Os01g05120	-0.63312	0.01873	-1.2659	2.34556e-09	ubiquitin fusion degradation protein, putative, expressed
LOC_Os01g05130	0.213467	0.00592466	0.262263	2.99306e-05	expressed protein
LOC_Os01g05140	0.0181183	0.821974	0.0901044	0.205257	expressed protein
LOC_Os01g05150	-0.514103	0.0117663	0.891953	4.88826e-05	expressed protein
LOC_Os01g05160	NA	NA	-4.03616	0.0121294	expressed protein
LOC_Os01g05170	0.331946	0.427835	1.57002	4.15942e-10	expressed protein
LOC_Os01g05180	0.229002	0.0121548	-1.08758	3.56433e-14	expressed protein
LOC_Os01g05200	-4.44777	0.00509944	NA	NA	retrotransposon protein, putative, Ty1-copia subclass, expressed
LOC_Os01g05210	-2.00509	0.0869457	NA	NA	hypothetical protein
LOC_Os01g05220	-1.32702	0.124817	-2.03616	0.269173	expressed protein
LOC_Os01g05240	NA	NA	NA	NA	retrotransposon protein, putative, unclassified
LOC_Os01g05250	-0.683161	0.000198255	NA	NA	expressed protein
LOC_Os01g05260	-5.6957	0.000217712	NA	NA	expressed protein
LOC_Os01g05280	NA	NA	NA	NA	expressed protein
LOC_Os01g05289	NA	NA	-2.03616	0.269173	expressed protein
LOC_Os01g05300	NA	NA	NA	NA	hypothetical protein
LOC_Os01g05310	NA	NA	-0.178436	0.754098	expressed protein
LOC_Os01g05320	-4.03274	0.0120915	-2.03616	0.269173	retrotransposon protein, putative, Ty1-copia subclass, expressed
LOC_Os01g05330	NA	NA	NA	NA	expressed protein
LOC_Os01g05340	NA	NA	-3.03616	0.072463	expressed protein
LOC_Os01g05350	NA	NA	-2.03616	0.269173	expressed protein
LOC_Os01g05360	NA	NA	-6.03616	7.54545e-05	expressed protein
LOC_Os01g05370	NA	NA	-2.23733	9.22184e-05	retrotransposon protein, putative, unclassified, expressed
LOC_Os01g05380	NA	NA	NA	NA	expressed protein
LOC_Os01g05390	NA	NA	-4.62112	0.00336496	hypothetical protein
LOC_Os01g05400	NA	NA	0.937041	0.0456462	expressed protein
LOC_Os01g05410	-1.59005	0.176407	NA	NA	expressed protein
LOC_Os01g05420	-0.241328	1.38019e-08	0.504747	9.45259e-78	IWS1 C-terminus family protein, putative, expressed
LOC_Os01g05430	0.0314368	0.885404	0.488988	0.0070872	OsRhmbd1 - Putative Rhomboid homologue, expressed
LOC_Os01g05440	-4.03274	0.0120915	-1.59347	0.00799	XH domain containing protein, expressed
LOC_Os01g05450	NA	NA	-1.17844	0.0601478	expressed protein
LOC_Os01g05460	2.35246	1.94413e-14	-4.62112	0.00336496	expressed protein
LOC_Os01g05470	0.567844	2.78675e-17	0.27369	1.2335e-07	transcription factor X1, putative, expressed
LOC_Os01g05480	-3.7697	0.0203504	0.921099	0.0138345	expressed protein
LOC_Os01g05490	-1.39677	0	1.99624	0	triosephosphate isomerase, cytosolic, putative, expressed
LOC_Os01g05500	0.447005	5.05395e-46	0.405234	1.07418e-58	zinc finger protein, putative, expressed
LOC_Os01g05510	-0.359404	2.68635e-08	-1.12735	1.67277e-82	expressed protein
LOC_Os01g05520	NA	NA	4.8492	0.00255901	expressed protein
LOC_Os01g05530	0.673791	6.15144e-20	0.0211624	0.796022	expressed protein
LOC_Os01g05540	0.0175419	0.835333	-1.81587	0.000147854	expressed protein
LOC_Os01g05550	NA	NA	NA	NA	expressed protein
LOC_Os01g05560	-0.585767	2.70963e-31	0.334353	3.33846e-19	expressed protein
LOC_Os01g05570	NA	NA	NA	NA	expressed protein
LOC_Os01g05580	NA	NA	-6.28408	3.51699e-05	Exo70 exocyst complex subunit family, putative, expressed
LOC_Os01g05585	-4.6177	0.00350459	-1.29941	2.59433e-39	metallothionein, putative, expressed
LOC_Os01g05590	6.02255	0.000138431	2.84921	0.126462	retrotransposon protein, putative, unclassified, expressed
LOC_Os01g05600	0.753903	0.00344043	-0.841401	0.00865764	NBS-LRR disease resistance protein, putative, expressed
LOC_Os01g05610	-1.32875	0	0.3785	1.12082e-36	Core histone H2A/H2B/H3/H4 domain containing protein, putative, expressed
LOC_Os01g05620	-1.29049	0.00222557	-1.5762	6.65217e-10	NBS-LRR disease resistance protein, putative, expressed
LOC_Os01g05630	-1.15422	7.59842e-84	0.195207	1.02543e-05	Core histone H2A/H2B/H3/H4 domain containing protein, putative, expressed
LOC_Os01g05640	0.592152	1.95999e-13	0.133871	0.0312077	receptor-like protein kinase 5 precursor, putative, expressed
LOC_Os01g05650	1.42371	0	2.54149	0	metallothionein, putative, expressed
LOC_Os01g05660	0.413701	2.24783e-09	-0.502051	4.95645e-09	expressed protein
LOC_Os01g05670	-0.304399	1.61285e-13	0.417298	2.73666e-18	3-oxo-5-alpha-steroid 4-dehydrogenase, putative, expressed
LOC_Os01g05680	0.116217	0.352222	-1.28326	1.8976e-31	geranylgeranyl transferase type-1 subunit beta, putative, expressed
LOC_Os01g05694	-0.932279	1.78659e-83	-0.38018	1.70099e-08	expressed protein
LOC_Os01g05710	NA	NA	-5.49559	0.000363529	expressed protein
LOC_Os01g05720	-0.00508874	0.996878	-1.17844	0.182444	expressed protein
LOC_Os01g05730	0.377334	4.29807e-06	-1.96271	3.31305e-05	retrotransposon protein, putative, unclassified, expressed
LOC_Os01g05744	2.31684	6.56462e-06	-0.971985	0.00285699	expressed protein
LOC_Os01g05760	NA	NA	NA	NA	PAS2, putative, expressed
LOC_Os01g05770	-3.7697	0.0203504	-0.293913	0.543885	expressed protein
LOC_Os01g05780	-3.44778	0.0355915	-2.03616	0.269173	expressed protein
LOC_Os01g05790	-0.216482	3.70075e-07	0.174175	5.73861e-08	SLT1 protein, putative, expressed
LOC_Os01g05800	0.203171	0.000925508	-0.701572	8.84308e-29	inner membrane protein, putative, expressed
LOC_Os01g05810	-1.36564	3.39805e-188	-1.54196	3.55222e-178	gamma-glutamyltranspeptidase 1 precursor, putative, expressed
LOC_Os01g05820	-0.100076	0.153699	-0.274115	6.47409e-06	gamma-glutamyltranspeptidase 1 precursor, putative, expressed
LOC_Os01g05830	0.834057	6.18907e-46	2.5491	0	expressed protein
LOC_Os01g05840	-2.59005	0.00116087	-6.94304	4.00155e-06	oxidoreductase, short chain dehydrogenase/reductase family domain containing family, expressed
LOC_Os01g05850	-1.24213	0.0062595	-0.0591375	0.787732	expressed protein
LOC_Os01g05860	0.227084	0.324927	0.398015	0.00059637	PPR repeat domain containing protein, putative, expressed
LOC_Os01g05870	2.48385	1.42013e-84	-0.744254	7.08477e-06	receptor kinase, putative, expressed
LOC_Os01g05880	6.02255	0.000138431	-5.03616	0.00122698	OsFBX1 - F-box domain containing protein, expressed
LOC_Os01g05890	NA	NA	-4.35809	0.0061774	OsFBX2 - F-box domain containing protein, expressed
LOC_Os01g05900	-0.993254	2.04894e-51	-0.0196442	0.654382	Core histone H2A/H2B/H3/H4 domain containing protein, putative, expressed
LOC_Os01g05940	-0.472868	0.000261327	1.24606	7.91653e-37	receptor kinase, putative, expressed
LOC_Os01g05960	0.213216	0.0178521	1.5946	1.48384e-59	receptor kinase, putative, expressed
LOC_Os01g05970	-0.618364	1.75813e-135	0.687596	1.20638e-182	OsFBO1 - F-box and other domain containing protein, expressed
LOC_Os01g05980	0.772518	1.39246e-09	1.41051	1.9646e-51	receptor kinase, putative, expressed
LOC_Os01g06000	1.03271	6.94909e-14	-0.962708	6.02547e-13	PPR repeat containing protein, expressed
LOC_Os01g06010	-1.24781	1.80834e-118	0.376613	8.15884e-20	Core histone H2A/H2B/H3/H4 domain containing protein, putative, expressed
LOC_Os01g06020	0.418613	9.50056e-05	0.182662	0.0374237	aspartyl-tRNA synthetase, putative, expressed
LOC_Os01g06030	NA	NA	NA	NA	expressed protein
LOC_Os01g06040	-4.44777	0.00509944	-4.62112	0.00336496	expressed protein
LOC_Os01g06050	0.84906	8.26701e-05	-0.338013	0.00787714	expressed protein
LOC_Os01g06060	-2.81244	0.012891	-1.81587	0.000147854	gibberellin receptor GID1L2, putative, expressed
LOC_Os01g06070	-2.44778	0.153699	NA	NA	expressed protein
LOC_Os01g06080	-1.44778	0.436396	NA	NA	expressed protein
LOC_Os01g06090	-2.44778	0.153699	NA	NA	expressed protein
LOC_Os01g06100	NA	NA	NA	NA	transposon protein, putative, unclassified, expressed
LOC_Os01g06110	NA	NA	NA	NA	transposon protein, putative, unclassified, expressed
LOC_Os01g06120	NA	NA	NA	NA	expressed protein
LOC_Os01g06130	NA	NA	0.406526	0.706286	expressed protein
LOC_Os01g06140	-4.44777	0.00509944	-1.17844	0.182444	expressed protein
LOC_Os01g06150	-4.44777	0.00509944	-4.03616	0.0121294	expressed protein
LOC_Os01g06160	-2.44778	0.153699	3.84921	0.0238855	retrotransposon protein, putative, Ty3-gypsy subclass, expressed
LOC_Os01g06170	NA	NA	NA	NA	retrotransposon protein, putative, unclassified, expressed
LOC_Os01g06180	NA	NA	NA	NA	retrotransposon protein, putative, unclassified, expressed
LOC_Os01g06200	NA	NA	NA	NA	retrotransposon protein, putative, unclassified, expressed
LOC_Os01g06210	2.73188	0.000109555	NA	NA	gibberellin receptor GID1L2, putative, expressed
LOC_Os01g06220	-1.21169	2.45876e-245	-3.83597	0	gibberellin receptor GID1L2, putative, expressed
LOC_Os01g06230	-3.79601	5.74034e-120	-4.40817	1.09386e-28	OsSAUR1 - Auxin-responsive SAUR gene family member, expressed
LOC_Os01g06240	-5.03274	0.00128698	-3.03616	0.072463	protein kinase, putative, expressed
LOC_Os01g06250	-6.09163	6.82327e-05	-4.62112	0.00336496	dirigent, putative, expressed
LOC_Os01g06260	-2.44778	0.153699	-3.62112	0.0273317	expressed protein
LOC_Os01g06270	0.846943	2.30427e-43	-0.31784	1.13813e-09	expressed protein
LOC_Os01g06280	-0.801158	1.39432e-12	-1.60124	2.17099e-120	TKL_IRAK_CrRLK1L-1.4 - The CrRLK1L-1 subfamily has homology to the CrRLK1L homolog, expressed
LOC_Os01g06290	-0.611918	1.14674e-30	0.467007	1.1409e-31	splicing factor, arginine/serine-rich, putative, expressed
LOC_Os01g06300	-3.03274	0.0709213	NA	NA	transposon protein, putative, unclassified, expressed
LOC_Os01g06310	-1.32861	0	2.40156	0	glycine-rich cell wall structural protein precursor, putative, expressed
LOC_Os01g06320	4.43759	0.0103498	3.89838	6.95633e-13	MYB family transcription factor, putative, expressed
LOC_Os01g06330	NA	NA	-5.03616	0.00122698	retrotransposon protein, putative, unclassified, expressed
LOC_Os01g06340	-5.7697	0.000176317	-3.03616	0.072463	expressed protein
LOC_Os01g06350	-4.03274	0.0120915	NA	NA	expressed protein
LOC_Os01g06360	-2.44778	0.153699	-4.62112	0.00336496	transposon protein, putative, unclassified, expressed
LOC_Os01g06370	NA	NA	NA	NA	expressed protein
LOC_Os01g06380	-2.44778	0.153699	NA	NA	expressed protein
LOC_Os01g06390	NA	NA	NA	NA	expressed protein
LOC_Os01g06400	-3.03274	0.0709213	NA	NA	expressed protein
LOC_Os01g06410	NA	NA	-7.12362	2.13033e-06	expressed protein
LOC_Os01g06420	-3.44778	0.0355915	-3.62112	0.0273317	expressed protein
LOC_Os01g06430	-1.00509	0.247827	-4.62112	0.00336496	expressed protein
LOC_Os01g06440	-6.53523	1.69812e-05	-1.17844	0.0601478	expressed protein
LOC_Os01g06450	2.28442	4.64667e-15	-0.886256	0.00182253	glycosyltransferase family 43 protein, putative, expressed
LOC_Os01g06454	1.15103	2.44204e-11	-0.00366206	0.975522	heat shock protein DnaJ, putative, expressed
LOC_Os01g06460	-0.598336	1.7483e-85	1.05004	0	uncharacterized Cys-rich domain containing protein, putative, expressed
LOC_Os01g06470	-0.527265	2.00966e-28	-0.376243	2.12752e-13	expressed protein
LOC_Os01g06490	0.700982	6.8437e-23	-0.852944	2.67266e-48	OsSCP1 - Putative Serine Carboxypeptidase homologue, expressed
LOC_Os01g06500	-1.21946	1.93711e-27	-0.726797	8.03243e-30	PHLOEM 2-LIKE A5, putative, expressed
LOC_Os01g06510	0.392753	0.000889426	-2.03616	0.269173	arginyl-tRNA synthetase, putative, expressed
LOC_Os01g06520	0.727431	1.22499e-07	NA	NA	verticillium wilt disease resistance protein, putative, expressed
LOC_Os01g06530	0.632341	0.254524	-3.03616	0.072463	retrotransposon protein, putative, unclassified, expressed
LOC_Os01g06540	-3.7697	0.0203504	2.99149	0.000235806	PHD finger protein, putative, expressed
LOC_Os01g06550	0.771154	2.03406e-31	-0.49654	7.86371e-20	NF-X1-type zinc finger protein, putative, expressed
LOC_Os01g06560	-2.46452	0.00213735	-1.78612	7.47862e-09	transcription factor HBP-1b, putative, expressed
LOC_Os01g06570	-3.91198	2.07777e-10	NA	NA	expressed protein
LOC_Os01g06580	-5.18301	5.53707e-84	6.27458	0	fasciclin domain containing protein, expressed
LOC_Os01g06590	0.844391	3.27234e-77	-0.663024	2.9256e-118	zinc finger, C3HC4 type domain containing protein, expressed
LOC_Os01g06600	0.03291	0.405821	-0.124053	0.000194236	glutaryl-CoA dehydrogenase, mitochondrial precursor, putative, expressed
LOC_Os01g06610	-1.44778	0.436396	-3.62112	0.0273317	retrotransposon protein, putative, Ty3-gypsy subclass, expressed
LOC_Os01g06620	-2.03484	1.00245e-05	8.23624	1.82852e-29	expressed protein
LOC_Os01g06630	3.87755	2.98069e-23	7.62246	0	small hydrophilic plant seed protein, putative, expressed
LOC_Os01g06640	2.98077	0	0.642096	1.9459e-95	basic helix-loop-helix, putative, expressed
LOC_Os01g06650	-3.7697	0.0203504	-3.03616	0.072463	retrotransposon protein, putative, unclassified, expressed
LOC_Os01g06660	1.45982	1.34007e-136	2.88205	0	thiamine pyrophosphate enzyme, C-terminal TPP binding domain containing protein, expressed
LOC_Os01g06670	-0.590051	0.50248	NA	NA	hcr2-5D, putative, expressed
LOC_Os01g06680	-0.0830915	0.79115	-0.0605999	0.802451	retrotransposon protein, putative, unclassified, expressed
LOC_Os01g06690	-2.44778	0.153699	2.84921	0.126462	retrotransposon protein, putative, unclassified, expressed
LOC_Os01g06700	-6.35466	3.02463e-05	NA	NA	retrotransposon protein, putative, unclassified, expressed
LOC_Os01g06710	-2.44778	0.153699	NA	NA	retrotransposon protein, putative, unclassified, expressed
LOC_Os01g06720	0.994911	0.197528	-6.28408	3.51699e-05	disease resistance protein SlVe2 precursor, putative, expressed
LOC_Os01g06730	2.2173	4.50265e-14	-1.56433	2.13331e-11	verticillium wilt disease resistance protein, putative, expressed
LOC_Os01g06740	1.13693	1.86784e-13	NA	NA	ribosome inactivating protein, putative, expressed
LOC_Os01g06750	2.30157	4.17041e-16	-2.03616	0.269173	verticillium wilt disease resistance protein precursor, putative, expressed
LOC_Os01g06760	NA	NA	NA	NA	verticillium wilt disease resistance protein Ve2, putative, expressed
LOC_Os01g06770	-2.32701	0.0431833	NA	NA	retrotransposon protein, putative, Ty3-gypsy subclass, expressed
LOC_Os01g06780	NA	NA	NA	NA	retrotransposon protein, putative, Ty3-gypsy subclass
LOC_Os01g06790	-0.0050888	0.996878	-1.70895	0.0129102	disease resistance protein, putative, expressed
LOC_Os01g06800	NA	NA	NA	NA	expressed protein
LOC_Os01g06810	-0.0925517	0.84485	NA	NA	retrotransposon protein, putative, Ty1-copia subclass, expressed
LOC_Os01g06820	3.43759	0.0709213	-2.03616	0.269173	hcr2-0B, putative, expressed
LOC_Os01g06836	-4.03274	0.0120915	-1.17844	0.0204638	disease resistance protein SlVe2 precursor, putative, expressed
LOC_Os01g06852	6.02255	0.000138431	NA	NA	transposon protein, putative, unclassified, expressed
LOC_Os01g06870	4.43759	0.0103498	-2.03616	0.269173	resistance protein SlVe1 precursor, putative, expressed
LOC_Os01g06876	-2.44778	0.153699	-0.544564	0.111473	Cf-2, putative, expressed
LOC_Os01g06882	-1.59005	0.059463	0.950847	0.000787742	expressed protein
LOC_Os01g06890	3.73445	6.1413e-72	2.9734	3.77972e-170	leucine-rich repeat family protein, putative, expressed
LOC_Os01g06900	0.535479	0.0014277	NA	NA	verticillium wilt disease resistance protein Ve2, putative, expressed
LOC_Os01g06910	-0.952621	0.0404984	NA	NA	expressed protein
LOC_Os01g06920	2.20436	8.428e-24	0.0644201	0.706739	resistance protein SlVe1 precursor, putative, expressed
LOC_Os01g06940	NA	NA	NA	NA	POEI33 - Pollen Ole e I allergen and extensin family protein precursor, expressed
LOC_Os01g06950	NA	NA	NA	NA	expressed protein
LOC_Os01g06960	3.43759	0.0709213	NA	NA	POEI34 - Pollen Ole e I allergen and extensin family protein precursor, putative, expressed
LOC_Os01g06970	NA	NA	NA	NA	hypothetical protein
LOC_Os01g06980	NA	NA	NA	NA	POEI35 - Pollen Ole e I allergen and extensin family protein precursor, putative, expressed
LOC_Os01g06990	NA	NA	-4.35809	0.0061774	POEI36 - Pollen Ole e I allergen and extensin family protein precursor, putative, expressed
LOC_Os01g07000	NA	NA	NA	NA	POEI37 - Pollen Ole e I allergen and extensin family protein precursor, putative, expressed
LOC_Os01g07010	NA	NA	-2.03616	0.269173	POEI38 - Pollen Ole e I allergen and extensin family protein precursor, putative, expressed
LOC_Os01g07020	NA	NA	-3.62112	0.0273317	POEI39 - Pollen Ole e I allergen and extensin family protein precursor, putative, expressed
LOC_Os01g07030	-3.44778	0.0355915	-3.03616	0.072463	POEI40 - Pollen Ole e I allergen and extensin family protein precursor, expressed
LOC_Os01g07040	NA	NA	-3.03616	0.072463	POEI41 - Pollen Ole e I allergen and extensin family protein precursor, expressed
LOC_Os01g07050	NA	NA	NA	NA	POEI42 - Pollen Ole e I allergen and extensin family protein precursor, expressed
LOC_Os01g07060	-5.44777	0.000434461	-4.84351	0.00200029	POEI43 - Pollen Ole e I allergen and extensin family protein precursor, putative, expressed
LOC_Os01g07070	-0.0987691	0.149301	1.61023	0	transposon protein, putative, CACTA, En/Spm sub-class, expressed
LOC_Os01g07080	0.419051	0.000140551	0.524452	1.08921e-10	DEAD-box ATP-dependent RNA helicase, putative, expressed
LOC_Os01g07090	0.429314	0.000596363	0.147439	0.427178	5-azacytidine resistance protein azr1, putative, expressed
LOC_Os01g07100	0.485237	6.15005e-08	0.0286996	0.718769	expressed protein
LOC_Os01g07110	-1.00509	0.0136474	-1.1529	4.2471e-05	BRCA2 repeat family protein, expressed
LOC_Os01g07120	-0.328724	1.45991e-06	0.812976	9.28373e-81	AP2 domain containing protein, expressed
LOC_Os01g07130	3.43759	0.0709213	2.84921	0.126462	expressed protein
LOC_Os01g07140	-0.443973	0.0203504	-0.0157069	0.912011	kelch repeat-containing protein, putative, expressed
LOC_Os01g07150	-4.7995	4.85682e-20	0.558529	0.10993	expressed protein
LOC_Os01g07160	NA	NA	-5.84351	0.00013439	OsFBX3 - F-box domain containing protein, expressed
LOC_Os01g07170	1.04988	2.74093e-25	-0.68382	8.80086e-21	HORMA domain containing protein, putative, expressed
LOC_Os01g07180	NA	NA	-5.49559	0.000363529	expressed protein
LOC_Os01g07190	NA	NA	6.17113	6.00727e-05	expressed protein
LOC_Os01g07200	-0.363604	1.44872e-10	0.966912	1.08008e-113	staphylococcal nuclease homologue, putative, expressed
LOC_Os01g07212	-0.190304	0.215881	0.4156	6.45072e-07	staphylococcal nuclease homologue, putative, expressed
LOC_Os01g07240	-9.01762	1.35036e-09	-1.30619	4.36531e-06	expressed protein
LOC_Os01g07250	0.18019	0.0214918	-0.313857	0.0185245	saposin-like type B, region 1 family protein, putative, expressed
LOC_Os01g07260	-0.516735	0.000387911	-2.87551	1.0491e-35	expressed protein
LOC_Os01g07270	-0.420126	0.26013	-1.65237	0.000664029	transposon protein, putative, unclassified, expressed
LOC_Os01g07280	0.994911	2.48439e-13	-0.782508	2.46967e-12	disease resistance protein, putative, expressed
LOC_Os01g07300	-1.10408	2.66662e-19	0.0729161	0.269173	uncharacterized 50.6 kDa protein in the 5region of gyrA and gyrB, putative, expressed
LOC_Os01g07310	0.104857	0.0119927	0.830686	4.4031e-167	transporter-related, putative, expressed
LOC_Os01g07320	-2.00509	0.000455165	-3.40083	1.12272e-05	expressed protein
LOC_Os01g07330	-0.253016	0.436396	0.406526	0.144299	expressed protein
LOC_Os01g07340	-1.05954	5.09502e-06	-0.108047	0.520437	pentatricopeptide, putative, expressed
LOC_Os01g07350	0.475883	1.62386e-06	-0.0197387	0.82457	transposon protein, putative, unclassified, expressed
LOC_Os01g07360	1.69946	1.37318e-61	1.77347	2.39542e-174	KIP1, putative, expressed
LOC_Os01g07364	5.43759	0.000798393	-3.03616	0.072463	expressed protein
LOC_Os01g07370	0.934175	9.84732e-77	-0.916209	0	KIP1, putative, expressed
LOC_Os01g07376	1.47974	1.9698e-92	0.101461	0.027902	thioredoxin, putative, expressed
LOC_Os01g07382	-0.20064	0.0248349	0.466068	1.00487e-17	expressed protein
LOC_Os01g07390	0.989308	6.18291e-80	-0.216107	1.2264e-05	zinc finger, C3HC4 type family protein, expressed
LOC_Os01g07400	0.147755	0.00969361	0.736999	6.30702e-46	WD40-like domain containing protein, putative, expressed
LOC_Os01g07410	0.357009	3.33426e-08	0.135442	0.0272945	growth regulator related protein, putative, expressed
LOC_Os01g07420	-0.912951	1.28143e-82	1.4618	1.38386e-255	hydrolase, alpha/beta fold family protein, putative, expressed
LOC_Os01g07430	-7.12019	2.36226e-06	-0.593473	0.363082	myb-like DNA-binding domain containing protein, putative, expressed
LOC_Os01g07450	-5.3974	3.56362e-19	-3.7634	8.76027e-07	MYB family transcription factor, putative, expressed
LOC_Os01g07460	-5.6957	0.000217712	-4.17843	0.000117738	conserved hypothetical protein
LOC_Os01g07470	NA	NA	-4.03616	0.0121294	hypothetical protein
LOC_Os01g07480	-0.149963	0.173111	-0.168825	0.0564982	DUF260 domain containing protein, putative, expressed
LOC_Os01g07490	0.630576	3.38392e-56	-0.156243	1.29206e-05	RST1, putative, expressed
LOC_Os01g07500	-1.53138	1.74503e-39	-1.14909	6.47041e-32	alliin lyase precursor, putative, expressed
LOC_Os01g07510	NA	NA	NA	NA	conserved hypothetical protein
LOC_Os01g07520	0.0578017	0.153699	1.27617	0	proline-rich family protein, putative, expressed
LOC_Os01g07530	-2.13894	1.68439e-147	3.37965	0	uncharacterized glycosyltransferase, putative, expressed
LOC_Os01g07540	0.0990998	0.436396	-0.0855877	0.500484	G-patch domain containing protein, expressed
LOC_Os01g07550	-1.55529	0.000421527	-3.40082	0.00216305	hypothetical protein
LOC_Os01g07560	-2.63687	1.5996e-65	1.76016	5.05978e-64	receptor-like protein kinase 2 precursor, putative, expressed
LOC_Os01g07570	-4.10599	2.90135e-76	-0.744416	1.3271e-06	carboxyl-terminal proteinase, putative, expressed
LOC_Os01g07590	0.0970913	0.278171	-0.892019	1.03207e-74	universal stress protein domain containing protein, putative, expressed
LOC_Os01g07600	1.50948	0.0050438	0.254523	0.608473	expressed protein
LOC_Os01g07610	1.02435	1.32279e-22	-0.56863	2.18727e-10	PPR repeat domain containing protein, putative, expressed
LOC_Os01g07620	-1.624	9.45246e-08	-0.640779	0.0606762	expressed protein
LOC_Os01g07630	-0.877918	2.29813e-21	-0.176335	0.0568439	BRASSINOSTEROID INSENSITIVE 1-associated receptor kinase 1 precursor, putative, expressed
LOC_Os01g07640	1.18756	0.0359347	-5.20608	0.000794258	ankyrin, putative, expressed
LOC_Os01g07650	NA	NA	-3.62112	0.0273317	expressed protein
LOC_Os01g07660	-3.7697	0.0203504	-0.178436	0.85541	expressed protein
LOC_Os01g07670	NA	NA	NA	NA	expressed protein
LOC_Os01g07680	NA	NA	NA	NA	expressed protein
LOC_Os01g07700	0.773153	5.6611e-23	1.55499	3.98083e-200	expressed protein
LOC_Os01g07710	-2.44778	0.153699	NA	NA	expressed protein
LOC_Os01g07720	-0.131373	0.0481457	0.189156	0.000274036	dolichyl-P-Man Man-PP-dolichyl mannosyltransferase, putative, expressed
LOC_Os01g07730	-1.1146	1.70736e-32	-1.05499	9.85682e-23	phosphate/phosphoenolpyruvate translocator-related protein, putative, expressed
LOC_Os01g07740	0.112924	0.177437	0.90886	1.0152e-52	DEAD-box ATP-dependent RNA helicase 14, putative, expressed
LOC_Os01g07750	-0.14706	0.0158772	-0.164009	0.00218983	expressed protein
LOC_Os01g07760	0.326522	2.03281e-108	0.726634	0	phospholipase D, putative, expressed
LOC_Os01g07770	-3.60318	0	0.97075	1.47233e-124	peroxidase precursor, putative, expressed
LOC_Os01g07780	-0.362086	2.32591e-07	1.85203	8.75142e-259	embryo-specific 3, putative, expressed
LOC_Os01g07790	NA	NA	NA	NA	polygalacturonase, putative, expressed
LOC_Os01g07800	0.649775	9.66515e-05	1.66956	4.47296e-32	thiol-disulphide oxidoreductase DCC, putative, expressed
LOC_Os01g07810	-0.623218	1.11664e-32	0.673109	1.10719e-67	protein of unknown function domain containing protein, expressed
LOC_Os01g07820	NA	NA	NA	NA	transposon protein, putative, CACTA, En/Spm sub-class, expressed
LOC_Os01g07830	-3.44778	0.0355915	NA	NA	transposon protein, putative, CACTA, En/Spm sub-class, expressed
LOC_Os01g07840	-4.25513	0.00778308	-5.35809	0.000528687	transposon protein, putative, CACTA, En/Spm sub-class, expressed
LOC_Os01g07850	-0.977075	0.00389473	-9.15509	6.27883e-10	glyoxalase family protein, putative, expressed
LOC_Os01g07860	-4.25513	0.00778308	-4.03616	0.0121294	retrotransposon protein, putative, unclassified, expressed
LOC_Os01g07870	0.0512489	0.321372	-0.0608298	0.0981598	ABC transporter family protein, putative, expressed
LOC_Os01g07880	-2.22609	1.10641e-35	2.33997	9.54058e-112	transcription factor HY5, putative, expressed
LOC_Os01g07890	-1.78167	5.7224e-52	2.36546	2.68249e-92	expressed protein
LOC_Os01g07900	NA	NA	NA	NA	expressed protein
LOC_Os01g07910	1.44637	4.26026e-134	1.37822	6.42249e-231	NADH-cytochrome b5 reductase, putative, expressed
LOC_Os01g07920	-0.353012	0.0432269	-0.212384	0.072463	prolyl 4-hydroxylase, putative, expressed
LOC_Os01g07930	-1.44778	0.436396	-3.03616	0.072463	zinc finger C-x8-C-x5-C-x3-H type family protein, expressed
LOC_Os01g07940	0.655573	7.87057e-17	0.272943	0.0338404	AGC_PVPK_like_kin82y.3 - ACG kinases include homologs to PKA, PKG and PKC, expressed
LOC_Os01g07950	0.542704	1.38034e-07	0.263401	0.00126885	OsGrx_S15.2 - glutaredoxin subgroup II, expressed
LOC_Os01g07960	0.471538	2.02091e-28	0.180151	6.07108e-09	acyl-protein thioesterase, putative, expressed
LOC_Os01g07970	-0.032723	0.367849	-1.65476	0	expressed protein
LOC_Os01g07980	0.93479	1.76774e-05	-1.9199	2.47231e-42	ankyrin, putative, expressed
LOC_Os01g07990	NA	NA	3.84921	0.0238855	retrotransposon protein, putative, unclassified, expressed
LOC_Os01g08000	1.15538	0.00141038	-2.26185	3.72235e-14	fibronectin type 3 and ankyrin repeat domains 1 protein, putative, expressed
LOC_Os01g08010	-3.41448	1.97176e-10	-0.213202	0.317799	expressed protein
LOC_Os01g08020	NA	NA	-4.62112	0.00336496	boron transporter protein, putative, expressed
LOC_Os01g08050	NA	NA	NA	NA	hypothetical protein
LOC_Os01g08060	NA	NA	NA	NA	transposon protein, putative, CACTA, En/Spm sub-class, expressed
LOC_Os01g08070	NA	NA	0.406526	0.706286	transposon protein, putative, CACTA, En/Spm sub-class, expressed
LOC_Os01g08090	-0.0905901	0.0969675	-1.36374	1.62965e-119	flavonol-3-O-glycoside-7-O-glucosyltransferase 1, putative, expressed
LOC_Os01g08100	0.0868334	0.559317	-0.0959743	0.531669	flavonol-3-O-glycoside-7-O-glucosyltransferase 1, putative, expressed
LOC_Os01g08110	0.912449	2.69407e-13	0.513441	1.30675e-11	flavonol-3-O-glycoside-7-O-glucosyltransferase 1, putative, expressed
LOC_Os01g08120	0.113555	0.715221	-1.14899	5.57158e-08	pentatricopeptide, putative, expressed
LOC_Os01g08130	-10.2743	3.82467e-12	-2.31395	1.31624e-22	phototropic-responsive NPH3 family protein, putative, expressed
LOC_Os01g08140	-4.73573	4.83766e-47	-2.69034	1.29905e-25	phototropic-responsive NPH3 family protein, putative, expressed
LOC_Os01g08150	-2.03189	1.69021e-16	-4.10443	4.288e-18	expressed protein
LOC_Os01g08160	-1.6203	1.14456e-56	-0.708951	1.99446e-12	MYB family transcription factor, putative, expressed
LOC_Os01g08170	-5.76331	1.29734e-28	-4.19834	1.8403e-22	expressed protein
LOC_Os01g08180	-2.44778	0.153699	-4.62112	0.00336496	BRASSINAZOLE-RESISTANT 2, putative, expressed
LOC_Os01g08190	-4.17501	3.31585e-08	-2.31594	6.09186e-11	transcriptional corepressor LEUNIG, putative, expressed
LOC_Os01g08200	0.440322	6.01526e-22	0.297287	4.31149e-16	ubiquitin carboxyl-terminal hydrolase 14, putative, expressed
LOC_Os01g08220	-6.7296	5.77928e-20	-1.00429	9.46328e-67	gibberellin 3-beta-dioxygenase 2-2, putative, expressed
LOC_Os01g08240	NA	NA	-3.03616	0.072463	hypothetical protein
LOC_Os01g08250	-4.03274	0.0120915	-5.35809	0.000528687	retrotransposon protein, putative, unclassified, expressed
LOC_Os01g08260	0.932175	2.85858e-05	1.24746	3.18039e-20	pleiotropic drug resistance protein 4, putative, expressed
LOC_Os01g08270	1.12823	1.15028e-118	-0.708951	6.32419e-78	aminotransferase, classes I and II, domain containing protein, expressed
LOC_Os01g08280	0.138275	0.140152	-0.147242	0.0419573	expressed protein
LOC_Os01g08290	-0.279421	0.000386057	-0.197077	0.0016044	transmembrane protein, putative, expressed
LOC_Os01g08300	-0.701512	1.22557e-07	1.63601	4.04519e-92	expressed protein
LOC_Os01g08310	-0.34678	0.00368164	-0.18605	0.281489	serine/threonine protein phosphatase 2A 59 kDa regulatory subunit Bgamma isoform, putative, expressed
LOC_Os01g08320	-0.6638	4.60546e-41	-1.30034	5.11972e-85	OsIAA1 - Auxin-responsive Aux/IAA gene family member, expressed
LOC_Os01g08330	-2.44778	0.153699	-4.03616	0.0121294	aspartic proteinase nepenthesin-1 precursor, putative, expressed
LOC_Os01g08340	1.13509	1.88269e-49	-0.497585	4.53388e-14	zinc finger family protein, putative, expressed
LOC_Os01g08350	-4.97087	2.73491e-11	0.133508	0.65486	ATP synthase subunit alpha, mitochondrial, putative, expressed
LOC_Os01g08360	-2.44778	0.153699	NA	NA	hypothetical protein
LOC_Os01g08370	1.42723	2.05144e-21	0.303433	0.00984809	symbiosis-related disease resistance protein, putative, expressed
LOC_Os01g08380	0.692603	7.64829e-52	-2.79228	0	transferase family protein, putative, expressed
LOC_Os01g08390	NA	NA	NA	NA	hypothetical protein
LOC_Os01g08400	0.109696	0.0475271	0.171998	5.3282e-05	syntaxin, putative, expressed
LOC_Os01g08410	-0.0984122	0.0160697	0.792791	5.84233e-259	early fruit mRNA, putative, expressed
LOC_Os01g08420	0.414118	4.77741e-11	-0.0684353	0.213219	EMB2410, putative, expressed
LOC_Os01g08430	1.00437	2.54905e-97	1.06283	9.99434e-158	expressed protein
LOC_Os01g08440	-3.7624	9.50651e-64	-1.88972	2.5831e-22	UDP-glucoronosyl and UDP-glucosyl transferase domain containing protein, expressed
LOC_Os01g08450	-0.512106	3.87268e-20	0.223175	1.97835e-07	ras-related protein, putative, expressed
LOC_Os01g08460	-1.20476	4.31449e-09	-1.4656	5.61983e-21	TMS membrane protein/tumour differentially expressed protein, putative, expressed
LOC_Os01g08464	-2.25302	0.00543561	-0.330439	0.552732	expressed protein
LOC_Os01g08470	-6.02746	3.13664e-31	-1.36081	2.10302e-43	retrotransposon protein, putative, unclassified, expressed
LOC_Os01g08480	NA	NA	NA	NA	retrotransposon protein, putative, Ty1-copia subclass, expressed
LOC_Os01g08490	NA	NA	NA	NA	conserved hypothetical protein
LOC_Os01g08500	NA	NA	NA	NA	transposon protein, putative, Pong sub-class, expressed
LOC_Os01g08510	0.901802	5.15414e-09	-0.0570414	0.579563	MAR-binding filament-like protein 1, putative, expressed
LOC_Os01g08520	-0.854264	3.0797e-09	1.16051	4.41478e-22	DUF581 domain containing protein, expressed
LOC_Os01g08530	-5.53523	0.000341867	-5.94305	0.000100013	retrotransposon protein, putative, unclassified, expressed
LOC_Os01g08540	-0.0203558	0.885557	-1.39525	6.47962e-13	DNA mismatch repair protein MSH6-2, putative, expressed
LOC_Os01g08550	-0.967287	1.30023e-05	0.370902	0.0280569	aminoacyl-tRNA synthetase, putative, expressed
LOC_Os01g08560	-0.598662	3.28191e-129	2.26425	0	DnaK family protein, putative, expressed
LOC_Os01g08570	-3.44778	0.0355915	-0.178436	0.797082	2-oxoglutarate and iron-dependent oxygenase domain-containing protein2, putative, expressed
LOC_Os01g08580	-0.244981	0.00802428	1.24846	8.36706e-90	frigida, putative, expressed
LOC_Os01g08590	NA	NA	NA	NA	expressed protein
LOC_Os01g08600	0.20965	0.302708	0.374105	0.0207039	expressed protein
LOC_Os01g08610	0.99491	0.374933	-5.35809	0.000528687	hAT dimerisation domain-containing protein, putative, expressed
LOC_Os01g08620	NA	NA	-4.62112	0.00336496	expressed protein
LOC_Os01g08630	0.646988	0.153364	-4.35809	0.0061774	expressed protein
LOC_Os01g08640	NA	NA	NA	NA	transposon protein, putative, unclassified
LOC_Os01g08650	-0.249963	1.93062e-05	0.0653513	0.280745	expressed protein
LOC_Os01g08660	-0.760269	5.41394e-86	0.0947193	0.0121294	aquaporin protein, putative, expressed
LOC_Os01g08670	-1.17646	2.23122e-27	-1.4439	9.54345e-24	expressed protein
LOC_Os01g08680	0.38919	0.00794815	1.59917	4.57537e-35	myb/SANT domain protein, putative, expressed
LOC_Os01g08690	-0.329929	0.0113238	0.528044	3.14305e-11	holocarboxylase synthetase, putative, expressed
LOC_Os01g08700	0.822684	0	-1.77464	0	GIGANTEA, putative, expressed
LOC_Os01g08710	-0.37246	0.041495	1.37258	1.25111e-23	WRKY102, expressed
LOC_Os01g08720	-1.44778	0.436396	0.0845982	0.86778	transposon protein, putative, CACTA, En/Spm sub-class, expressed
LOC_Os01g08730	NA	NA	NA	NA	transposon protein, putative, CACTA, En/Spm sub-class, expressed
LOC_Os01g08740	NA	NA	NA	NA	expressed protein
LOC_Os01g08750	1.39225	2.49443e-255	0.918516	3.66006e-192	expressed protein
LOC_Os01g08760	1.06641	9.51249e-54	0.654859	8.16502e-47	choline/ethanolamine kinase, putative, expressed
LOC_Os01g08770	-0.53681	2.74797e-07	0.588673	8.04324e-18	WD domain, G-beta repeat domain containing protein, expressed
LOC_Os01g08780	-0.328958	3.92233e-13	0.974438	6.81679e-290	endonuclease/exonuclease/phosphatase family domain containing protein, expressed
LOC_Os01g08790	-5.6177	0.000271639	-6.55972	1.45074e-05	histone-like transcription factor and archaeal histone, putative, expressed
LOC_Os01g08800	-0.165554	0.601073	0.084598	0.7414	cytochrome P450, putative, expressed
LOC_Os01g08810	-0.846014	1.97733e-63	1.26403	0	cytochrome P450, putative, expressed
LOC_Os01g08814	0.220203	0.00344007	0.0374806	0.562006	expressed protein
LOC_Os01g08820	-8.17569	4.54965e-08	-2.55926	1.1963e-20	PHD-finger domain containing protein, putative, expressed
LOC_Os01g08830	0.324518	3.68269e-41	0.101877	1.42322e-05	OsFBDUF1 - F-box and DUF domain containing protein, expressed
LOC_Os01g08840	-1.86135	1.41792e-19	-1.84645	6.71402e-19	expressed protein
LOC_Os01g08850	-0.0805584	0.328008	0.301307	3.71142e-07	expressed protein
LOC_Os01g08860	-1.00173	4.00245e-37	7.81132	0	hsp20/alpha crystallin family protein, putative, expressed
LOC_Os01g08870	NA	NA	NA	NA	expressed protein
LOC_Os01g08880	NA	NA	NA	NA	expressed protein
LOC_Os01g08890	NA	NA	NA	NA	expressed protein
LOC_Os01g08930	0.630147	6.17534e-08	0.115253	0.126462	DEAD-box ATP-dependent RNA helicase, putative, expressed
LOC_Os01g08940	NA	NA	NA	NA	expressed protein
LOC_Os01g08950	-1.82782	1.40345e-25	-0.586169	6.7228e-06	expressed protein
LOC_Os01g08960	-0.755352	7.12191e-31	1.12353	8.3633e-104	phosducin-like protein 3, putative, expressed
LOC_Os01g08970	0.553238	4.63046e-110	0.599721	5.95642e-172	SSRP1-like FACT complex subunit, putative, expressed
LOC_Os01g08980	NA	NA	NA	NA	expressed protein
LOC_Os01g08990	-5.6957	0.000217712	-1.59347	0.00297	expressed protein
LOC_Os01g09000	-0.327887	2.11479e-22	-0.47485	6.00352e-62	glutaminyl-tRNA synthetase, putative, expressed
LOC_Os01g09010	-1.21746	1.41819e-184	0.917167	0	transferase family protein, putative, expressed
LOC_Os01g09020	-0.0611896	0.150156	0.416054	2.32205e-31	WD domain, G-beta repeat domain containing protein, expressed
LOC_Os01g09030	-5.61697	0	-3.01974	1.18302e-119	2-aminoethanethiol dioxygenase, putative, expressed
LOC_Os01g09050	-2.44778	0.153699	NA	NA	retrotransposon protein, putative, Ty1-copia subclass, expressed
LOC_Os01g09060	NA	NA	NA	NA	retrotransposon protein, putative, Ty1-copia subclass
LOC_Os01g09080	-0.898261	3.99737e-169	-2.45498	0	WRKY107, expressed
LOC_Os01g09090	-1.44778	0.436396	-3.03616	0.072463	expressed protein
LOC_Os01g09100	-0.0941403	0.248843	-1.43806	1.43627e-104	WRKY10, expressed
LOC_Os01g09110	NA	NA	NA	NA	retrotransposon protein, putative, unclassified
LOC_Os01g09120	-1.09964	4.72005e-84	-0.750714	2.82432e-68	Twin LOV 1, putative, expressed
LOC_Os01g09130	NA	NA	NA	NA	expressed protein
LOC_Os01g09140	NA	NA	-3.40083	1.12272e-05	expressed protein
LOC_Os01g09150	-0.590051	0.362198	-4.68093	4.22852e-10	expressed protein
LOC_Os01g09160	NA	NA	NA	NA	transposon protein, putative, unclassified, expressed
LOC_Os01g09170	NA	NA	NA	NA	transposon protein, putative, unclassified, expressed
LOC_Os01g09180	NA	NA	NA	NA	transposon protein, putative, unclassified
LOC_Os01g09190	3.43759	0.0709213	-5.03616	0.00122698	expressed protein
LOC_Os01g09200	-0.0103131	0.825674	1.07551	1.15855e-260	AGC_AGC_other_NDRh_TRCd.1 - ACG kinases include homologs to PKA, PKG and PKC, expressed
LOC_Os01g09206	NA	NA	NA	NA	retrotransposon protein, putative, Ty1-copia subclass
LOC_Os01g09212	NA	NA	NA	NA	retrotransposon protein, putative, Ty1-copia subclass, expressed
LOC_Os01g09220	-2.15931	0	-1.86081	0	transposon protein, putative, CACTA, En/Spm sub-class, expressed
LOC_Os01g09230	-0.365836	0.00098368	0.67226	5.44255e-15	expressed protein
LOC_Os01g09240	4.43759	0.0103498	2.84921	0.126462	retrotransposon protein, putative, LINE subclass
LOC_Os01g09246	-0.232074	3.34276e-14	-0.252918	8.44833e-26	glycine-rich protein, putative, expressed
LOC_Os01g09252	-0.356974	9.88675e-24	-0.702429	1.11613e-45	WD domain, G-beta repeat domain containing protein, expressed
LOC_Os01g09260	-2.47403	1.6567e-65	0.0939358	0.610669	cytokinin dehydrogenase precursor, putative, expressed
LOC_Os01g09270	NA	NA	-1.00851	0.00555047	expressed protein
LOC_Os01g09280	0.0851775	0.250321	1.98248	0	myb-related transcription activator, putative, expressed
LOC_Os01g09290	1.45434	0.00408196	-1.96271	2.71837e-09	transposon protein, putative, unclassified, expressed
LOC_Os01g09300	-0.0852595	0.137761	0.543462	5.01818e-46	oxidoreductase, putative, expressed
LOC_Os01g09305	0.922502	1.59535e-13	0.885995	4.20461e-21	EMB1895, putative, expressed
LOC_Os01g09310	0.10937	0.53068	0.235481	0.0590843	EMB1895, putative, expressed
LOC_Os01g09320	-1.29656	0	0.0993778	1.73401e-17	NADP-dependent malic enzyme, chloroplast precursor, putative, expressed
LOC_Os01g09330	NA	NA	NA	NA	expressed protein
LOC_Os01g09340	-1.17501	0.0176312	-0.178436	0.797082	expressed protein
LOC_Os01g09350	NA	NA	NA	NA	hypothetical protein
LOC_Os01g09360	-4.6177	0.00350459	NA	NA	expressed protein
LOC_Os01g09370	-2.44778	0.153699	-1.99741	1.64469e-75	ankyrin repeat domain-containing protein 28, putative, expressed
LOC_Os01g09384	NA	NA	-0.00851103	0.991671	ankyrin repeat domain containing protein, putative, expressed
LOC_Os01g09400	-2.44778	0.153699	-3.03616	0.072463	retrotransposon protein, putative, Ty3-gypsy subclass, expressed
LOC_Os01g09410	NA	NA	NA	NA	expressed protein
LOC_Os01g09420	0.275647	0.000252723	0.624573	1.50349e-34	expressed protein
LOC_Os01g09430	-0.392819	4.06843e-22	1.31207	0	expressed protein
LOC_Os01g09440	NA	NA	NA	NA	expressed protein
LOC_Os01g09450	-0.511115	2.23568e-25	-0.210785	8.52761e-08	OsIAA2 - Auxin-responsive Aux/IAA gene family member, expressed
LOC_Os01g09460	0.0549553	0.326927	-0.627142	5.47467e-41	hexokinase, putative, expressed
LOC_Os01g09470	-8.49216	1.25968e-08	-0.359009	0.148112	IQ calmodulin-binding motif family protein, expressed
LOC_Os01g09480	NA	NA	-4.35809	0.0061774	hypothetical protein
LOC_Os01g09490	NA	NA	-3.03616	0.072463	transposon protein, putative, unclassified, expressed
LOC_Os01g09500	0.187556	0.436396	0.224688	0.217697	expressed protein
LOC_Os01g09510	-1.03956	2.56368e-188	0.490559	5.44328e-112	60S acidic ribosomal protein, putative, expressed
LOC_Os01g09520	NA	NA	-3.62112	0.0273317	transposon protein, putative, unclassified, expressed
LOC_Os01g09530	NA	NA	4.8492	0.00255901	transposon protein, putative, unclassified, expressed
LOC_Os01g09540	1.74588	7.5589e-34	-1.31906	2.56741e-40	HAD superfamily phosphatase, putative, expressed
LOC_Os01g09550	-0.320179	4.10318e-12	-0.222907	1.91738e-08	no apical meristem protein, putative, expressed
LOC_Os01g09560	0.106217	0.00366172	0.877476	1.34796e-261	mitochondrial-processing peptidase subunit alpha, mitochondrial precursor, putative, expressed
LOC_Os01g09570	-0.0296685	0.361656	0.335576	1.04286e-61	6-phosphofructokinase, putative, expressed
LOC_Os01g09580	-5.93582	9.81202e-16	-3.2659	1.81626e-09	CAMK_CAMK_like_Aur_like.1 - CAMK includes calcium/calmodulin depedent protein kinases, expressed
LOC_Os01g09590	0.956787	8.26913e-106	-1.79027	0	myb-like DNA-binding domain containing protein, putative, expressed
LOC_Os01g09600	NA	NA	NA	NA	retrotransposon protein, putative, Ty3-gypsy subclass, expressed
LOC_Os01g09610	-2.44778	0.153699	0.406525	0.790022	retrotransposon protein, putative, Ty3-gypsy subclass, expressed
LOC_Os01g09620	-0.632031	3.71957e-50	1.67839	0	zinc finger/CCCH transcription factor, putative, expressed
LOC_Os01g09640	0.0683959	0.0851649	1.36332	0	Myb transcription factor, putative, expressed
LOC_Os01g09650	-1.63445	8.26953e-09	0.850133	1.62685e-05	expressed protein
LOC_Os01g09660	-1.26143	5.61603e-16	-0.0571302	0.65452	expressed protein
LOC_Os01g09665	0.303033	0.436396	2.68663	9.61799e-19	expressed protein
LOC_Os01g09670	-1.83225	3.41772e-39	0.0774024	0.497561	pollen-specific protein SF21, putative, expressed
LOC_Os01g09680	NA	NA	NA	NA	expressed protein
LOC_Os01g09690	NA	NA	-5.62112	0.000255128	hypothetical protein
LOC_Os01g09700	-0.268123	0.508782	-0.550405	0.0852683	aminotransferase, classes I and II, domain containing protein, expressed
LOC_Os01g09710	NA	NA	-4.84351	0.00200029	expressed protein
LOC_Os01g09720	-4.03274	0.0120915	2.86596	6.45466e-10	dof zinc finger domain containing protein, putative, expressed
LOC_Os01g09730	-2.00509	0.0145349	8.24152	3.33585e-08	expressed protein
LOC_Os01g09740	0.273627	0.0933382	0.79231	2.16139e-11	F-box/LRR-repeat protein, putative, expressed
LOC_Os01g09750	0.679409	2.44469e-08	-0.314092	0.00602426	RNA methyltransferase protein, putative, expressed
LOC_Os01g09760	0.66708	7.76037e-24	-0.0491535	0.329855	DIRP family protein, putative, expressed
LOC_Os01g09770	-0.932359	1.00208e-69	-0.468915	2.03034e-89	expressed protein
LOC_Os01g09790	-1.08792	3.93498e-12	-1.33044	3.70453e-19	IQ calmodulin-binding motif domain containing protein, expressed
LOC_Os01g09800	1.16291	5.3183e-175	-0.414143	4.97187e-34	BTBA1 - Bric-a-Brac,Tramtrack, Broad Complex BTB domain with Ankyrin repeat region, expressed
LOC_Os01g09810	4.43759	0.0103498	-3.03616	0.072463	uncharacterized UPF0114 domain containing protein, expressed
LOC_Os01g09830	-2.44144	0	-1.40466	0	OsGrx_A2 - glutaredoxin subgroup III, expressed
LOC_Os01g09850	-1.46529	7.11276e-130	0.176271	5.25734e-05	ZOS1-04 - C2H2 zinc finger protein, expressed
LOC_Os01g09860	-2.71245	9.62734e-47	1.9832	9.62069e-216	retrotransposon protein, putative, unclassified, expressed
LOC_Os01g09870	-1.72871	6.54536e-104	1.18763	2.06351e-135	expressed protein
LOC_Os01g09880	-5.23631	2.26434e-91	3.91538	0	harpin-induced protein 1 domain containing protein, expressed
LOC_Os01g09890	-0.179502	0.00044617	0.743798	8.85462e-116	translation initiation factor SUI1, putative, expressed
LOC_Os01g09900	3.16484	7.90143e-15	-6.12362	5.78664e-05	helix-loop-helix DNA-binding domain containing protein, expressed
LOC_Os01g09930	-3.03274	0.0709213	NA	NA	helix-loop-helix DNA-binding domain containing protein, expressed
LOC_Os01g09940	NA	NA	NA	NA	expressed protein
LOC_Os01g09950	-1.44778	0.436396	NA	NA	expressed protein
LOC_Os01g09960	-4.03274	0.0120915	-4.03616	0.0121294	transposon protein, putative, unclassified, expressed
LOC_Os01g09970	-1.44778	0.436396	NA	NA	expressed protein
LOC_Os01g09980	NA	NA	NA	NA	expressed protein
LOC_Os01g09990	2.06353	7.41761e-211	-0.339665	3.33724e-09	helix-loop-helix DNA-binding domain containing protein, expressed
LOC_Os01g10000	-1.00509	0.10544	3.84921	0.0238855	expressed protein
LOC_Os01g10010	-0.593532	9.61435e-09	1.38274	2.32361e-98	prenylated rab acceptor, putative, expressed
LOC_Os01g10020	-0.0783381	0.472354	1.1667	9.20211e-61	ectonucleotide pyrophosphatase/phosphodiesterase family member 1, putative, expressed
LOC_Os01g10030	0.164836	0.717297	-0.271545	0.659997	expressed protein
LOC_Os01g10040	-2.45795	2.98061e-24	1.93009	3.36622e-38	cytochrome P450, putative, expressed
LOC_Os01g10050	0.204213	0.00151207	0.190142	0.00228594	DEAD-box ATP-dependent RNA helicase, putative, expressed
LOC_Os01g10060	NA	NA	NA	NA	expressed protein
LOC_Os01g10070	-1.46452	0.0137416	2.14349	2.162e-23	expressed protein
LOC_Os01g10080	0.0992476	0.629006	1.55337	1.03734e-54	expressed protein
LOC_Os01g10090	-4.9072	0.00176448	-0.673644	0.00217613	pentatricopeptide, putative, expressed
LOC_Os01g10100	0.6109	2.44199e-07	-0.320244	0.0050016	expressed protein
LOC_Os01g10110	-4.56924	2.46906e-69	-0.219659	0.275628	cytokinin dehydrogenase precursor, putative, expressed
LOC_Os01g10120	NA	NA	NA	NA	retrotransposon protein, putative, Ty3-gypsy subclass
LOC_Os01g10130	-3.44778	0.0355915	-2.37897	7.38712e-21	RNA-dependent RNA polymerase, putative, expressed
LOC_Os01g10140	0.235919	0.53211	0.467927	0.136572	RNA-dependent RNA polymerase, putative, expressed
LOC_Os01g10150	0.111027	0.000660322	-0.973386	0	CK1_CaseinKinase_1a.1 - CK1 includes the casein kinase 1 kinases, expressed
LOC_Os01g10160	NA	NA	NA	NA	latency associated nuclear antigen, putative, expressed
LOC_Os01g10170	NA	NA	NA	NA	expressed protein
LOC_Os01g10180	-1.1192	1.0699e-52	-0.446153	2.29493e-21	avr9/Cf-9 rapidly elicited protein 146, putative, expressed
LOC_Os01g10195	-1.40881	1.70956e-09	-0.153562	0.325213	expressed protein
LOC_Os01g10200	NA	NA	-2.03616	0.269173	hypothetical protein
LOC_Os01g10210	-1.51472	8.22373e-40	-2.50126	1.55047e-124	lachrymatory factor synthase, putative, expressed
LOC_Os01g10230	-0.37677	0.00164449	-1.18784	4.00369e-35	lachrymatory factor synthase, putative, expressed
LOC_Os01g10240	-5.7697	0.000176317	NA	NA	urate anion exchanger, putative, expressed
LOC_Os01g10250	-0.0325699	0.574042	0.449979	3.39396e-20	hydrolase, alpha/beta fold family domain containing protein, expressed
LOC_Os01g10260	NA	NA	NA	NA	expressed protein
LOC_Os01g10270	-4.44777	0.00509944	-1.17844	0.182444	expressed protein
LOC_Os01g10280	-0.0825141	0.322118	-0.90684	1.19642e-42	phosphoribosylaminoimidazole carboxylase, chloroplast precursor, putative, expressed
LOC_Os01g10290	-0.086329	0.100372	0.368901	2.12055e-15	autophagy-related protein 3, putative, expressed
LOC_Os01g10300	-0.0747233	0.588324	-0.250269	0.0573061	expressed protein
LOC_Os01g10310	NA	NA	-2.03616	0.269173	expressed protein
LOC_Os01g10320	-1.46953	4.75707e-280	1.22026	0	class III HD-Zip protein 8, putative, expressed
LOC_Os01g10340	-1.36686	1.80295e-17	1.23849	1.96907e-40	expressed protein
LOC_Os01g10350	-0.201185	0.0130809	0.344129	2.3389e-10	MPPN domain containing protein, expressed
LOC_Os01g10370	-4.03274	0.0120915	-3.40083	3.15351e-10	AP2 domain containing protein, expressed
LOC_Os01g10380	-3.44778	0.0355915	-5.84351	0.00013439	transposon protein, putative, CACTA, En/Spm sub-class, expressed
LOC_Os01g10390	NA	NA	-3.03616	0.072463	transposon protein, putative, CACTA, En/Spm sub-class, expressed
LOC_Os01g10400	-0.234615	4.90163e-63	2.33946	0	expressed protein
LOC_Os01g10410	NA	NA	NA	NA	transposon protein, putative, unclassified
LOC_Os01g10420	NA	NA	NA	NA	expressed protein
LOC_Os01g10430	-0.276733	3.43163e-05	-0.351954	6.59741e-18	protein kinase family protein, putative, expressed
LOC_Os01g10440	1.72086	1.9017e-213	-0.59639	1.02838e-74	xylosyltransferase, putative, expressed
LOC_Os01g10450	-1.18329	0	-1.1358	4.35884e-109	protein kinase domain containing protein, expressed
LOC_Os01g10460	-2.21056	3.47419e-91	-2.06162	2.32324e-46	expressed protein
LOC_Os01g10470	-7.28066	1.33954e-06	3.55492	7.82307e-37	RALFL17 - Rapid ALkalinization Factor RALF family protein precursor, expressed
LOC_Os01g10480	NA	NA	NA	NA	plastocyanin-like domain containing protein, putative, expressed
LOC_Os01g10490	NA	NA	7.01913	3.52292e-06	keratin, type I cytoskeletal 9, putative, expressed
LOC_Os01g10504	-1.0381	6.745e-11	-0.384021	0.000493965	OsMADS3 - MADS-box family gene with MIKCc type-box, expressed
LOC_Os01g10520	0.83264	0.000269283	0.630566	2.11653e-40	expressed protein
LOC_Os01g10530	-0.617555	6.42357e-50	0.212749	3.08772e-09	expressed protein
LOC_Os01g10550	-2.44778	0.153699	-4.03616	0.0121294	DEFL35 - Defensin and Defensin-like DEFL family, expressed
LOC_Os01g10560	NA	NA	NA	NA	transposon protein, putative, unclassified
LOC_Os01g10580	0.284123	8.11979e-07	-0.676171	9.92701e-79	B-box zinc finger family protein, putative, expressed
LOC_Os01g10590	0.568646	0.0268351	-1.87443	4.26377e-62	osFTL8 FT-Like8 homologous to Flowering Locus T gene; contains Pfam profile PF01161: Phosphatidylethanolamine-binding protein, expressed
LOC_Os01g10600	-1.74205	6.32401e-26	-0.922097	1.22174e-06	aquaporin protein, putative, expressed
LOC_Os01g10610	-0.36196	1.94139e-19	-0.599455	1.06585e-103	BES1/BZR1 homolog protein, putative, expressed
LOC_Os01g10630	-0.0850126	0.564973	-0.84295	1.86821e-11	expressed protein
LOC_Os01g10640	-5.7697	0.000176317	-4.0529	2.34386e-14	expressed protein
LOC_Os01g10650	-3.44778	0.0355915	NA	NA	hypothetical protein
LOC_Os01g10660	NA	NA	-4.62112	0.00336496	expressed protein
LOC_Os01g10670	NA	NA	-4.03616	0.0121294	expressed protein
LOC_Os01g10680	-1.17868	2.75986e-94	0.661287	5.462e-91	GIL1, putative, expressed
LOC_Os01g10690	-0.0100554	0.932032	0.719116	2.37928e-12	POLD3 - Putative DNA polymerase delta complex subunit, expressed
LOC_Os01g10700	-0.0656306	0.678975	0.886519	8.63821e-05	D-mannose binding lectin family protein, expressed
LOC_Os01g10710	1.50948	5.1619e-05	-0.330439	0.552732	receptor-like protein kinase, putative, expressed
LOC_Os01g10720	NA	NA	NA	NA	retrotransposon protein, putative, unclassified, expressed
LOC_Os01g10740	NA	NA	-3.62112	0.0273317	expressed protein
LOC_Os01g10750	NA	NA	-2.03616	0.269173	expressed protein
LOC_Os01g10760	-3.03274	0.0709213	-3.03616	0.072463	expressed protein
LOC_Os01g10770	-2.44778	0.153699	NA	NA	expressed protein
LOC_Os01g10780	NA	NA	NA	NA	expressed protein
LOC_Os01g10790	-0.454113	6.74036e-08	-0.314117	2.43289e-07	WD domain, G-beta repeat domain containing protein, expressed
LOC_Os01g10800	1.61382	2.36187e-10	-1.31229	1.79468e-14	pentatricopeptide, putative, expressed
LOC_Os01g10810	NA	NA	NA	NA	rho termination factor, N-terminal domain containing protein, expressed
LOC_Os01g10820	-0.321467	2.19698e-20	0.644139	3.41039e-208	ribosomal protein L5, putative, expressed
LOC_Os01g10830	-0.302325	1.40167e-05	-0.452876	1.65054e-22	carnitine racemase like protein, putative, expressed
LOC_Os01g10840	-0.191467	0.000219248	-0.127879	0.00375058	CGMC_GSK.2 - CGMC includes CDA, MAPK, GSK3, and CLKC kinases, expressed
LOC_Os01g10850	-4.17501	3.31585e-08	2.64357	4.24014e-18	peroxidase precursor, putative, expressed
LOC_Os01g10860	0.396528	2.48759e-05	1.16058	2.12614e-69	expressed protein
LOC_Os01g10870	10.0375	1.34149e-11	5.1381	0	CAMK_KIN1/SNF1/Nim1_like.7 - CAMK includes calcium/calmodulin depedent protein kinases, expressed
LOC_Os01g10880	0.0684675	0.502178	0.475568	4.41988e-11	expressed protein
LOC_Os01g10890	1.08568	6.61495e-11	2.28887	1.15046e-72	CAMK_KIN1/SNF1/Nim1_like.8 - CAMK includes calcium/calmodulin depedent protein kinases, expressed
LOC_Os01g10900	-0.0616726	0.743034	0.984699	8.11075e-10	MRH1, putative, expressed
LOC_Os01g10910	NA	NA	-4.03616	0.0121294	transposon protein, putative, unclassified, expressed
LOC_Os01g10920	1.17076	2.51721e-09	0.901291	1.56332e-05	peptide-N4-asparagine amidase A, putative, expressed
LOC_Os01g10930	-0.0446174	0.842193	1.72845	2.51833e-08	peptide-N4-asparagine amidase A, putative, expressed
LOC_Os01g10940	-1.44778	0.436396	0.406525	0.790022	S-adenosylmethionine synthetase 2, putative, expressed
LOC_Os01g10950	-2.027	1.56826e-38	-1.04985	9.59041e-16	peptide-N4-asparagine amidase A, putative, expressed
LOC_Os01g10960	-5.25513	0.000728482	-3.03616	0.072463	peptide-N4-asparagine amidase A, putative, expressed
LOC_Os01g10970	NA	NA	NA	NA	auxin-induced protein 5NG4, putative, expressed
LOC_Os01g10980	-0.294596	0.490044	-5.49559	0.000363529	auxin-induced protein 5NG4, putative, expressed
LOC_Os01g10990	-1.44778	0.436396	0.406526	0.706286	integral membrane protein DUF6 containing protein, expressed
LOC_Os01g11000	NA	NA	NA	NA	transposon protein, putative, unclassified, expressed
LOC_Os01g11010	-10.7424	3.55742e-13	-5.68093	1.62222e-14	peptide-N4-asparagine amidase A, putative, expressed
LOC_Os01g11020	-1.44778	0.436396	NA	NA	expressed protein
LOC_Os01g11040	0.212842	2.01051e-06	0.50521	4.38659e-51	SCAR-like protein 2, putative, expressed
LOC_Os01g11054	-1.4626	1.77287e-104	-0.408935	5.24557e-78	phosphoenolpyruvate carboxylase, putative, expressed
LOC_Os01g11070	0.237592	3.65217e-05	0.688698	7.6342e-55	Alg9-like mannosyltransferase protein, putative, expressed
LOC_Os01g11080	0.120442	0.829272	-3.03616	0.072463	transposable element protein, putative, containing Pfam profile: PF03732, Retrotrans_gag, expressed
LOC_Os01g11110	-0.0836989	0.327954	-0.642093	1.24806e-15	14-3-3 protein, putative, expressed
LOC_Os01g11120	-0.341725	2.45413e-10	0.134343	0.000763646	CID11, putative, expressed
LOC_Os01g11130	-4.7697	0.00245188	1.2366	0.00574909	RNA recognition motif containing protein, putative, expressed
LOC_Os01g11140	NA	NA	1.40652	0.280035	retrotransposon protein, putative, unclassified, expressed
LOC_Os01g11150	-2.20149	1.37566e-06	-3.59347	2.2716e-11	gibberellin 2-beta-dioxygenase, putative, expressed
LOC_Os01g11160	-1.93797	2.77037e-77	-2.38087	5.08669e-55	amino acid permease family protein, putative, expressed
LOC_Os01g11170	NA	NA	-4.35809	0.0061774	expressed protein
LOC_Os01g11190	-2.44778	0.153699	NA	NA	expressed protein
LOC_Os01g11200	-1.44778	0.436396	-3.03616	0.072463	transforming protein myb, putative, expressed
LOC_Os01g11210	-7.37851	9.42384e-07	-1.66386	0.00180021	expressed protein
LOC_Os01g11220	-4.6177	0.00350459	-5.62112	0.000255128	hydrolase, acting on carbon-nitrogen, putative, expressed
LOC_Os01g11230	-2.17501	1.79641e-22	2.53758	1.46014e-179	SOUL heme-binding protein, putative, expressed
LOC_Os01g11240	-3.01632	2.12061e-115	0.991489	1.95935e-22	DUF538 domain containing protein, putative, expressed
LOC_Os01g11250	1.56865	2.36252e-14	-0.443231	0.00153274	potassium channel KAT1, putative, expressed
LOC_Os01g11260	0.561951	3.53983e-07	-0.0200071	0.8243	phospho-N-acetylmuramoyl-pentapeptide-transferase, putative, expressed
LOC_Os01g11270	-3.44778	0.0355915	-4.35809	0.0061774	cytochrome P450, putative, expressed
LOC_Os01g11280	-2.44778	0.153699	-4.03616	0.0121294	cytochrome P450, putative, expressed
LOC_Os01g11300	NA	NA	-6.12362	5.78664e-05	cytochrome P450, putative, expressed
LOC_Os01g11310	NA	NA	NA	NA	transposon protein, putative, Pong sub-class, expressed
LOC_Os01g11320	-2.44778	0.153699	NA	NA	transposon protein, putative, Pong sub-class
LOC_Os01g11330	NA	NA	4.43417	0.0068552	retrotransposon protein, putative, unclassified, expressed
LOC_Os01g11340	-1.69453	2.28599e-279	1.37301	0	cytochrome P450, putative, expressed
LOC_Os01g11350	-8.93962	1.89575e-09	-1.40844	6.43576e-10	bZIP transcription factor domain containing protein, expressed
LOC_Os01g11360	-1.00509	0.427992	-0.178436	0.797082	expressed protein
LOC_Os01g11370	0.586708	8.09813e-23	-1.5963	3.06986e-164	ATP-dependent RNA helicase, putative, expressed
LOC_Os01g11390	-2.44778	0.153699	-3.03616	0.072463	expressed protein
LOC_Os01g11400	-3.44778	0.0355915	-5.62112	0.000255128	hypothetical protein
LOC_Os01g11414	-1.71962	1.23416e-231	-0.498343	4.13877e-43	sodium/calcium exchanger protein, putative, expressed
LOC_Os01g11430	-3.44778	0.0355915	-0.593474	0.206848	expressed protein
LOC_Os01g11450	NA	NA	NA	NA	retrotransposon protein, putative, Ty1-copia subclass, expressed
LOC_Os01g11460	-5.96509	3.97211e-104	-1.90506	6.90669e-72	zinc finger, C3HC4 type domain containing protein, expressed
LOC_Os01g11470	-2.34613	7.81395e-17	-1.27797	8.44448e-05	expressed protein
LOC_Os01g11480	-6.42294	2.86793e-18	-5.03616	0.00122698	zinc finger, C3HC4 type domain containing protein, expressed
LOC_Os01g11490	-2.44778	0.153699	-3.62112	0.0273317	zinc finger, C3HC4 type domain containing protein, expressed
LOC_Os01g11500	-5.81887	3.72518e-15	-8.32155	2.21791e-08	zinc finger, C3HC4 type domain containing protein, expressed
LOC_Os01g11510	-2.44778	0.153699	NA	NA	OsMADS91 - MADS-box family gene with M-beta type-box, expressed
LOC_Os01g11520	-0.772461	8.41022e-28	-2.23191	1.66213e-230	RING-H2 finger protein, putative, expressed
LOC_Os01g11550	-6.0819	1.78418e-16	0.956723	1.50642e-07	TCP family transcription factor, putative, expressed
LOC_Os01g11570	-0.122843	1.11047e-06	-0.964784	0	GDSL-like lipase/acylhydrolase, putative, expressed
LOC_Os01g11580	-0.167659	0.000525255	-0.286081	3.74601e-09	bromodomain containing protein, expressed
LOC_Os01g11590	0.704321	6.24818e-15	0.427979	1.65482e-11	uncharacterized protein HI0077, putative, expressed
LOC_Os01g11600	-0.0856546	0.123969	2.3555	0	expressed protein
LOC_Os01g11620	-5.75328	7.79049e-15	2.84947	5.54429e-70	GDSL-like lipase/acylhydrolase, putative, expressed
LOC_Os01g11640	NA	NA	-3.03616	0.072463	expressed protein
LOC_Os01g11650	-0.0723779	0.00370723	-0.149053	3.77453e-14	GDSL-like lipase/acylhydrolase, putative, expressed
LOC_Os01g11660	-0.545264	1.03109e-11	-0.304633	1.64847e-05	GDSL-like lipase/acylhydrolase, putative, expressed
LOC_Os01g11670	-3.03274	0.0709213	0.0845982	0.86778	OsSCP2 - Putative Serine Carboxypeptidase homologue, expressed
LOC_Os01g11680	-2.44778	0.153699	-3.03616	0.072463	transposon protein, putative, unclassified, expressed
LOC_Os01g11690	NA	NA	NA	NA	expressed protein
LOC_Os01g11700	-3.91198	2.65409e-07	-4.03616	0.0121294	GDSL-like lipase/acylhydrolase, putative, expressed
LOC_Os01g11704	NA	NA	NA	NA	hypothetical protein
LOC_Os01g11710	-6.25513	4.12585e-05	0.628919	0.137845	GDSL-like lipase/acylhydrolase, putative, expressed
LOC_Os01g11720	NA	NA	NA	NA	transposable element protein, putative, containing Pfam profile: PF03004, Transposase_24, expressed
LOC_Os01g11730	-3.7697	0.0203504	NA	NA	GDSL-like lipase/acylhydrolase, putative, expressed
LOC_Os01g11740	-2.44778	0.153699	NA	NA	GDSL-like lipase/acylhydrolase, putative, expressed
LOC_Os01g11750	1.63877	1.38798e-06	-5.10127	1.61509e-22	GDSL-like lipase/acylhydrolase, putative, expressed
LOC_Os01g11760	-5.25513	0.000728482	-6.03616	7.54545e-05	GDSL-like lipase/acylhydrolase, putative, expressed
LOC_Os01g11770	-2.44778	0.153699	-3.03616	0.072463	expressed protein
LOC_Os01g11780	NA	NA	-4.03616	0.0121294	expressed protein
LOC_Os01g11790	-4.44777	0.00509944	-3.03616	0.072463	GDSL-like lipase/acylhydrolase, putative, expressed
LOC_Os01g11800	NA	NA	NA	NA	retrotransposon protein, putative, unclassified, expressed
LOC_Os01g11810	-2.24341	7.42356e-227	-1.04633	1.898e-41	powdery mildew resistant protein 5, putative, expressed
LOC_Os01g11820	-2.32702	3.28722e-05	-4.62112	0.00336496	expressed protein
LOC_Os01g11830	-2.39741	4.30254e-12	-9.14467	6.57541e-10	oryzain alpha chain precursor, putative, expressed
LOC_Os01g11840	-3.29049	2.11168e-05	-5.03616	0.00122698	xylem cysteine proteinase 2 precursor, putative, expressed
LOC_Os01g11850	NA	NA	-3.03616	0.072463	expressed protein
LOC_Os01g11860	-1.70553	0.0405357	4.40652	7.82909e-09	DJ-1 family protein, putative, expressed
LOC_Os01g11870	0.951842	0.000297023	NA	NA	expressed protein
LOC_Os01g11880	0.952111	1.19463e-61	0.356036	4.78556e-11	DJ-1 family protein, putative, expressed
LOC_Os01g11900	1.25409	1.16093e-201	-0.609328	5.70662e-67	hhH-GPD superfamily base excision DNA repair protein, expressed
LOC_Os01g11910	-1.30877	1.97162e-218	-1.24338	0	basic helix-loop-helix, putative, expressed
LOC_Os01g11920	-1.6198	1.941e-12	-0.703898	0.000291228	retrotransposon protein, putative, unclassified, expressed
LOC_Os01g11940	-0.682744	3.69346e-17	0.724115	1.77466e-21	osFTL1 FT-Like1 homologous to Flowering Locus T gene; contains Pfam profile PF01161: Phosphatidylethanolamine-binding protein, expressed
LOC_Os01g11946	-0.127486	0.10698	0.470514	1.22135e-11	ABC transporter, ATP-binding protein, putative, expressed
LOC_Os01g11952	0.296939	0.00122799	-0.569062	1.36295e-14	histone-lysine N-methyltransferase ATX5, putative, expressed
LOC_Os01g11960	0.350139	5.11277e-07	0.970878	1.69995e-78	histone-lysine N-methyltransferase ATX5, putative, expressed
LOC_Os01g11970	-1.3799	3.96498e-26	0.536834	7.13117e-14	expressed protein
LOC_Os01g11980	0.154568	0.248843	0.0613905	0.562535	SFT2, putative, expressed
LOC_Os01g11990	-1.54114	2.49406e-05	0.532057	0.0407906	expressed protein
LOC_Os01g12000	-1.05756	9.75728e-42	0.907172	2.61291e-24	expressed protein
LOC_Os01g12010	-3.03274	0.0709213	-2.03616	0.269173	hypothetical protein
LOC_Os01g12020	-4.44777	0.00509944	NA	NA	LTPL18 - Protease inhibitor/seed storage/LTP family protein precursor, expressed
LOC_Os01g12030	NA	NA	NA	NA	endoglucanase precursor, putative, expressed
LOC_Os01g12040	-3.44778	0.0355915	NA	NA	transposon protein, putative, unclassified, expressed
LOC_Os01g12060	-1.05284	7.99381e-11	-0.133267	0.0403715	expressed protein
LOC_Os01g12070	-0.516589	0.00516234	-0.423549	0.184295	endoglucanase precursor, putative, expressed
LOC_Os01g12080	0.362973	8.06437e-06	0.22682	0.000165006	plant-specific domain TIGR01589 family protein, putative, expressed
LOC_Os01g12090	-0.948327	2.83045e-25	0.0631495	0.344584	ribosomal protein S6 family protein, putative, expressed
LOC_Os01g12100	0.303276	1.87592e-51	1.12979	0	expressed protein
LOC_Os01g12110	-1.86307	9.07119e-09	-2.74728	2.096e-15	expressed protein
LOC_Os01g12120	NA	NA	-4.62112	0.00336496	expressed protein
LOC_Os01g12130	-5.12091	6.90669e-109	-0.617321	0.0101524	nodulin MtN3 family protein, putative, expressed
LOC_Os01g12140	-2.46452	0.00213735	-1.17844	0.0601478	expressed protein
LOC_Os01g12150	NA	NA	5.43417	0.000537902	expressed protein
LOC_Os01g12160	-0.934977	1.91646e-57	-0.931556	4.41866e-98	OsGH3.3 - Probable indole-3-acetic acid-amido synthetase, expressed
LOC_Os01g12170	NA	NA	NA	NA	retrotransposon protein, putative, unclassified, expressed
LOC_Os01g12180	-0.0460458	0.630952	0.303608	0.000558297	expressed protein
LOC_Os01g12190	-5.49994	6.7358e-101	-2.33301	6.1495e-29	expressed protein
LOC_Os01g12200	0.307433	2.74633e-05	0.673387	3.24619e-27	expressed protein
LOC_Os01g12210	-1.70553	0.0405357	-2.17843	0.00795564	aluminum-activated malate transporter, putative, expressed
LOC_Os01g12220	-4.9072	0.00176448	-4.03616	0.0121294	uncharacterized protein family UPF0016 domain containing protein, expressed
LOC_Os01g12230	0.525426	0.0227046	-1.09936	3.10086e-15	peptidase C45, acyl-coenzyme A/6-aminopenicillanic acid acyl-transferase, putative, expressed
LOC_Os01g12240	0.514285	0.019106	-0.992023	0.000197628	hypothetical protein
LOC_Os01g12250	-2.75997	0.000480688	-0.302011	0.158361	expressed protein
LOC_Os01g12260	-0.492076	0.00155939	1.82721	2.18854e-114	vacuolar ATP synthase subunit E, putative, expressed
LOC_Os01g12270	-0.266049	3.64123e-07	-0.654913	7.44169e-96	expressed protein
LOC_Os01g12280	1.21282	1.16992e-46	-0.747097	1.01793e-22	hAT dimerisation domain-containing protein, putative, expressed
LOC_Os01g12290	1.80227	1.11475e-16	-6.99035	3.39305e-06	S-locus lectin protein kinase family protein, putative, expressed
LOC_Os01g12304	1.13043	5.64602e-38	0.274715	9.83564e-06	esterase, putative, expressed
LOC_Os01g12310	NA	NA	NA	NA	histone deacetylase 19, putative, expressed
LOC_Os01g12320	1.06891	1.44133e-47	-1.9154	1.62976e-25	GDSL-like lipase/acylhydrolase, putative, expressed
LOC_Os01g12330	-3.44778	0.0355915	0.0739507	0.706801	expressed protein
LOC_Os01g12340	0.431419	3.6287e-13	-2.59919	2.88642e-80	retrotransposon protein, putative, unclassified, expressed
LOC_Os01g12350	-1.74205	9.85961e-08	NA	NA	retrotransposon protein, putative, unclassified, expressed
LOC_Os01g12360	-2.07548	4.07785e-05	NA	NA	retrotransposon protein, putative, unclassified, expressed
LOC_Os01g12374	0.248668	0.325167	-4.84351	0.00200029	expressed protein
LOC_Os01g12381	0.152812	0.0162115	-2.68986	0	GDSL-like lipase/acylhydrolase, putative, expressed
LOC_Os01g12390	-2.5172	5.61223e-108	-0.108913	0.157978	inactive receptor kinase At2g26730 precursor, putative, expressed
LOC_Os01g12400	-0.0566194	0.581213	-0.047281	0.594423	S-locus lectin protein kinase family protein, putative, expressed
LOC_Os01g12410	0.120442	0.625067	-0.486559	0.0182667	receptor-like protein kinase, putative, expressed
LOC_Os01g12420	0.419796	0.037896	-2.33224	8.94847e-41	receptor-like protein kinase, putative, expressed
LOC_Os01g12430	-0.397407	0.00553594	1.96452	3.23522e-66	receptor-like protein kinase, putative, expressed
LOC_Os01g12440	-0.590052	1.61404e-05	-2.57747	8.36608e-127	AP2 domain containing protein, expressed
LOC_Os01g12460	-3.32702	1.66808e-05	3.79884	9.42562e-18	expressed protein
LOC_Os01g12464	-1.57029	2.99114e-44	1.76372	7.40442e-92	CHCH domain containing protein, expressed
LOC_Os01g12470	1.03814	3.73996e-31	2.00914	2.80357e-224	mitochondrial carrier protein, putative, expressed
LOC_Os01g12480	0.0589431	0.436396	0.237561	2.48861e-05	expressed protein
LOC_Os01g12490	-4.19773	3.37069e-26	-0.675936	0.000185207	flavin monooxygenase, putative, expressed
LOC_Os01g12500	NA	NA	NA	NA	expressed protein
LOC_Os01g12510	NA	NA	-3.03616	0.072463	expressed protein
LOC_Os01g12520	-0.0539987	0.757856	2.46594	2.27652e-226	mitochondrial carrier protein, putative, expressed
LOC_Os01g12530	0.269231	7.61717e-10	-0.0546834	0.119805	smr domain containing protein, expressed
LOC_Os01g12540	0.46982	3.6268e-11	0.223233	0.000296424	GTPase of unknown function domain containing protein, putative, expressed
LOC_Os01g12550	0.530866	1.00146e-13	0.0536186	0.392903	expressed protein
LOC_Os01g12560	-1.072	1.9108e-16	1.18829	9.99314e-50	3-methyl-2-oxobutanoate hydroxymethyltransferase, putative, expressed
LOC_Os01g12570	-0.590051	0.255741	0.94035	1.62923e-08	3-methyl-2-oxobutanoate hydroxymethyltransferase, putative, expressed
LOC_Os01g12580	4.9836	3.98671e-40	6.38809	0	late embryogenesis abundant protein, putative, expressed
LOC_Os01g12590	-1.00509	0.427992	NA	NA	retrotransposon protein, putative, unclassified, expressed
LOC_Os01g12600	NA	NA	NA	NA	retrotransposon protein, putative, unclassified, expressed
LOC_Os01g12610	-0.327017	0.530488	0.696033	0.151401	expressed protein
LOC_Os01g12630	NA	NA	NA	NA	retrotransposon protein, putative, unclassified
LOC_Os01g12640	-2.98237	4.1501e-08	-0.822956	0.000509533	expressed protein
LOC_Os01g12650	-2.0418	7.74058e-253	-0.114024	0.00730058	reticulon domain containing protein, putative, expressed
LOC_Os01g12660	3.86938	1.36562e-50	5.16542	0	AAA-type ATPase family protein, putative, expressed
LOC_Os01g12670	-0.167672	0.0753724	0.588161	1.04066e-22	expressed protein
LOC_Os01g12680	-10.7216	3.96429e-13	-1.6576	2.87147e-06	C4-dicarboxylate transporter/malic acid transport protein, expressed
LOC_Os01g12690	-2.81816	5.44212e-29	-3.59598	1.01838e-92	plant-specific domain TIGR01568 family protein, expressed
LOC_Os01g12700	-4.03274	0.0120915	NA	NA	MYB family transcription factor, putative
LOC_Os01g12710	1.19426	2.59946e-167	0.480567	7.1168e-46	oxidoreductase, short chain dehydrogenase/reductase family domain containing protein, expressed
LOC_Os01g12720	-0.193027	3.08108e-07	-0.146378	5.93509e-07	protein kinase domain containing protein, expressed
LOC_Os01g12730	0.118129	0.00535389	0.125185	0.00073247	ras-related protein, putative, expressed
LOC_Os01g12740	0.417366	0.000655023	-0.0818281	0.394863	cytochrome P450, putative, expressed
LOC_Os01g12750	1.26177	1.20148e-46	-0.914096	8.56367e-29	cytochrome P450, putative, expressed
LOC_Os01g12760	-3.03274	0.0709213	2.2366	2.77797e-67	cytochrome P450, putative, expressed
LOC_Os01g12770	0.30841	0.078569	2.17097	1.47096e-60	cytochrome P450, putative, expressed
LOC_Os01g12780	NA	NA	-4.03616	0.0121294	expressed protein
LOC_Os01g12790	-0.847988	1.60041e-08	-2.08824	2.7363e-35	receptor protein kinase, putative, expressed
LOC_Os01g12800	0.610097	3.4219e-28	0.33111	3.48369e-10	peroxisomal membrane protein, putative, expressed
LOC_Os01g12810	-3.46452	6.69931e-06	-1.06554	7.36572e-23	retrotransposon protein, putative, unclassified, expressed
LOC_Os01g12820	-3.03274	0.0709213	2.66287	3.04106e-12	harpin-induced protein, putative, expressed
LOC_Os01g12830	-0.497688	4.18247e-24	0.762152	4.82285e-102	erythronate-4-phosphate dehydrogenase domain containing protein, expressed
LOC_Os01g12840	0.860261	1.45114e-08	-1.23605	5.35488e-23	expressed protein
LOC_Os01g12850	-3.44778	0.0355915	NA	NA	hypothetical protein
LOC_Os01g12860	-1.43614	2.63708e-11	-0.763399	0.000159482	MYB family transcription factor, putative, expressed
LOC_Os01g12870	0.647115	1.31223e-40	0.502067	1.16618e-55	eukaryotic translation initiation factor 3 subunit E-interacting protein, putative, expressed
LOC_Os01g12880	0.359376	8.0764e-37	0.793299	3.54949e-304	VHS and GAT domain containing protein, expressed
LOC_Os01g12890	0.855508	1.00906e-17	0.905034	4.18725e-31	expressed protein
LOC_Os01g12900	0.43101	0.000969878	0.135454	0.217935	ras-related protein, putative, expressed
LOC_Os01g12910	-0.398893	2.97142e-12	-1.01925	1.72575e-88	thioesterase family protein, putative, expressed
LOC_Os01g12920	0.324006	1.15847e-11	-0.0057206	0.863978	thioesterase family protein, putative, expressed
LOC_Os01g12930	1.15666	1.51435e-18	-3.04159	1.38445e-227	U-box domain containing protein, expressed
LOC_Os01g12940	1.48034	0.000955577	-9.75725	3.91631e-11	phosphorylase domain containing protein, putative, expressed
LOC_Os01g12950	0.37824	0.00569989	-0.650718	9.00035e-14	ubiquitin-conjugating enzyme, putative, expressed
LOC_Os01g12990	-3.44778	0.0355915	NA	NA	expressed protein
LOC_Os01g13000	-0.360248	4.12585e-05	-0.0339046	0.581982	ethylene-responsive protein related, putative, expressed
LOC_Os01g13010	NA	NA	-1.9154	0.0219499	expressed protein
LOC_Os01g13020	-3.44778	0.0355915	-5.35809	0.000528687	expressed protein
LOC_Os01g13024	-1.59005	0.000856334	-0.815866	0.000904109	expressed protein
LOC_Os01g13030	-0.557462	1.45709e-95	-0.561966	7.12015e-64	OsIAA3 - Auxin-responsive Aux/IAA gene family member, expressed
LOC_Os01g13040	-7.55629	4.91823e-07	-4.62112	0.00336496	expressed protein
LOC_Os01g13050	-4.03274	0.0120915	NA	NA	long cell-linked locus protein, putative, expressed
LOC_Os01g13060	-0.0787872	0.194489	-0.189243	9.51323e-05	CK1_CaseinKinase_1.1 - CK1 includes the casein kinase 1 kinases, expressed
LOC_Os01g13070	-2.04462	3.77499e-22	-2.57699	8.91267e-15	expressed protein
LOC_Os01g13080	-0.687444	1.82853e-67	0.628244	3.03743e-123	60S acidic ribosomal protein, putative, expressed
LOC_Os01g13090	0.413315	9.65515e-35	0.700687	1.25049e-180	nucleic acid binding protein, putative, expressed
LOC_Os01g13100	-0.0324791	0.546711	0.00685282	0.875165	KH domain containing protein, putative, expressed
LOC_Os01g13120	-5.44777	0.000434461	-2.23733	4.90753e-12	aquaporin protein, putative, expressed
LOC_Os01g13130	0.264703	0.00509944	-2.99451	2.6893e-95	aquaporin protein, putative, expressed
LOC_Os01g13140	NA	NA	-5.03616	0.00122698	WD domain, G-beta repeat domain containing protein, expressed
LOC_Os01g13150	0.880914	5.36737e-39	0.0404703	0.457445	metallo-beta-lactamase family protein, putative, expressed
LOC_Os01g13160	0.249289	7.80888e-14	0.930744	7.32272e-297	expressed protein
LOC_Os01g13170	-0.187331	8.04186e-11	0.0233435	0.39855	ubiquitin-conjugating enzyme E2, putative, expressed
LOC_Os01g13180	-1.25302	0.00308147	3.69193	1.51546e-11	expressed protein
LOC_Os01g13190	0.328757	1.06708e-08	0.845336	3.94469e-138	histidinol dehydrogenase, chloroplast precursor, putative, expressed
LOC_Os01g13200	0.59524	2.65786e-94	1.27594	0	abscisic acid insensitive 8, putative, expressed
LOC_Os01g13210	-0.573368	0	0.74448	0	salt stress root protein RS1, putative, expressed
LOC_Os01g13229	-1.87956	0.00509944	-1.17843	0.337578	cyclin-A1, putative, expressed
LOC_Os01g13250	0.359067	0.0393192	3.84921	0.0238855	sarcoma antigen NY-SAR-91, putative, expressed
LOC_Os01g13260	0.0773731	0.700513	0.690319	0.00118876	cyclin-A1, putative, expressed
LOC_Os01g13270	0.994911	0.0709213	-1.42998	1.48857e-10	AGC_PVPK_like_kin82y.4 - ACG kinases include homologs to PKA, PKG and PKC, expressed
LOC_Os01g13280	0.733563	2.41183e-27	0.492641	1.46499e-27	ubiquitin conjugating enzyme protein, putative, expressed
LOC_Os01g13285	0.579873	0.0511766	-2.80293	4.17503e-07	expressed protein
LOC_Os01g13300	1.48034	4.04656e-49	-2.58443	4.93759e-26	B3 DNA binding domain containing protein, expressed
LOC_Os01g13310	-6.40197	2.6042e-05	-0.462229	0.0969745	DNA topoisomerase 2, putative, expressed
LOC_Os01g13320	-3.88161	1.33781e-122	-3.06825	1.42819e-62	pectinesterase, putative, expressed
LOC_Os01g13330	-2.44778	0.153699	-6.49559	1.78784e-05	expressed protein
LOC_Os01g13350	0.253708	0.00878443	0.119294	0.0978342	25.3 kDa vesicle transport protein, putative, expressed
LOC_Os01g13340	3.43759	0.0709213	NA	NA	harpin-induced protein 1 domain containing protein, expressed
LOC_Os01g13360	0.409948	0.67983	7.24152	1.59073e-06	phosphatidylinositol 3- and 4-kinase family protein, putative, expressed
LOC_Os01g13370	0.0318861	0.448616	-0.0587663	0.0810712	seven in absentia protein family domain containing protein, expressed
LOC_Os01g13380	NA	NA	-3.03616	0.072463	hypothetical protein
LOC_Os01g13390	-5.84009	0.000144034	1.66956	2.8403e-05	expressed protein
LOC_Os01g13404	0.642926	9.05393e-05	0.569716	3.66035e-07	ATP binding protein, putative, expressed
LOC_Os01g13420	0.335918	2.49456e-24	0.0561752	0.102719	SOUL heme-binding protein, putative, expressed
LOC_Os01g13430	0.196027	0.00146037	0.638267	1.17927e-42	importin-alpha re-exporter, putative, expressed
LOC_Os01g13440	-1.44778	0.436396	7.75609	2.30457e-07	pollen allergen Cyn d 23, putative, expressed
LOC_Os01g13450	-3.44778	0.0355915	3.84921	0.0238855	expressed protein
LOC_Os01g13460	-0.521665	1.86122e-34	0.401241	5.67797e-38	helix-loop-helix DNA-binding domain containing protein, expressed
LOC_Os01g13470	0.591321	4.06347e-26	0.0642938	0.15576	KH domain containing protein, putative, expressed
LOC_Os01g13480	-4.85684	1.6586e-20	0.769096	0.00443745	glutaredoxin, putative, expressed
LOC_Os01g13490	-1.40634	4.0838e-17	0.376573	0.0028437	expressed protein
LOC_Os01g13500	NA	NA	NA	NA	expressed protein
LOC_Os01g13510	NA	NA	NA	NA	expressed protein
LOC_Os01g13520	-0.738792	8.52396e-102	-3.00188	0	auxin response factor 1, putative, expressed
LOC_Os01g13530	0.0197143	0.893689	-1.29847	6.45719e-21	ABIL2, putative, expressed
LOC_Os01g13540	0.272891	3.08676e-18	-0.512839	1.36018e-74	NIN, putative, expressed
LOC_Os01g13550	-0.461603	5.50504e-07	0.0602013	0.336753	beta-amylase, putative, expressed
LOC_Os01g13560	-2.98694	3.80905e-36	-3.9226	7.21538e-32	membrane associated DUF588 domain containing protein, putative, expressed
LOC_Os01g13570	3.31684	8.77929e-09	-1.99557	7.91604e-21	phosphoglycerate mutase, putative, expressed
LOC_Os01g13590	NA	NA	-4.35809	0.0061774	isoflavone reductase homolog IRL, putative, expressed
LOC_Os01g13600	NA	NA	5.43417	0.000537902	nmrA-like family domain containing protein, expressed
LOC_Os01g13610	3.42071	0	-0.87436	0	isoflavone reductase homolog IRL, putative, expressed
LOC_Os01g13620	-4.6177	0.00350459	-2.9154	0.00983403	retrotransposon protein, putative, unclassified, expressed
LOC_Os01g13630	NA	NA	NA	NA	retrotransposon protein, putative, unclassified, expressed
LOC_Os01g13640	NA	NA	-3.03616	0.072463	retrotransposon, putative, centromere-specific, expressed
LOC_Os01g13650	NA	NA	-4.62112	0.00336496	retrotransposon protein, putative, unclassified, expressed
LOC_Os01g13660	-0.803284	3.75182e-100	-0.359168	1.4559e-55	expressed protein
LOC_Os01g13670	NA	NA	NA	NA	expressed protein
LOC_Os01g13680	NA	NA	-2.03616	0.269173	expressed protein
LOC_Os01g13690	-2.16027	0	-0.483457	3.52677e-93	ligA, putative, expressed
LOC_Os01g13700	-0.631001	7.956e-34	0.852527	2.9286e-128	DNA-binding protein-related, putative, expressed
LOC_Os01g13710	-0.879558	0.0834763	-1.17844	0.0601478	transposon protein, putative, unclassified, expressed
LOC_Os01g13720	0.187556	0.198726	-0.219078	0.063193	expressed protein
LOC_Os01g13730	0.31769	1.23743e-17	-0.0327862	0.297235	WD domain, G-beta repeat domain containing protein, expressed
LOC_Os01g13740	-4.7697	0.00245188	1.51344	2.06469e-05	myb-like DNA-binding domain containing protein, expressed
LOC_Os01g13760	0.0613778	0.157008	1.48197	9.27449e-288	dnaJ domain containing protein, expressed
LOC_Os01g13770	-0.164489	0.195388	0.0424725	0.665634	DUF250 domain containing protein, putative, expressed
LOC_Os01g13780	-4.44777	0.00509944	-6.20608	4.48758e-05	expressed protein
LOC_Os01g13800	-1.14864	1.52079e-134	-0.895189	2.26581e-83	receptor-like protein kinase 5 precursor, putative, expressed
LOC_Os01g13810	NA	NA	NA	NA	expressed protein
LOC_Os01g13820	-2.44778	0.153699	-4.62112	0.00336496	retrotransposon protein, putative, unclassified, expressed
LOC_Os01g13830	NA	NA	NA	NA	expressed protein
LOC_Os01g13840	-2.44778	0.153699	NA	NA	PE-PGRS family protein, putative, expressed
LOC_Os01g13850	NA	NA	-3.9154	2.77828e-07	expressed protein
LOC_Os01g13860	NA	NA	NA	NA	expressed protein
LOC_Os01g13870	-2.44778	0.153699	NA	NA	expressed protein
LOC_Os01g13880	NA	NA	-3.03616	0.072463	expressed protein
LOC_Os01g13890	NA	NA	NA	NA	retrotransposon protein, putative, unclassified, expressed
LOC_Os01g13900	NA	NA	-3.03616	0.072463	retrotransposon protein, putative, unclassified, expressed
LOC_Os01g13910	-2.44778	0.153699	2.84921	0.126462	expressed protein
LOC_Os01g13920	NA	NA	NA	NA	cysteine protease, putative, expressed
LOC_Os01g13930	-1.96661	9.75176e-15	1.57041	1.29483e-48	expressed protein
LOC_Os01g13940	0.396652	0.000628643	0.140514	0.133598	expressed protein
LOC_Os01g13950	1.99491	1.18222e-06	-1.17844	0.0601478	OsGrx_A1 - glutaredoxin subgroup III, expressed
LOC_Os01g13960	NA	NA	-4.35809	0.0061774	retrotransposon protein, putative, unclassified, expressed
LOC_Os01g13970	-3.44778	0.0355915	NA	NA	retrotransposon protein, putative, Ty3-gypsy subclass, expressed
LOC_Os01g13980	NA	NA	NA	NA	retrotransposon protein, putative, unclassified
LOC_Os01g13990	NA	NA	NA	NA	retrotransposon protein, putative, unclassified, expressed
LOC_Os01g14000	-2.44778	0.153699	NA	NA	expressed protein
LOC_Os01g14010	-2.71658	4.89503e-44	0.34379	0.0301972	ZOS1-05 - C2H2 zinc finger protein, expressed
LOC_Os01g14020	0.88388	1.01066e-11	-0.484245	0.000334451	expressed protein
LOC_Os01g14030	-3.03274	0.0709213	-3.62112	0.0273317	DUF260 domain containing protein, putative, expressed
LOC_Os01g14040	0.467351	3.59231e-06	0.156047	0.0550977	D-tyrosyl-tRNA, putative, expressed
LOC_Os01g14050	1.21984	0	0.87094	0	C2 domain containing protein, putative, expressed
LOC_Os01g14060	NA	NA	-1.17843	0.337578	expressed protein
LOC_Os01g14070	-0.667411	1.80797e-34	0.489582	1.53123e-32	60S ribosomal protein L18a-1, putative, expressed
LOC_Os01g14080	0.102714	0.233111	-2.04962	6.52818e-120	lipase class 3 family protein, putative, expressed
LOC_Os01g14090	0.879434	3.54336e-08	0.17872	0.132815	kinesin motor domain containing protein, putative, expressed
LOC_Os01g14100	1.43807	7.51576e-118	1.15981	9.33097e-243	BT1 family protein, putative, expressed
LOC_Os01g14110	-1.84068	1.29531e-99	1.90978	5.76198e-192	expressed protein
LOC_Os01g14120	-1.44778	0.436396	2.84921	0.126462	expressed protein
LOC_Os01g14130	-0.374323	0.153699	-0.45011	0.00372437	expressed protein
LOC_Os01g14140	-2.1848	6.0266e-89	-3.97429	3.94271e-20	X8 domain containing protein, expressed
LOC_Os01g14160	-1.00509	0.247827	-5.84351	0.00013439	retrotransposon, putative, centromere-specific, expressed
LOC_Os01g14170	NA	NA	1.99149	0.0238855	expressed protein
LOC_Os01g14180	NA	NA	-5.35809	0.000528687	expressed protein
LOC_Os01g14190	NA	NA	-3.03616	0.072463	transposon protein, putative, unclassified, expressed
LOC_Os01g14200	-6.03273	8.1493e-05	-5.03616	0.00122698	retrotransposon protein, putative, unclassified, expressed
LOC_Os01g14210	-2.44778	0.153699	-5.03616	0.00122698	expressed protein
LOC_Os01g14220	-1.44778	0.436396	-2.8414	0.000336763	expressed protein
LOC_Os01g14230	NA	NA	0.821563	0.311625	expressed protein
LOC_Os01g14240	NA	NA	NA	NA	hypothetical protein
LOC_Os01g14250	NA	NA	-4.03616	0.0121294	expressed protein
LOC_Os01g14260	-2.44778	0.153699	-6.62112	1.18611e-05	transposon protein, putative, Ac/Ds sub-class
LOC_Os01g14270	-2.44778	0.153699	-5.03616	0.00122698	OsFBX4 - F-box domain containing protein, expressed
LOC_Os01g14280	NA	NA	-3.62112	0.0273317	expressed protein
LOC_Os01g14290	NA	NA	-4.03616	0.0121294	transposon protein, putative, unclassified
LOC_Os01g14300	NA	NA	NA	NA	transposon protein, putative, CACTA, En/Spm sub-class, expressed
LOC_Os01g14310	-2.44778	0.153699	-5.35809	0.000528687	expressed protein
LOC_Os01g14320	-5.25513	0.000728482	-6.55972	1.45074e-05	expressed protein
LOC_Os01g14330	NA	NA	NA	NA	expressed protein
LOC_Os01g14340	NA	NA	NA	NA	expressed protein
LOC_Os01g14360	NA	NA	NA	NA	expressed protein
LOC_Os01g14370	0.576422	3.01888e-34	-0.151495	0.000350782	histone acetyltransferase HAC5, putative, expressed
LOC_Os01g14380	-2.44778	0.153699	-3.62112	0.0273317	expressed protein
LOC_Os01g14390	NA	NA	NA	NA	expressed protein
LOC_Os01g14400	NA	NA	2.84921	0.126462	expressed protein
LOC_Os01g14410	-2.10195	7.4407e-31	6.22726	0	early light-induced protein, chloroplast precursor, putative, expressed
LOC_Os01g14420	-0.148346	0.288846	0.78953	4.66931e-23	RWP-RK domain-containing protein, putative, expressed
LOC_Os01g14430	-2.84639	1.27658e-10	-3.55125	1.41405e-65	DNA binding protein, putative, expressed
LOC_Os01g14440	-0.529644	2.17501e-72	-1.9312	0	WRKY1, expressed
LOC_Os01g14450	-4.6177	0.00350459	-3.03616	0.072463	retrotransposon protein, putative, Ty3-gypsy subclass, expressed
LOC_Os01g14460	-1.44778	0.436396	-1.59347	0.188068	retrotransposon protein, putative, Ty3-gypsy subclass, expressed
LOC_Os01g14470	-2.44778	0.153699	NA	NA	retrotransposon protein, putative, Ty3-gypsy subclass
LOC_Os01g14490	-3.03274	0.0709213	-5.35809	0.000528687	retrotransposon protein, putative, unclassified, expressed
LOC_Os01g14510	1.48034	0.000955577	-0.834482	0.0310432	BRASSINOSTEROID INSENSITIVE 1 precursor, putative, expressed
LOC_Os01g14514	NA	NA	NA	NA	expressed protein
LOC_Os01g14520	-3.6121	0	-1.53776	3.9921e-27	C4-dicarboxylate transporter/malic acid transport protein domain containing protein, expressed
LOC_Os01g14530	-4.25933	2.77086e-23	-1.17844	0.182444	AWPM-19-like membrane family protein, putative, expressed
LOC_Os01g14540	-3.13437	8.85453e-13	-6.68001	9.76348e-06	STIGL1 - Stigma-specific Stig1 family protein precursor, expressed
LOC_Os01g14550	1.46011	4.36789e-83	-5.67417	6.459e-147	pathogen-related protein, putative, expressed
LOC_Os01g14570	NA	NA	-5.84351	0.00013439	retrotransposon protein, putative, unclassified, expressed
LOC_Os01g14580	0.423403	5.73084e-10	-0.75441	6.34011e-41	dehydrogenase, putative, expressed
LOC_Os01g14590	-0.0472586	0.699468	-1.11797	3.68494e-53	pathogen-related protein, putative, expressed
LOC_Os01g14610	0.150494	0.0719367	-0.105951	0.0745838	PSF2 - Putative GINS complex subunit, expressed
LOC_Os01g14620	NA	NA	NA	NA	expressed protein
LOC_Os01g14630	1.91245	4.34365e-28	-2.52393	3.62528e-101	polyprenyl synthetase, putative, expressed
LOC_Os01g14640	-1.69858	1.67559e-34	-3.14191	3.07874e-20	expressed protein
LOC_Os01g14650	-4.89991	7.34619e-21	-3.80293	6.51535e-07	expansin precursor, putative, expressed
LOC_Os01g14660	-7.40383	5.86245e-24	-5.62112	0.000255128	expansin precursor, putative, expressed
LOC_Os01g14670	-0.114414	0.0220667	5.25744	0	Cupin domain containing protein, expressed
LOC_Os01g14690	0.0144028	0.715083	0.0729699	0.0214183	Lg106, putative, expressed
LOC_Os01g14700	-2.6198	2.06499e-06	-5.20608	0.000794258	expressed protein
LOC_Os01g14720	-0.833388	1.64141e-15	6.17113	6.00727e-05	transcription regulator, putative, expressed
LOC_Os01g14730	NA	NA	NA	NA	retrotransposon protein, putative, unclassified
LOC_Os01g14750	-0.175014	0.591099	-3.62112	0.0273317	expressed protein
LOC_Os01g14760	NA	NA	-5.03616	0.00122698	expressed protein
LOC_Os01g14770	1.00318	1.78421e-19	-5.35809	0.000528687	retrotransposon protein, putative, unclassified, expressed
LOC_Os01g14780	NA	NA	NA	NA	hypothetical protein
LOC_Os01g14790	-0.0239862	0.689191	0.683044	1.636e-50	expressed protein
LOC_Os01g14800	NA	NA	-3.03616	0.072463	expressed protein
LOC_Os01g14810	0.850849	2.33797e-34	-0.583438	1.54651e-28	5-nucleotidase domain-containing protein, putative, expressed
LOC_Os01g14820	0.742701	8.61062e-39	0.656202	4.69611e-33	expressed protein
LOC_Os01g14830	0.170243	0.0360191	0.432609	1.55052e-18	ribosomal protein L3, putative, expressed
LOC_Os01g14840	-0.0770846	0.289077	0.807802	9.51498e-75	ZOS1-06 - C2H2 zinc finger protein, expressed
LOC_Os01g14850	-0.00508874	0.996878	8.54964	9.2783e-09	MFS18 protein precursor, putative, expressed
LOC_Os01g14860	0.0320052	0.369983	0.479049	4.85407e-66	CGMC_GSK.1 - CGMC includes CDA, MAPK, GSK3, and CLKC kinases, expressed
LOC_Os01g14870	-0.222118	0.00998547	0.115956	0.0741258	zinc finger matrin-type protein 5, putative, expressed
LOC_Os01g14880	-2.54941	1.26194e-08	-5.42636	2.58549e-13	expressed protein
LOC_Os01g14890	-4.03274	0.0120915	NA	NA	expressed protein
LOC_Os01g14900	NA	NA	NA	NA	glycerol-3-phosphate acyltransferase, putative, expressed
LOC_Os01g14910	NA	NA	-0.593473	0.654382	expressed protein
LOC_Os01g14920	0.148385	0.259858	0.354375	0.00259996	zinc knuckle family protein, putative, expressed
LOC_Os01g14926	-3.44778	0.0355915	1.22366	2.35943e-05	protein kinase domain containing protein, expressed
LOC_Os01g14932	0.393738	7.4031e-22	0.200766	9.973e-09	NAK-like ser/thr protein kinase, putative, expressed
LOC_Os01g14940	1.31684	0.0743151	1.69603	5.37333e-05	invertase/pectin methylesterase inhibitor family protein, putative, expressed
LOC_Os01g14950	0.112066	2.14126e-10	0.375362	5.40122e-238	importin subunit alpha, putative, expressed
LOC_Os01g14960	-2.85197	3.19664e-58	-0.483291	0.0350479	expressed protein
LOC_Os01g14970	-3.14123	1.58446e-24	1.75611	1.41875e-15	expressed protein
LOC_Os01g14980	0.635015	5.14796e-21	0.293068	2.08622e-09	RPA3 - Putative single-stranded DNA binding complex subunit 3, expressed
LOC_Os01g14990	-1.49541	8.63369e-18	-2.51404	1.45143e-17	GCRP6 - Glycine and cysteine rich family protein precursor, putative, expressed
LOC_Os01g15000	0.972885	2.67332e-59	1.8859	0	lipase, putative, expressed
LOC_Os01g15010	-0.515519	2.21432e-153	1.6129	0	miro, putative, expressed
LOC_Os01g15020	0.260598	7.38123e-35	0.0595069	0.00210601	lissencephaly type-1-like homology motif, putative, expressed
LOC_Os01g15029	-0.0306242	0.459614	0.719666	1.44345e-121	expressed protein
LOC_Os01g15039	-8.13427	5.36266e-08	-4.62112	0.00336496	pectinesterase, putative, expressed
LOC_Os01g15060	-0.770624	0.0518017	-3.98579	1.60459e-07	expressed protein
LOC_Os01g15070	1.99491	0.146777	NA	NA	retrotransposon protein, putative, unclassified
LOC_Os01g15080	NA	NA	-2.03616	0.269173	hypothetical protein
LOC_Os01g15090	NA	NA	NA	NA	retrotransposon protein, putative, unclassified
LOC_Os01g15100	-0.614746	4.65246e-16	-3.83925	0	expressed protein
LOC_Os01g15110	-0.227352	3.52711e-13	0.850506	4.26519e-278	syntaxin, putative, expressed
LOC_Os01g15120	1.06423	1.89504e-148	0.16365	1.13989e-07	hydrolase, alpha/beta fold family domain containing protein, expressed
LOC_Os01g15130	1.23592	0.00567292	-4.53599	2.4849e-134	hydrolase, alpha/beta fold family domain containing protein, expressed
LOC_Os01g15150	NA	NA	-3.03616	0.072463	expressed protein
LOC_Os01g15170	NA	NA	-3.03616	0.072463	expressed protein
LOC_Os01g15180	-2.44778	0.153699	NA	NA	retrotransposon protein, putative, Ty3-gypsy subclass, expressed
LOC_Os01g15190	-2.44778	0.153699	NA	NA	retrotransposon protein, putative, unclassified, expressed
LOC_Os01g15200	NA	NA	NA	NA	hypothetical protein
LOC_Os01g15210	-2.44778	0.153699	-1.17844	0.0601478	expressed protein
LOC_Os01g15220	-0.742054	0.0760633	-3.4111	6.11539e-24	expressed protein
LOC_Os01g15229	NA	NA	NA	NA	expressed protein
LOC_Os01g15240	NA	NA	NA	NA	expressed protein
LOC_Os01g15250	-3.03274	0.0709213	-2.83754	5.99463e-91	expressed protein
LOC_Os01g15260	-0.823421	9.2891e-57	0.682217	1.20462e-60	dynein light chain type 1 domain containing protein, expressed
LOC_Os01g15270	-1.38327	0	1.48073	0	expressed protein
LOC_Os01g15280	-2.44778	0.153699	-0.330439	0.676329	transposon protein, putative, unclassified, expressed
LOC_Os01g15290	0.330514	0.0881152	0.104392	0.0295284	ribosomal L18p/L5e family protein, putative, expressed
LOC_Os01g15300	0.864365	2.17865e-30	-0.113417	0.166618	zinc finger helicase family protein, putative, expressed
LOC_Os01g15310	-0.0907887	0.0387372	0.735323	3.3095e-59	LSM domain containing protein, expressed
LOC_Os01g15320	-2.48704	1.10058e-62	1.5415	8.75615e-196	RALFL9 - Rapid ALkalinization Factor RALF family protein precursor, expressed
LOC_Os01g15330	NA	NA	-3.03616	0.072463	expressed protein
LOC_Os01g15340	-0.897584	2.45564e-150	0.212606	2.51213e-18	flowering promoting factor-like 1, putative, expressed
LOC_Os01g15350	-0.0128917	0.83734	0.264759	1.84778e-09	zinc finger C-x8-C-x5-C-x3-H type family protein, expressed
LOC_Os01g15370	NA	NA	NA	NA	retrotransposon protein, putative, Ty3-gypsy subclass
LOC_Os01g15380	-0.0050888	0.996878	-6.03616	7.54545e-05	transposon protein, putative, unclassified, expressed
LOC_Os01g15390	-0.148825	0.250224	0.180497	0.0387205	expressed protein
LOC_Os01g15399	-1.44778	0.436396	NA	NA	expressed protein
LOC_Os01g15410	NA	NA	NA	NA	conserved hypothetical protein
LOC_Os01g15420	-2.44778	0.153699	NA	NA	retrotransposon protein, putative, Ty3-gypsy subclass, expressed
LOC_Os01g15438	NA	NA	NA	NA	retrotransposon protein, putative, unclassified
LOC_Os01g15448	-4.03274	0.0120915	0.426932	6.42188e-08	expressed protein
LOC_Os01g15460	-0.0685598	0.141232	0.504385	5.46773e-58	zinc finger C-x8-C-x5-C-x3-H type family protein, expressed
LOC_Os01g15470	1.2044	0	0.606342	2.53938e-110	protein kinase, putative, expressed
LOC_Os01g15480	-1.81244	1.00954e-07	-1.0789	9.71954e-05	EMB3013, putative, expressed
LOC_Os01g15490	1.04145	3.24624e-92	0.470482	8.58577e-27	phosphoadenosine phosphosulfate, putative, expressed
LOC_Os01g15510	NA	NA	-0.801582	0.00073664	expressed protein
LOC_Os01g15520	1.04634	5.66803e-30	0.46421	4.59861e-22	expressed protein
LOC_Os01g15530	0.171789	0.51604	-0.712118	0.00112016	tetratricopeptide-like helical, putative, expressed
LOC_Os01g15540	1.79668	8.26358e-33	-3.49159	1.68607e-27	kinesin motor domain containing protein, putative, expressed
LOC_Os01g15550	-5.97133	9.80216e-05	NA	NA	expressed protein
LOC_Os01g15560	NA	NA	-4.03616	0.0121294	expressed protein
LOC_Os01g15570	-2.44778	0.153699	NA	NA	retrotransposon protein, putative, unclassified
LOC_Os01g15580	-0.213676	0.129578	-1.74805	3.90669e-23	disease resistance protein RGA2, putative, expressed
LOC_Os01g15590	-1.44778	0.436396	NA	NA	expressed protein
LOC_Os01g15600	-0.608607	5.52885e-61	0.425596	4.76607e-57	PUR ALPHA-1, putative, expressed
LOC_Os01g15610	-0.586104	1.34316e-138	0.366587	3.69009e-70	expressed protein
LOC_Os01g15620	-2.44778	0.153699	-3.03616	0.072463	transposon protein, putative, unclassified, expressed
LOC_Os01g15630	0.197612	1.85182e-11	0.692149	3.37748e-222	zinc finger, C3HC4 type domain containing protein, expressed
LOC_Os01g15640	-0.0442003	0.0874884	-0.478814	9.57566e-191	no apical meristem protein, putative, expressed
LOC_Os01g15650	NA	NA	NA	NA	transposon protein, putative, unclassified, expressed
LOC_Os01g15660	0.294471	0.00904583	-0.607549	2.22648e-14	NAD dependent epimerase/dehydratase family protein, putative, expressed
LOC_Os01g15680	-3.7697	0.0203504	NA	NA	transferase, putative, expressed
LOC_Os01g15690	NA	NA	-5.03616	0.00122698	retrotransposon protein, putative, unclassified, expressed
LOC_Os01g15700	-3.44778	0.0355915	NA	NA	transposon protein, putative, Pong sub-class, expressed
LOC_Os01g15709	-3.44778	0.0355915	NA	NA	transferase family protein, putative, expressed
LOC_Os01g15720	NA	NA	-5.20608	0.000794258	tobamovirus movement protein containing protein, expressed
LOC_Os01g15740	-2.44778	0.153699	-5.63786	9.95729e-08	expressed protein
LOC_Os01g15750	NA	NA	NA	NA	retrotransposon protein, putative, unclassified, expressed
LOC_Os01g15760	-3.03274	0.0709213	NA	NA	retrotransposon protein, putative, unclassified, expressed
LOC_Os01g15770	-2.43554	2.25547e-37	0.282347	0.072463	transmembrane protein 136, putative, expressed
LOC_Os01g15780	-0.350864	4.41489e-05	0.329237	7.25549e-10	glycosyl transferase, group 1 domain containing protein, expressed
LOC_Os01g15790	1.41223	1.00478e-38	-2.25137	2.24426e-42	expressed protein
LOC_Os01g15800	NA	NA	NA	NA	expressed protein
LOC_Os01g15810	-4.4563	1.52453e-33	-6.35808	2.7807e-05	peroxidase precursor, putative, expressed
LOC_Os01g15830	-1.27467	2.81552e-78	0.374411	1.48569e-27	peroxidase precursor, putative, expressed
LOC_Os01g15840	2.05224	4.10399e-23	-1.09983	1.99667e-09	PPR repeat containing protein, expressed
LOC_Os01g15850	-0.411081	1.02563e-05	0.114901	0.0986194	expressed protein
LOC_Os01g15860	0.259845	0.0208617	1.20818	2.35085e-71	pre-mRNA-processing factor 6, putative, expressed
LOC_Os01g15880	-3.03274	0.0709213	7.01913	3.52292e-06	transposon protein, putative, unclassified, expressed
LOC_Os01g15890	-0.0595367	0.874314	1.35762	1.21948e-12	retrotransposon protein, putative, unclassified, expressed
LOC_Os01g15900	-2.55968	1.17546e-76	4.16528	7.709e-234	expressed protein
LOC_Os01g15910	-1.59005	0.00708417	-1.70895	0.0129102	UTP--glucose-1-phosphate uridylyltransferase, putative, expressed
LOC_Os01g15920	NA	NA	-1.0674	0.000266315	expressed protein
LOC_Os01g15934	NA	NA	-5.03616	0.00122698	retrotransposon protein, putative, unclassified, expressed
LOC_Os01g15950	-1.17501	0.00586409	-0.0529053	0.915655	hypothetical protein
LOC_Os01g15960	NA	NA	NA	NA	retrotransposon protein, putative, unclassified, expressed
LOC_Os01g15970	-3.79765	3.31355e-204	-0.775753	1.96901e-29	expressed protein
LOC_Os01g15979	-0.834317	1.71528e-79	0.72079	7.15612e-74	gb protein, putative, expressed
LOC_Os01g15990	-6.6957	1.00507e-05	-3.03616	0.072463	expressed protein
LOC_Os01g16000	0.404787	2.93936e-20	2.26721	0	CRAL/TRIO domain containing protein, expressed
LOC_Os01g16010	-0.0870916	0.168212	0.690681	3.32555e-40	BCAS2 protein, putative, expressed
LOC_Os01g16020	-0.636064	1.058e-05	0.740382	3.70168e-18	FAD binding domain containing protein, expressed
LOC_Os01g16030	-2.14914	5.12781e-66	3.49995	0	ADP-ribosylation factor, putative, expressed
LOC_Os01g16040	0.0712806	0.287138	0.472257	1.04321e-22	mitochondrial carrier protein, putative, expressed
LOC_Os01g16050	NA	NA	-3.03616	0.072463	transposon protein, putative, unclassified, expressed
LOC_Os01g16060	-0.931088	0.00321258	-0.615613	2.55441e-06	expressed protein
LOC_Os01g16070	-1.18729	2.17104e-07	-2.14096	7.57447e-12	expressed protein
LOC_Os01g16080	-0.0683315	0.446635	0.151619	0.0281342	expressed protein
LOC_Os01g16090	-0.816129	1.26646e-85	1.50224	0	RNA binding protein, putative, expressed
LOC_Os01g16100	1.08654	2.09714e-24	0.433096	1.70849e-06	translin, putative, expressed
LOC_Os01g16110	0.883018	1.00966e-58	0.387739	9.68261e-22	la domain containing protein, putative, expressed
LOC_Os01g16120	0.0431661	0.78095	2.24573	1.46688e-106	zinc finger, C3HC4 type domain containing protein, expressed
LOC_Os01g16124	1.17934	6.42178e-08	-1.17843	0.337578	retrotransposon protein, putative, unclassified, expressed
LOC_Os01g16130	-0.0050889	0.996878	NA	NA	retrotransposon protein, putative, unclassified, expressed
LOC_Os01g16140	-5.5193	1.70569e-233	-0.771527	2.16623e-11	expressed protein
LOC_Os01g16146	-0.673864	2.6705e-45	-1.08569	1.81317e-130	phenazine biosynthesis protein, putative, expressed
LOC_Os01g16152	0.118757	0.0880452	1.59754	0	peroxiredoxin, putative, expressed
LOC_Os01g16160	NA	NA	NA	NA	retrotransposon protein, putative, unclassified, expressed
LOC_Os01g16170	2.26373	8.37046e-64	3.51676	0	PQ loop repeat domain containing protein, expressed
LOC_Os01g16180	0.524911	3.73679e-27	0.67335	7.14848e-80	MT-A70 domain containing protein, expressed
LOC_Os01g16190	-0.434239	8.66997e-36	1.04967	0	26S proteasome non-ATPase regulatory subunit 14, putative, expressed
LOC_Os01g16200	-1.42013	1.54457e-24	-0.514917	5.74216e-17	serpin domain containing protein, putative, expressed
LOC_Os01g16210	-0.4505	6.07633e-07	0.495793	2.07987e-17	uncharacterized Cys-rich domain containing protein, putative, expressed
LOC_Os01g16220	-0.903209	5.89808e-13	0.632716	1.92273e-13	Sad1 / UNC-like C-terminal domain containing protein, putative, expressed
LOC_Os01g16230	-0.413554	0.0171496	-0.110391	0.37856	TKL_IRAK_CR4L.2 - The CR4L subfamily has homology with Crinkly4, expressed
LOC_Os01g16240	-0.0217459	0.384849	-0.547207	3.78522e-270	OsCam1-3 - Calmodulin, expressed
LOC_Os01g16250	-3.03274	0.0709213	0.891953	0.158319	expressed protein
LOC_Os01g16260	-0.277967	3.99066e-05	0.967827	1.43779e-132	major facilitator superfamily antiporter, putative, expressed
LOC_Os01g16270	6.02255	0.000138431	-3.03616	0.072463	retrotransposon protein, putative, Ty1-copia subclass, expressed
LOC_Os01g16280	NA	NA	NA	NA	expressed protein
LOC_Os01g16290	0.654778	9.6726e-14	-0.520128	2.02139e-18	DNA gyrase subunit B, chloroplast/mitochondrial precursor, putative, expressed
LOC_Os01g16300	NA	NA	-2.03616	0.269173	hypothetical protein
LOC_Os01g16310	0.994911	0.00241976	-1.77989	5.70095e-17	glycosyl hydrolase, family 31, putative, expressed
LOC_Os01g16320	-1.44778	0.436396	3.84921	0.0238855	plant-specific domain TIGR01570 family protein, expressed
LOC_Os01g16330	0.113223	0.0236366	1.00434	2.46757e-152	OsRhmbd2 - Putative Rhomboid homologue, expressed
LOC_Os01g16340	0.180777	0.207924	-1.55695	1.84789e-29	expressed protein
LOC_Os01g16350	0.539138	1.98408e-46	1.96332	0	hydroxymethylglutaryl-CoA lyase, putative, expressed
LOC_Os01g16354	0.4165	2.6236e-12	0.590238	7.2691e-39	rab GDP dissociation inhibitor alpha, putative, expressed
LOC_Os01g16360	-4.7697	0.00245188	-4.84351	0.00200029	disease resistance protein, putative, expressed
LOC_Os01g16370	-0.652258	7.47055e-13	0.594971	0.00806398	NBS-LRR type disease resistance protein, putative, expressed
LOC_Os01g16380	-3.35873	1.62638e-41	-6.55972	1.45074e-05	expressed protein
LOC_Os01g16390	-2.46452	0.00213735	-6.68001	9.76348e-06	NB-ARC domain containing protein, expressed
LOC_Os01g16400	-1.92157	2.33837e-28	-2.00851	1.01412e-09	NB-ARC domain containing protein, expressed
LOC_Os01g16414	0.256474	0.00951945	-0.0911531	0.24245	actin, putative, expressed
LOC_Os01g16430	-0.159512	8.58018e-07	2.22886	0	cysteine proteinase inhibitor precursor protein, putative, expressed
LOC_Os01g16440	NA	NA	-3.03616	0.072463	expressed protein
LOC_Os01g16450	-3.47778	1.68841e-155	-3.89667	9.05233e-95	peroxidase precursor, putative, expressed
LOC_Os01g16460	-2.64894	1.53897e-06	-6.55972	1.45074e-05	expressed protein
LOC_Os01g16470	-2.81244	0.00036221	5.10696	1.03925e-11	phosphatidylinositol kinase, putative, expressed
LOC_Os01g16480	NA	NA	NA	NA	retrotransposon protein, putative, unclassified, expressed
LOC_Os01g16490	NA	NA	NA	NA	retrotransposon protein, putative, unclassified, expressed
LOC_Os01g16500	-2.44778	0.153699	-2.03616	0.269173	retrotransposon protein, putative, unclassified, expressed
LOC_Os01g16510	0.0311132	0.667139	0.444768	2.19852e-18	expressed protein
LOC_Os01g16520	-0.175014	0.023413	0.320888	6.88201e-08	glutamyl-tRNA synthetase, cytoplasmic, putative, expressed
LOC_Os01g16530	0.223998	0.00996893	-0.100913	0.12944	OsClp1 - Putative Clp protease homologue, expressed
LOC_Os01g16540	0.239758	3.5468e-07	0.666353	7.44622e-81	NEDD8-activating enzyme E1 catalytic subunit, putative, expressed
LOC_Os01g16550	-0.00165003	0.991845	0.961647	3.36349e-74	expressed protein
LOC_Os01g16560	NA	NA	NA	NA	antifreeze glycoprotein, putative, expressed
LOC_Os01g16570	NA	NA	NA	NA	retrotransposon protein, putative, unclassified
LOC_Os01g16580	-1.44778	0.436396	NA	NA	retrotransposon protein, putative, unclassified
LOC_Os01g16590	NA	NA	NA	NA	expressed protein
LOC_Os01g16600	0.81509	4.17054e-26	1.1745	4.68916e-58	expressed protein
LOC_Os01g16610	-4.25513	0.00778308	-1.09597	0.0319841	plastocyanin-like domain containing protein, putative, expressed
LOC_Os01g16620	0.795708	3.90899e-32	0.84189	1.16849e-95	expressed protein
LOC_Os01g16630	-3.7697	0.0203504	-1.9154	0.103725	expressed protein
LOC_Os01g16640	-0.322024	3.54179e-09	-0.100943	0.00786815	split hand/foot malformation type 1, putative, expressed
LOC_Os01g16650	-6.26247	2.0547e-17	-3.21796	3.14354e-13	ubiquitin-conjugating enzyme, putative, expressed
LOC_Os01g16660	0.409948	0.153699	0.0280147	0.950961	transposon protein, putative, unclassified, expressed
LOC_Os01g16670	-0.714264	2.67098e-38	0.83511	3.28028e-94	BSD domain-containing protein, putative, expressed
LOC_Os01g16690	NA	NA	-4.62112	0.00336496	retrotransposon protein, putative, unclassified, expressed
LOC_Os01g16700	-2.44778	0.153699	-3.62112	0.0273317	retrotransposon protein, putative, LINE subclass, expressed
LOC_Os01g16714	-3.6198	3.79379e-43	0.704607	3.60365e-08	flavin monooxygenase, putative, expressed
LOC_Os01g16730	-2.44778	0.153699	-3.6063	3.7996e-19	ulp1 protease family, C-terminal catalytic domain containing protein, expressed
LOC_Os01g16740	-2.44778	0.153699	-5.03616	0.00122698	transposon protein, putative, unclassified, expressed
LOC_Os01g16750	-5.03274	0.00128698	-5.20608	0.000794258	flavin monooxygenase, putative, expressed
LOC_Os01g16770	-4.3485	4.4752e-78	-2.20228	6.55148e-10	expansin precursor, putative, expressed
LOC_Os01g16780	NA	NA	NA	NA	retrotransposon protein, putative, unclassified, expressed
LOC_Os01g16790	-2.44778	0.153699	NA	NA	retrotransposon protein, putative, unclassified, expressed
LOC_Os01g16800	NA	NA	-3.03616	0.072463	expressed protein
LOC_Os01g16810	-0.0529176	0.707251	-1.96962	3.47582e-33	MYB family transcription factor, putative, expressed
LOC_Os01g16820	NA	NA	NA	NA	retrotransposon protein, putative, Ty1-copia subclass, expressed
LOC_Os01g16840	-2.44778	0.153699	NA	NA	microneme protein Sm70, putative, expressed
LOC_Os01g16850	1.23592	6.79568e-05	-0.753938	0.0163106	retrotransposon protein, putative, unclassified, expressed
LOC_Os01g16860	5.02255	0.00247389	-1.17844	0.182444	AGO4-2, putative, expressed
LOC_Os01g16870	0.855595	6.05541e-140	1.22775	0	argonaute, putative, expressed
LOC_Os01g16890	0.144818	7.75464e-14	0.54547	8.55065e-191	ribosomal protein L7Ae, putative, expressed
LOC_Os01g16900	-0.0921029	0.019978	0.967922	3.87153e-248	dehydrogenase, putative, expressed
LOC_Os01g16910	0.0405885	0.557994	-0.12197	0.00608897	outer mitochondrial membrane porin, putative, expressed
LOC_Os01g16920	-3.17501	4.37619e-05	5.35255	7.64969e-233	embryonic protein DC-8, putative, expressed
LOC_Os01g16930	-0.722647	1.53963e-20	-0.656648	3.13024e-33	presenilin, putative, expressed
LOC_Os01g16940	0.0923333	0.268933	0.586618	3.04471e-28	MazG nucleotide pyrophosphohydrolase domain containing protein, expressed
LOC_Os01g16950	-0.648285	3.61067e-30	-0.178838	5.71792e-06	zinc finger, C3HC4 type domain containing protein, expressed
LOC_Os01g16960	1.6697	2.22918e-99	0.642884	3.74282e-58	pyruvate kinase, putative, expressed
LOC_Os01g16970	1.05193	1.47829e-196	0.632739	3.04316e-183	glucosidase II beta subunit-like domain containing protein, expressed
LOC_Os01g16980	1.33683	4.44226e-19	4.86639	0	expressed protein
LOC_Os01g16990	-1.39741	0.000805979	-6.35808	2.7807e-05	expressed protein
LOC_Os01g17000	0.363836	0.000231054	-2.13472	1.15663e-55	expressed protein
LOC_Os01g17010	0.271386	3.20667e-10	0.506186	3.26989e-44	phospholipid-transporting ATPase, putative, expressed
LOC_Os01g17020	-0.198543	0.00125377	0.863004	3.32581e-89	glycosyl hydrolases family 17 protein, putative, expressed
LOC_Os01g17030	-3.44778	0.0355915	-5.62112	0.000255128	heat shock protein DnaJ, putative, expressed
LOC_Os01g17040	-1.07444	5.50261e-14	0.500013	1.24943e-07	heat shock protein DnaJ, putative, expressed
LOC_Os01g17050	-3.59477	0	-1.32178	0	VQ domain containing protein, putative, expressed
LOC_Os01g17060	0.446707	0.00106263	-0.932276	2.79959e-12	expressed protein
LOC_Os01g17065	0.238837	0.248435	-0.962708	0.00844889	expressed protein
LOC_Os01g17070	1.04614	8.75865e-11	-0.32549	3.40358e-05	OsDegp1 - Putative Deg protease homologue, expressed
LOC_Os01g17080	-2.44778	0.153699	-3.03616	0.072463	transposon protein, putative, unclassified, expressed
LOC_Os01g17090	NA	NA	NA	NA	retrotransposon protein, putative, unclassified
LOC_Os01g17100	NA	NA	NA	NA	hypothetical protein
LOC_Os01g17110	NA	NA	NA	NA	retrotransposon protein, putative, Ty3-gypsy subclass
LOC_Os01g17120	-4.25513	0.00778308	-4.62112	0.00336496	retrotransposon protein, putative, Ty3-gypsy subclass, expressed
LOC_Os01g17130	-3.03274	0.0709213	NA	NA	retrotransposon protein, putative, Ty3-gypsy subclass, expressed
LOC_Os01g17150	-1.17501	0.00197204	0.897512	8.55288e-05	plastid-specific 50S ribosomal protein 5, chloroplast precursor, putative, expressed
LOC_Os01g17160	-1.11748	5.26345e-24	0.841463	5.28907e-15	OsSubt1 - Putative Subtilisin homologue, expressed
LOC_Os01g17170	-0.552577	0.0270841	0.668111	1.21197e-09	magnesium-protoporphyrin IX monomethyl ester cyclase,chloroplast precursor, putative, expressed
LOC_Os01g17180	0.650539	5.57283e-27	0.684417	8.40032e-61	proteasome subunit, putative, expressed
LOC_Os01g17190	-0.503659	3.8534e-104	0.850087	0	OsCam3 - Calmodulin, expressed
LOC_Os01g17214	3.16483	0.00016416	4.02124	3.14097e-26	major facilitator superfamily antiporter, putative, expressed
LOC_Os01g17240	-0.0766423	0.656058	2.31342	1.32887e-110	transporter, major facilitator family, putative, expressed
LOC_Os01g17250	0.12271	0.00592443	0.287549	1.30548e-16	BRASSINOSTEROID INSENSITIVE 1-associated receptor kinase 1 precursor, putative, expressed
LOC_Os01g17260	0.248592	0.000456994	0.432185	2.73725e-13	transcription factor, putative, expressed
LOC_Os01g17279	0.183231	1.04485e-07	0.457529	1.7132e-36	exonuclease, putative, expressed
LOC_Os01g17300	NA	NA	NA	NA	expressed protein
LOC_Os01g17310	-3.03274	0.0709213	-3.62112	0.0273317	retrotransposon protein, putative, unclassified
LOC_Os01g17320	1.42067	2.50137e-17	0.0337168	0.769987	PPR repeat domain containing protein, putative, expressed
LOC_Os01g17330	NA	NA	-0.259055	0.152256	eukaryotic translation initiation factor 6, putative, expressed
LOC_Os01g17360	-2.44778	0.153699	NA	NA	retrotransposon protein, putative, unclassified, expressed
LOC_Os01g17370	NA	NA	-2.03616	0.269173	retrotransposon protein, putative, unclassified, expressed
LOC_Os01g17380	NA	NA	2.84921	0.126462	retrotransposon protein, putative, unclassified
LOC_Os01g17390	0.087477	0.0100721	1.03386	0	OsFBX5 - F-box domain containing protein, expressed
LOC_Os01g17396	-2.66044	5.72814e-08	3.36736	1.23339e-30	expressed protein
LOC_Os01g17402	-1.00509	0.10544	-0.593473	0.524197	cyclin, putative, expressed
LOC_Os01g17410	NA	NA	-2.03616	0.269173	expressed protein
LOC_Os01g17420	-6.53523	1.69812e-05	-5.03616	0.00122698	expressed protein
LOC_Os01g17430	0.563234	4.70825e-96	0.805398	0	coatomer subunit beta-1, putative, expressed
LOC_Os01g17440	NA	NA	NA	NA	retrotransposon protein, putative, unclassified, expressed
LOC_Os01g17450	-4.6177	0.00350459	NA	NA	retrotransposon protein, putative, unclassified, expressed
LOC_Os01g17460	3.43759	0.0709213	NA	NA	retrotransposon protein, putative, unclassified, expressed
LOC_Os01g17470	-3.33899	1.90492e-14	2.96374	6.02477e-111	plastocyanin-like domain containing protein, putative, expressed
LOC_Os01g17970	NA	NA	NA	NA	retrotransposon protein, putative, Ty1-copia subclass
LOC_Os01g17980	NA	NA	-3.62112	0.0273317	expressed protein
LOC_Os01g17990	1.99491	0.0355915	NA	NA	expressed protein
LOC_Os01g18000	NA	NA	NA	NA	retrotransposon protein, putative, Ty3-gypsy subclass, expressed
LOC_Os01g18010	-5.9072	0.000118585	NA	NA	hypothetical protein
LOC_Os01g18020	NA	NA	NA	NA	retrotransposon protein, putative, unclassified
LOC_Os01g18030	NA	NA	-2.03616	0.269173	retrotransposon protein, putative, unclassified, expressed
LOC_Os01g18040	-1.81244	0.129109	-2.03616	0.269173	retrotransposon protein, putative, unclassified, expressed
LOC_Os01g18050	-2.21781	0	2.99662	0	tubulin/FtsZ domain containing protein, putative, expressed
LOC_Os01g18060	0.697006	3.25116e-07	0.0804622	0.417159	sugar transporter superfamily, putative, expressed
LOC_Os01g18070	-0.0085739	0.795299	0.174941	7.26871e-12	bacterial transferase hexapeptide domain containing protein, expressed
LOC_Os01g18080	-0.141562	4.30822e-23	-0.0375083	0.000419702	retrotransposon protein, putative, unclassified, expressed
LOC_Os01g18090	-1.77768	0.000152515	0.0709231	0.750914	expressed protein
LOC_Os01g18100	-0.235095	0.0049589	1.33586	8.97513e-96	OsRhmbd3 - Putative Rhomboid homologue, expressed
LOC_Os01g18110	-5.6957	0.000217712	-4.35809	0.0061774	cinnamoyl CoA reductase, putative, expressed
LOC_Os01g18120	-2.44778	0.153699	-2.03616	0.269173	cinnamoyl CoA reductase, putative, expressed
LOC_Os01g18130	NA	NA	NA	NA	expressed protein
LOC_Os01g18140	NA	NA	-2.03616	0.269173	expressed protein
LOC_Os01g18150	1.57987	0.1208	NA	NA	STE_MEK_ste7_MAP2K.1 - STE kinases include homologs to sterile 7, sterile 11 and sterile 20 from yeast, expressed
LOC_Os01g18160	-0.826886	4.99406e-09	NA	NA	expressed protein
LOC_Os01g18170	-3.24898	0	-3.84994	0	Cupin domain containing protein, expressed
LOC_Os01g18180	-3.03274	0.0709213	NA	NA	transposon protein, putative, CACTA, En/Spm sub-class, expressed
LOC_Os01g18190	-3.7697	0.0203504	NA	NA	transposon protein, putative, CACTA, En/Spm sub-class, expressed
LOC_Os01g18200	NA	NA	NA	NA	transposon protein, putative, CACTA, En/Spm sub-class
LOC_Os01g18210	1.10955	6.49168e-19	0.864713	7.04727e-49	peptidyl-prolyl cis-trans isomerase, putative, expressed
LOC_Os01g18220	0.00521998	0.926265	1.38235	1.06605e-263	expressed protein
LOC_Os01g18230	0.299304	1.04378e-10	0.0900524	0.522238	FAD-linked oxidoreductase protein, putative, expressed
LOC_Os01g18240	-0.0243253	0.825195	0.944376	1.49528e-19	MYB family transcription factor, putative, expressed
LOC_Os01g18250	NA	NA	NA	NA	subtilase, putative, expressed
LOC_Os01g18260	5.43759	0.000798393	NA	NA	transposon protein, putative, CACTA, En/Spm sub-class
LOC_Os01g18270	-3.03274	0.0709213	NA	NA	transposon protein, putative, CACTA, En/Spm sub-class, expressed
LOC_Os01g18280	-0.118152	0.226884	-0.318967	0.0008073	SNF7 domain containing protein, putative, expressed
LOC_Os01g18300	NA	NA	-2.03616	0.269173	expressed protein
LOC_Os01g18310	-1.62958	0.000608136	1.21388	0.0110539	expressed protein
LOC_Os01g18320	-2.31175	2.14046e-20	0.821564	5.01102e-05	protoporphyrinogen oxidase, chloroplast precursor, putative, expressed
LOC_Os01g18330	-2.44778	0.153699	-4.62112	0.00336496	hypothetical protein
LOC_Os01g18340	NA	NA	-3.03616	0.072463	glycine-rich cell wall protein, putative, expressed
LOC_Os01g18350	NA	NA	NA	NA	expressed protein
LOC_Os01g18360	-0.467716	0.0195538	-0.583951	9.32209e-05	OsIAA4 - Auxin-responsive Aux/IAA gene family member, expressed
LOC_Os01g18370	NA	NA	-0.763398	0.244755	expressed protein
LOC_Os01g18375	-6.90897	5.44744e-21	-3.63787	2.18208e-06	hydrophobic protein, putative, expressed
LOC_Os01g18390	4.55186	2.41159e-156	-0.869598	1.52736e-15	OsRCI2-1 - Putative low temperature and salt responsive protein, expressed
LOC_Os01g18400	-0.673668	1.72847e-24	-0.62348	5.38697e-57	CHIT10 - Chitinase family protein precursor, expressed
LOC_Os01g18410	0.674106	1.10847e-14	-0.093045	0.279968	expressed protein
LOC_Os01g18420	NA	NA	-3.03616	0.072463	OsMADS88 - MADS-box family gene with M-gamma type-box, expressed
LOC_Os01g18440	NA	NA	4.8492	0.00255901	OsMADS89 - MADS-box family gene with M-gamma type-box, expressed
LOC_Os01g18450	-1.00509	0.10544	NA	NA	expressed protein
LOC_Os01g18460	NA	NA	-4.62112	0.00336496	expressed protein
LOC_Os01g18470	-3.03274	0.0709213	NA	NA	transposon protein, putative, unclassified, expressed
LOC_Os01g18480	NA	NA	NA	NA	transposon protein, putative, unclassified, expressed
LOC_Os01g18490	4.69534	2.24788e-05	-1.68094	0.00482316	expressed protein
LOC_Os01g18500	NA	NA	NA	NA	transposon protein, putative, unclassified
LOC_Os01g18510	NA	NA	-2.03616	0.269173	retrotransposon protein, putative, Ty3-gypsy subclass, expressed
LOC_Os01g18520	-2.44778	0.153699	NA	NA	retrotransposon protein, putative, Ty3-gypsy subclass, expressed
LOC_Os01g18530	1.06308	1.29615e-08	1.08879	6.38797e-21	expressed protein
LOC_Os01g18550	-2.44778	0.153699	-4.62112	0.00336496	transposon protein, putative, CACTA, En/Spm sub-class, expressed
LOC_Os01g18560	NA	NA	NA	NA	transposon protein, putative, CACTA, En/Spm sub-class
LOC_Os01g18570	-4.25513	0.00778308	-3.03616	0.072463	transposon protein, putative, CACTA, En/Spm sub-class, expressed
LOC_Os01g18584	-0.763862	2.66469e-113	1.01722	0	WRKY9, expressed
LOC_Os01g18610	NA	NA	-2.03616	0.269173	retrotransposon protein, putative, LINE subclass, expressed
LOC_Os01g18620	1.39827	6.01138e-30	-0.368768	0.00540705	transferase family protein, putative, expressed
LOC_Os01g18630	1.00947	0	0.159198	3.02067e-17	aspartic proteinase oryzasin-1 precursor, putative, expressed
LOC_Os01g18640	-0.984245	1.3221e-197	1.41182	0	aminotransferase, putative, expressed
LOC_Os01g18650	NA	NA	-5.03616	0.00122698	transposon protein, putative, unclassified, expressed
LOC_Os01g18660	-1.50679	4.05571e-258	0.646932	8.48584e-80	aminotransferase, putative, expressed
LOC_Os01g18670	0.246678	1.13794e-22	-1.67811	0	MDR-like ABC transporter, putative, expressed
LOC_Os01g18680	NA	NA	NA	NA	retrotransposon protein, putative, unclassified, expressed
LOC_Os01g18690	-3.03274	0.0709213	-3.03616	0.072463	retrotransposon protein, putative, unclassified, expressed
LOC_Os01g18700	-2.44778	0.153699	NA	NA	retrotransposon protein, putative, unclassified, expressed
LOC_Os01g18710	-4.44777	0.00509944	-4.84351	0.00200029	hypothetical protein
LOC_Os01g18720	-3.03274	0.0709213	-1.50036	0.0129752	expressed protein
LOC_Os01g18730	-0.00508886	0.996878	-7.03615	2.89266e-06	expressed protein
LOC_Os01g18744	-2.15742	0	1.40907	0	transferase family protein, putative, expressed
LOC_Os01g18760	NA	NA	-2.03616	0.269173	retrotransposon protein, putative, unclassified
LOC_Os01g18770	NA	NA	NA	NA	retrotransposon protein, putative, unclassified
LOC_Os01g18780	NA	NA	NA	NA	fibroin heavy chain precursor, putative, expressed
LOC_Os01g18790	-2.44778	0.153699	NA	NA	expressed protein
LOC_Os01g18800	0.00145796	0.98203	-0.779099	3.88035e-128	CAMK_KIN1/SNF1/Nim1_like.9 - CAMK includes calcium/calmodulin depedent protein kinases, expressed
LOC_Os01g18810	-3.44778	0.0355915	5.8492	0.000162225	expressed protein
LOC_Os01g18830	-0.590051	0.50248	-4.03616	0.0121294	expressed protein
LOC_Os01g18840	-1.17501	0.0538076	NA	NA	IF, putative, expressed
LOC_Os01g18850	0.726504	1.75046e-100	-0.426301	8.62718e-50	OsSPL1 - SBP-box gene family member, expressed
LOC_Os01g18860	0.229997	9.85788e-09	1.71986	0	S-adenosylmethionine synthetase, putative, expressed
LOC_Os01g18870	-2.44778	0.153699	-3.03616	0.072463	helix-loop-helix DNA-binding domain containing protein, expressed
LOC_Os01g18880	0.527232	1.32776e-08	0.240888	0.00271024	ubiquitin carboxyl-terminal hydrolase, family 1, putative, expressed
LOC_Os01g18890	-5.25513	0.000728482	-2.23733	9.22184e-05	peroxidase precursor, putative, expressed
LOC_Os01g18900	-2.44778	0.153699	NA	NA	stigma specific peroxidase precursor, putative, expressed
LOC_Os01g18910	NA	NA	NA	NA	peroxidase precursor, putative, expressed
LOC_Os01g18920	NA	NA	NA	NA	hAT dimerisation domain-containing protein, putative
LOC_Os01g18930	-2.44778	0.153699	NA	NA	peroxidase precursor, putative, expressed
LOC_Os01g18940	NA	NA	NA	NA	expressed protein
LOC_Os01g18950	-4.7697	0.00245188	-2.03616	0.269173	peroxidase precursor, putative, expressed
LOC_Os01g18960	NA	NA	NA	NA	hypothetical protein
LOC_Os01g18970	-7.42505	7.96549e-07	0.558529	0.267627	peroxidase precursor, putative, expressed
LOC_Os01g18980	NA	NA	NA	NA	transposon protein, putative, unclassified
LOC_Os01g18990	NA	NA	NA	NA	retrotransposon protein, putative, Ty3-gypsy subclass
LOC_Os01g19000	-4.7697	0.00245188	-2.03616	0.269173	retrotransposon protein, putative, Ty3-gypsy subclass, expressed
LOC_Os01g19010	NA	NA	NA	NA	retrotransposon protein, putative, unclassified, expressed
LOC_Os01g19020	-5.52162	5.59292e-240	-10.4624	1.22737e-12	peroxidase precursor, putative, expressed
LOC_Os01g19030	NA	NA	NA	NA	retrotransposon protein, putative, unclassified, expressed
LOC_Os01g19050	-2.44778	0.153699	-3.03616	0.072463	transposon protein, putative, unclassified, expressed
LOC_Os01g19060	NA	NA	NA	NA	transposon protein, putative, CACTA, En/Spm sub-class
LOC_Os01g19070	-1.44778	0.436396	-4.62112	0.00336496	transposon protein, putative, CACTA, En/Spm sub-class, expressed
LOC_Os01g19080	NA	NA	NA	NA	ligA, putative, expressed
LOC_Os01g19090	-2.44778	0.153699	NA	NA	retrotransposon protein, putative, Ty3-gypsy subclass
LOC_Os01g19100	-4.44777	0.00509944	-4.03616	0.0121294	retrotransposon protein, putative, Ty3-gypsy subclass, expressed
LOC_Os01g19110	NA	NA	NA	NA	transposon protein, putative, CACTA, En/Spm sub-class
LOC_Os01g19120	NA	NA	NA	NA	expressed protein
LOC_Os01g19130	-0.631501	1.26536e-96	-0.301481	1.06286e-56	protein phosphatase 2C, putative, expressed
LOC_Os01g19140	-0.0830914	0.85263	-0.934511	0.0042705	O-sialoglycoprotein endopeptidase, putative, expressed
LOC_Os01g19160	0.994911	6.07836e-08	-1.01338	5.86589e-07	protein kinase domain containing protein, expressed
LOC_Os01g19150	-0.0652007	0.0546378	0.333666	2.09252e-28	CGMC_GSK.3 - CGMC includes CDA, MAPK, GSK3, and CLKC kinases, expressed
LOC_Os01g19170	-1.58739	0	4.35917	0	polygalacturonase, putative, expressed
LOC_Os01g19190	NA	NA	NA	NA	retrotransposon protein, putative, unclassified, expressed
LOC_Os01g19200	NA	NA	NA	NA	retrotransposon protein, putative, unclassified, expressed
LOC_Os01g19210	NA	NA	NA	NA	transposon protein, putative, unclassified, expressed
LOC_Os01g19220	-5.37578	5.5707e-25	-3.8414	4.88096e-07	beta-D-xylosidase, putative, expressed
LOC_Os01g19230	4.43759	0.0103498	NA	NA	expressed protein
LOC_Os01g19240	-1.49694	0.000289967	-1.2309	5.37322e-12	integral membrane protein DUF6 containing protein, expressed
LOC_Os01g19250	NA	NA	NA	NA	expressed protein
LOC_Os01g19260	-0.583282	5.4576e-39	0.600495	0	ATPase, putative, expressed
LOC_Os01g19270	NA	NA	-0.333238	0.0126878	expressed protein
LOC_Os01g19280	-2.44778	0.153699	-5.03616	0.00122698	expressed protein
LOC_Os01g19290	-5.6957	0.000217712	1.0846	0.0121308	integral membrane protein DUF6 containing protein, expressed
LOC_Os01g19300	NA	NA	NA	NA	retrotransposon protein, putative, unclassified, expressed
LOC_Os01g19310	-2.44778	0.153699	-2.03616	0.269173	retrotransposon protein, putative, unclassified, expressed
LOC_Os01g19320	-2.13811	8.38148e-39	-3.10917	5.82475e-31	expressed protein
LOC_Os01g19330	-1.7114	0	-2.84006	0	MYB family transcription factor, putative, expressed
LOC_Os01g19340	-0.00508886	0.996878	-2.03616	0.269173	expressed protein
LOC_Os01g19350	NA	NA	-2.03616	0.269173	expressed protein
LOC_Os01g19360	-4.7697	0.00245188	NA	NA	retrotransposon protein, putative, Ty1-copia subclass, expressed
LOC_Os01g19370	5.75951	0.000311043	3.49399	6.40425e-15	retrotransposon protein, putative, unclassified, expressed
LOC_Os01g19380	2.31684	6.01729e-14	-0.939249	0.000253523	pentatricopeptide, putative, expressed
LOC_Os01g19390	0.682967	1.18593e-13	0.519685	1.10451e-16	glycerol-3-phosphate acyltransferase, putative, expressed
LOC_Os01g19400	-0.282553	0.000408597	-0.0211557	0.723404	expressed protein
LOC_Os01g19410	-0.304126	8.90429e-12	0.00735492	0.883845	expressed protein
LOC_Os01g19420	NA	NA	NA	NA	transposon protein, putative, unclassified, expressed
LOC_Os01g19430	NA	NA	-3.62112	0.0273317	3-5 exonuclease domain-containing protein, putative, expressed
LOC_Os01g19440	2.73188	2.57246e-08	3.84921	0.0238855	pectinesterase, putative, expressed
LOC_Os01g19450	-0.0959255	0.00113572	1.02054	0	ATP-citrate synthase subunit 1, putative, expressed
LOC_Os01g19460	1.70935	6.84147e-55	-1.25399	1.04604e-16	retrotransposon protein, putative, unclassified, expressed
LOC_Os01g19470	0.575617	1.25543e-44	0.379228	1.28177e-30	nodal modulator 1 precursor, putative, expressed
LOC_Os01g19480	-1.14805	1.69207e-06	0.383067	0.0496983	kelch motif family protein, putative, expressed
LOC_Os01g19490	0.217303	0.0166477	0.117019	0.108246	pentatricopeptide, putative, expressed
LOC_Os01g19500	-1.32702	0.27237	-0.178436	0.5877	expressed protein
LOC_Os01g19529	-3.32701	0.00283296	0.406526	0.706286	pentatricopeptide, putative, expressed
LOC_Os01g19548	0.283036	0.128475	-0.0135824	0.936039	pentatricopeptide, putative, expressed
LOC_Os01g19570	NA	NA	NA	NA	hypothetical protein
LOC_Os01g19580	NA	NA	-2.03616	0.269173	expressed protein
LOC_Os01g19590	-2.44778	0.153699	2.40652	0.0464976	transposon protein, putative, CACTA, En/Spm sub-class, expressed
LOC_Os01g19600	-4.6177	0.00350459	-5.49559	0.000363529	transposon protein, putative, CACTA, En/Spm sub-class, expressed
LOC_Os01g19610	-3.44778	0.0355915	-3.03616	0.072463	plant protein of unknown function domain containing protein, expressed
LOC_Os01g19620	NA	NA	NA	NA	retrotransposon protein, putative, unclassified, expressed
LOC_Os01g19630	NA	NA	0.263568	0.224435	expressed protein
LOC_Os01g19640	-1.44778	0.436396	NA	NA	retrotransposon protein, putative, Ty3-gypsy subclass
LOC_Os01g19650	-5.35466	0.000560279	-2.0529	0.0128202	retrotransposon protein, putative, Ty3-gypsy subclass, expressed
LOC_Os01g19660	-4.03274	0.0120915	-3.62112	0.0273317	retrotransposon protein, putative, unclassified, expressed
LOC_Os01g19670	0.0546172	0.806563	-0.045986	0.88727	expressed protein
LOC_Os01g19680	NA	NA	-3.62112	0.0273317	retrotransposon protein, putative, unclassified
LOC_Os01g19694	2.10143	3.70142e-165	-0.0706502	0.117816	Homeobox domain containing protein, expressed
LOC_Os01g19710	-4.03274	0.0120915	-2.03616	0.269173	transposon protein, putative, CACTA, En/Spm sub-class, expressed
LOC_Os01g19720	-2.44778	0.153699	-4.35809	0.0061774	transposon protein, putative, CACTA, En/Spm sub-class, expressed
LOC_Os01g19730	-1.44778	0.436396	-3.03616	0.072463	expressed protein
LOC_Os01g19740	2.64699	1.93289e-24	2.18231	1.48306e-153	calvin cycle protein CP12, putative, expressed
LOC_Os01g19750	0.316839	0.465308	-7.40404	4.8025e-24	glycosyl hydrolase, putative, expressed
LOC_Os01g19760	0.52965	1.61368e-09	0.727495	1.01096e-19	expressed protein
LOC_Os01g19770	2.30807	2.66413e-27	8.91927	1.03777e-133	mitochondrial import inner membrane translocase subunit Tim17, putative, expressed
LOC_Os01g19780	NA	NA	-5.62112	0.000255128	expressed protein
LOC_Os01g19790	NA	NA	NA	NA	hypothetical protein
LOC_Os01g19800	-0.691861	5.87939e-13	3.04642	0	zinc finger, C3HC4 type, putative, expressed
LOC_Os01g19820	-1.97032	3.44556e-257	0.435215	3.8451e-20	universal stress protein domain containing protein, putative, expressed
LOC_Os01g19830	NA	NA	-4.84351	0.00200029	hypothetical protein
LOC_Os01g19840	-0.347545	1.46775e-18	0.633923	7.96705e-100	60S ribosomal protein L29-2, putative, expressed
LOC_Os01g19850	2.91245	2.45281e-26	-0.577172	2.82003e-05	amino acid permease family protein, putative, expressed
LOC_Os01g19860	NA	NA	-0.330439	0.676329	expressed protein
LOC_Os01g19870	0.695351	1.90303e-13	0.214523	0.00050385	hydrolase, acting on carbon-nitrogen, putative, expressed
LOC_Os01g19880	-0.550218	6.20178e-30	-2.9154	0	expressed protein
LOC_Os01g19894	-1.37432	0.00476175	-5.49559	0.000363529	transposon protein, putative, unclassified, expressed
LOC_Os01g19910	-1.04948	0.000480688	-2.14191	1.31972e-17	expressed protein
LOC_Os01g19920	-1.44778	0.436396	-4.35809	0.0061774	retrotransposon protein, putative, unclassified
LOC_Os01g19930	NA	NA	NA	NA	retrotransposon protein, putative, unclassified
LOC_Os01g19940	0.41458	4.46738e-10	-0.285825	5.2295e-15	expressed protein
LOC_Os01g19950	NA	NA	NA	NA	expressed protein
LOC_Os01g19960	-5.25513	0.000728482	-5.03616	0.00122698	transposon protein, putative, CACTA, En/Spm sub-class, expressed
LOC_Os01g19970	7.43758	1.02722e-06	-0.345546	0.117196	MYB family transcription factor, putative, expressed
LOC_Os01g19980	NA	NA	NA	NA	hypothetical protein
LOC_Os01g19990	-5.35466	0.000560279	-5.84351	0.00013439	expressed protein
LOC_Os01g20000	-0.590051	0.50248	2.88457	1.56602e-11	expressed protein
LOC_Os01g20010	-2.00509	1.79599e-96	-3.29391	2.25553e-05	expressed protein
LOC_Os01g20020	NA	NA	NA	NA	hypothetical protein
LOC_Os01g20030	-5.38012	4.34542e-07	1.63766	1.25004e-56	expressed protein
LOC_Os01g20040	NA	NA	NA	NA	retrotransposon protein, putative, unclassified, expressed
LOC_Os01g20050	NA	NA	NA	NA	retrotransposon protein, putative, unclassified, expressed
LOC_Os01g20060	NA	NA	NA	NA	expressed protein
LOC_Os01g20070	NA	NA	NA	NA	retrotransposon protein, putative, unclassified, expressed
LOC_Os01g20080	NA	NA	-3.03616	0.072463	transposon protein, putative, CACTA, En/Spm sub-class
LOC_Os01g20090	-3.03274	0.0709213	-3.03616	0.072463	transposon protein, putative, CACTA, En/Spm sub-class, expressed
LOC_Os01g20100	-5.60871	3.91477e-27	-10.5038	9.95126e-13	expressed protein
LOC_Os01g20110	0.566817	0.0034804	-0.058315	0.653206	expressed protein
LOC_Os01g20120	-0.764408	1.79438e-29	0.955932	6.09544e-82	expressed protein
LOC_Os01g20130	-3.44778	0.0355915	NA	NA	transposon protein, putative, CACTA, En/Spm sub-class, expressed
LOC_Os01g20140	NA	NA	-3.03616	0.072463	latency associated nuclear antigen, putative, expressed
LOC_Os01g20150	NA	NA	-3.03616	0.072463	transposon protein, putative, CACTA, En/Spm sub-class, expressed
LOC_Os01g20160	-0.311187	1.00371e-31	2.22875	0	OsHKT1;5 - Na+ transporter, expressed
LOC_Os01g20170	-2.44778	0.153699	NA	NA	expressed protein
LOC_Os01g20190	-1.59005	0.176407	-5.49559	0.000363529	transposon protein, putative, CACTA, En/Spm sub-class, expressed
LOC_Os01g20200	-5.35466	0.000560279	0.991488	0.30718	transposon protein, putative, CACTA, En/Spm sub-class, expressed
LOC_Os01g20204	-3.44778	0.0355915	-2.68094	0.000791059	expressed protein
LOC_Os01g20206	0.493954	5.53099e-11	-1.87897	1.40227e-236	methyltransferase, putative, expressed
LOC_Os01g20208	NA	NA	NA	NA	expressed protein
LOC_Os01g20700	NA	NA	NA	NA	hypothetical protein
LOC_Os01g20710	-5.84009	0.000144034	-4.03616	0.0121294	expressed protein
LOC_Os01g20720	-0.417871	0.00344832	-3.30242	9.24622e-29	CC-NBS-LRR, putative, expressed
LOC_Os01g20730	-0.420126	0.436396	2.21388	0.000246906	expressed protein
LOC_Os01g20740	4.43759	0.0103498	NA	NA	retrotransposon protein, putative, unclassified, expressed
LOC_Os01g20750	NA	NA	-4.03616	0.0121294	expressed protein
LOC_Os01g20760	NA	NA	2.84921	0.126462	transposon protein, putative, unclassified, expressed
LOC_Os01g20770	-2.44778	0.153699	-6.42847	2.22145e-05	expressed protein
LOC_Os01g20780	-4.81887	3.38686e-20	-0.398827	0.0025991	anther-specific protein SF18 precursor, putative, expressed
LOC_Os01g20800	-1.59005	0.000103584	-6.28408	3.51699e-05	expressed protein
LOC_Os01g20810	-2.44778	0.153699	NA	NA	expressed protein
LOC_Os01g20820	NA	NA	NA	NA	expressed protein
LOC_Os01g20830	0.970721	3.67712e-42	-3.88785	2.55876e-112	heavy metal-associated domain containing protein, expressed
LOC_Os01g20840	0.261219	1.48766e-10	0.266768	1.23401e-11	lipase class 3 family protein, putative, expressed
LOC_Os01g20850	-3.03274	0.0709213	-0.915401	0.303684	expressed protein
LOC_Os01g20860	1.09212	4.37019e-49	0.597971	3.37517e-19	phospholipase D. Active site motif family protein, expressed
LOC_Os01g20870	NA	NA	NA	NA	expressed protein
LOC_Os01g20880	1.33195	5.53653e-09	-1.20152	2.61123e-15	OsWAK3 - OsWAK receptor-like cytoplasmic kinase OsWAK-RLCK, expressed
LOC_Os01g20890	0.648045	7.72027e-30	-0.79667	3.47675e-53	expressed protein
LOC_Os01g20894	-1.44778	0.436396	NA	NA	expressed protein
LOC_Os01g20900	0.685742	4.80006e-27	-0.125413	0.0367723	OsWAK4 - OsWAK receptor-like cytoplasmic kinase OsWAK-RLCK, expressed
LOC_Os01g20910	-1.0743	1.28203e-46	-4.31103	6.32864e-218	zinc finger, C3HC4 type domain containing protein, expressed
LOC_Os01g20920	NA	NA	NA	NA	expressed protein
LOC_Os01g20930	-1.00509	1.56315e-07	1.47909	2.83992e-40	RING-H2 finger protein, putative, expressed
LOC_Os01g20940	0.867228	5.40012e-56	0.63471	1.16347e-57	PHS1, putative, expressed
LOC_Os01g20950	-2.74205	6.82283e-10	-1.98579	2.72729e-12	sulfotransferase domain containing protein, expressed
LOC_Os01g20960	NA	NA	-6.68001	9.76348e-06	hypothetical protein
LOC_Os01g20970	-3.00509	0.00771261	4.45964	7.81813e-21	invertase/pectin methylesterase inhibitor family protein, putative, expressed
LOC_Os01g20980	-0.341012	1.75718e-11	0.0227946	0.624538	pectinesterase, putative, expressed
LOC_Os01g20990	-2.44778	0.153699	NA	NA	retrotransposon protein, putative, unclassified, expressed
LOC_Os01g21000	NA	NA	NA	NA	retrotransposon protein, putative, unclassified, expressed
LOC_Os01g21010	NA	NA	NA	NA	expressed protein
LOC_Os01g21020	-2.44778	0.153699	NA	NA	expressed protein
LOC_Os01g21034	-6.53523	1.69812e-05	-3.03616	0.072463	pectinesterase, putative, expressed
LOC_Os01g21050	-2.44778	0.153699	-1.17844	0.00719551	pentatricopeptide, putative, expressed
LOC_Os01g21060	NA	NA	NA	NA	hypothetical protein
LOC_Os01g21070	-6.9072	4.94641e-06	-3.29391	2.25553e-05	endoglucanase, putative, expressed
LOC_Os01g21080	NA	NA	NA	NA	retrotransposon protein, putative, unclassified
LOC_Os01g21090	NA	NA	NA	NA	retrotransposon protein, putative, unclassified, expressed
LOC_Os01g21100	NA	NA	2.40652	0.0464976	expressed protein
LOC_Os01g21110	-3.44778	0.0355915	-4.35809	0.0061774	expressed protein
LOC_Os01g21120	-5.70687	0	-2.22065	0	AP2 domain containing protein, expressed
LOC_Os01g21130	NA	NA	-0.04527	0.693262	expressed protein
LOC_Os01g21135	-4.9072	0.00176448	2.84921	0.126462	retrotransposon protein, putative, unclassified, expressed
LOC_Os01g21144	-0.590052	0.00636274	0.804118	3.47086e-09	expressed protein
LOC_Os01g21160	1.48034	1.25972e-179	0.846629	8.3054e-85	2-oxo acid dehydrogenases acyltransferase domain containing protein, expressed
LOC_Os01g21170	1.07737	1.77815e-07	-0.293914	0.386169	expressed protein
LOC_Os01g21180	0.447358	7.06202e-30	-0.192773	1.78387e-09	translation machinery-associated protein 20, putative, expressed
LOC_Os01g21190	-1.81244	0.129109	0.406525	0.790022	transposon protein, putative, unclassified, expressed
LOC_Os01g21200	-3.03274	0.0709213	NA	NA	hypothetical protein
LOC_Os01g21210	-5.25513	0.000728482	NA	NA	retrotransposon protein, putative, unclassified, expressed
LOC_Os01g21220	-1.44778	0.436396	-6.79104	6.71955e-06	retrotransposon protein, putative, unclassified
LOC_Os01g21240	1.17652	9.86004e-14	0.287882	0.0107787	MLA6 protein, putative, expressed
LOC_Os01g21250	2.12419	0	0.190262	4.85501e-52	late embryogenesis abundant protein, putative, expressed
LOC_Os01g21260	-2.44778	0.153699	NA	NA	hypothetical protein
LOC_Os01g21270	-3.44778	0.0355915	-3.03616	0.072463	retrotransposon protein, putative, unclassified, expressed
LOC_Os01g21290	NA	NA	NA	NA	retrotransposon protein, putative, unclassified
LOC_Os01g21300	-0.812443	0.366495	-0.467943	0.0852021	esterase/lipase/thioesterase family protein, putative, expressed
LOC_Os01g21310	-0.23775	0.432759	2.35309	9.49077e-52	expressed protein
LOC_Os01g21320	0.717296	3.07689e-159	1.56507	0	NAD dependent epimerase/dehydratase family domain containing protein, expressed
LOC_Os01g21340	NA	NA	-3.03616	0.072463	expressed protein
LOC_Os01g21350	-2.44778	0.153699	-4.84351	0.00200029	retrotransposon protein, putative, unclassified, expressed
LOC_Os01g21360	-1.44778	0.436396	-3.03616	0.072463	retrotransposon protein, putative, unclassified
LOC_Os01g21380	-0.573823	8.69158e-09	-0.259007	9.16473e-07	FAD dependent oxidoreductase domain containing protein, expressed
LOC_Os01g21390	NA	NA	NA	NA	hypothetical protein
LOC_Os01g21400	-3.44778	0.0355915	-3.62112	0.0273317	retrotransposon protein, putative, unclassified, expressed
LOC_Os01g21410	-0.888498	1.34165e-46	1.08205	1.86223e-150	expressed protein
LOC_Os01g21420	0.339777	3.36181e-18	1.76745	0	pre-mRNA-splicing factor SF2, putative, expressed
LOC_Os01g21430	NA	NA	0.406525	0.790022	retrotransposon protein, putative, Ty3-gypsy subclass, expressed
LOC_Os01g21440	-0.688704	3.64258e-94	0.445974	3.08474e-83	expressed protein
LOC_Os01g21450	0.00143154	0.980721	0.926523	9.34281e-206	expressed protein
LOC_Os01g21480	NA	NA	NA	NA	transposon protein, putative, CACTA, En/Spm sub-class, expressed
LOC_Os01g21490	NA	NA	-2.03616	0.269173	transposon protein, putative, CACTA, En/Spm sub-class
LOC_Os01g21500	-4.03274	0.0120915	-3.62112	0.0273317	retrotransposon protein, putative, unclassified
LOC_Os01g21510	NA	NA	NA	NA	transposon protein, putative, CACTA, En/Spm sub-class, expressed
LOC_Os01g21520	-1.64252	1.80635e-05	-2.85651	6.45905e-09	esterase/lipase/thioesterase family protein, putative, expressed
LOC_Os01g21530	-2.00509	0.0145349	-5.49559	0.000363529	retrotransposon protein, putative, unclassified, expressed
LOC_Os01g21536	-4.03274	0.0120915	-6.03616	7.54545e-05	retrotransposon protein, putative, Ty3-gypsy subclass, expressed
LOC_Os01g21542	NA	NA	NA	NA	retrotransposon protein, putative, unclassified, expressed
LOC_Os01g21550	NA	NA	NA	NA	expressed protein
LOC_Os01g21560	-1.41422	5.83728e-71	-0.893983	4.33785e-35	esterase/lipase/thioesterase family protein, putative, expressed
LOC_Os01g21580	-6.25513	4.12585e-05	0.406526	0.706286	esterase/lipase/thioesterase family protein, putative, expressed
LOC_Os01g21585	-3.7697	0.0203504	-4.03616	0.0121294	expressed protein
LOC_Os01g21590	-6.33193	0	-0.254995	0.00254271	homeodomain, putative, expressed
LOC_Os01g21600	NA	NA	NA	NA	retrotransposon protein, putative, unclassified, expressed
LOC_Os01g21610	-0.327017	0.0439916	0.229977	0.0438504	uncharacterized aarF domain-containing protein kinase 4, putative, expressed
LOC_Os01g21620	-2.44778	0.153699	NA	NA	expressed protein
LOC_Os01g21630	-7.47014	6.75821e-07	-3.5631	3.43278e-16	pectinacetylesterase domain containing protein, expressed
LOC_Os01g21640	-4.7697	0.00245188	-5.62112	0.000255128	expressed protein
LOC_Os01g21650	-6.53523	1.69812e-05	-6.84351	5.62671e-06	plant protein of unknown function domain containing protein, expressed
LOC_Os01g21660	-1.44778	0.436396	NA	NA	expressed protein
LOC_Os01g21670	-3.7697	0.0203504	-2.59347	0.0235806	plant protein of unknown function domain containing protein, expressed
LOC_Os01g21680	NA	NA	-7.42847	7.09401e-07	expressed protein
LOC_Os01g21690	-3.7697	0.0203504	NA	NA	retrotransposon, putative, centromere-specific, expressed
LOC_Os01g21700	NA	NA	-5.62112	0.000255128	hypothetical protein
LOC_Os01g21710	-3.44778	0.0355915	NA	NA	plant protein of unknown function domain containing protein, expressed
LOC_Os01g21720	-3.44778	0.0355915	-3.03616	0.072463	retrotransposon protein, putative, Ty3-gypsy subclass
LOC_Os01g21730	NA	NA	NA	NA	hypothetical protein
LOC_Os01g21740	-3.44778	0.0355915	-4.35809	0.0061774	expressed protein
LOC_Os01g21750	NA	NA	NA	NA	expressed protein
LOC_Os01g21760	NA	NA	NA	NA	retrotransposon protein, putative, unclassified
LOC_Os01g21780	-3.7697	0.0203504	NA	NA	expressed protein
LOC_Os01g21790	NA	NA	NA	NA	expressed protein
LOC_Os01g21800	NA	NA	NA	NA	hypothetical protein
LOC_Os01g21810	NA	NA	-4.84351	0.00200029	expressed protein
LOC_Os01g21820	0.0533833	0.55797	-0.168882	0.0145248	preprotein translocase subunit secA, chloroplast precursor, putative, expressed
LOC_Os01g21830	NA	NA	NA	NA	hypothetical protein
LOC_Os01g21840	NA	NA	-3.62112	0.0273317	transposon protein, putative, unclassified, expressed
LOC_Os01g21850	-0.101104	0.105164	-0.0939862	0.101563	protein transport protein-related, putative, expressed
LOC_Os01g21860	-0.359477	0.000251625	-0.142013	0.0551571	AGAP010768-PA, putative, expressed
LOC_Os01g21870	-3.04948	4.04251e-12	-8.03615	6.99167e-08	expressed protein
LOC_Os01g21880	-2.89991	2.66394e-14	-9.59074	8.57922e-11	expressed protein
LOC_Os01g21900	NA	NA	2.84921	0.126462	expressed protein
LOC_Os01g21920	NA	NA	NA	NA	expressed protein
LOC_Os01g21930	-1.44778	0.436396	-2.33044	0.000417078	expressed protein
LOC_Os01g21940	-0.0539987	0.531559	0.321556	7.34396e-07	WD domain, G-beta repeat domain containing protein, expressed
LOC_Os01g21950	-1.44778	0.436396	-2.03616	0.269173	expressed protein
LOC_Os01g21960	-1.45059	9.71791e-47	3.18628	0	serine/threonine-protein kinase, putative, expressed
LOC_Os01g21970	-1.27988	5.12757e-17	1.27805	1.94437e-50	protein kinase, putative, expressed
LOC_Os01g21980	NA	NA	-5.35809	0.000528687	expressed protein
LOC_Os01g21990	2.10344	2.46231e-21	-1.64691	1.91294e-25	CRS2-associated factor 2, chloroplast precursor, putative, expressed
LOC_Os01g22000	2.57987	2.53393e-06	-1.68094	0.00482316	expressed protein
LOC_Os01g22010	-0.424834	6.53188e-263	2.94461	0	S-adenosylmethionine synthetase, putative, expressed
LOC_Os01g22030	-3.03274	0.0709213	-2.03616	0.269173	expressed protein
LOC_Os01g22039	-2.44778	0.153699	NA	NA	expressed protein
LOC_Os01g22050	-2.44778	0.153699	-4.03616	0.0121294	retrotransposon protein, putative, unclassified, expressed
LOC_Os01g22070	0.481571	0.00020287	0.115555	0.28073	transposon protein, putative, Mutator sub-class, expressed
LOC_Os01g22080	-2.3974	0.00289887	0.236601	0.43097	expressed protein
LOC_Os01g22090	-4.7697	0.00245188	-0.0340464	0.928639	expressed protein
LOC_Os01g22100	NA	NA	NA	NA	retrotransposon protein, putative, unclassified, expressed
LOC_Os01g22110	NA	NA	NA	NA	retrotransposon protein, putative, unclassified, expressed
LOC_Os01g22120	-2.44778	0.153699	-2.03616	0.269173	retrotransposon protein, putative, unclassified, expressed
LOC_Os01g22140	-1.44778	0.436396	NA	NA	transposon protein, putative, CACTA, En/Spm sub-class, expressed
LOC_Os01g22150	NA	NA	2.84921	0.126462	transposon protein, putative, CACTA, En/Spm sub-class
LOC_Os01g22170	-4.44777	0.00509944	NA	NA	retrotransposon protein, putative, Ty3-gypsy subclass, expressed
LOC_Os01g22180	-4.44777	0.00509944	-3.62112	0.0273317	retrotransposon protein, putative, Ty3-gypsy subclass, expressed
LOC_Os01g22190	-3.7697	0.0203504	-3.62112	0.0273317	transposon protein, putative, CACTA, En/Spm sub-class, expressed
LOC_Os01g22200	NA	NA	NA	NA	transposon protein, putative, CACTA, En/Spm sub-class
LOC_Os01g22209	NA	NA	NA	NA	expressed protein
LOC_Os01g22220	-4.25513	0.00778308	-0.416596	0.269173	expressed protein
LOC_Os01g22230	-1.06	4.20168e-12	0.974211	8.10515e-08	peroxidase precursor, putative, expressed
LOC_Os01g22249	-2.44778	0.153699	-2.40083	2.23009e-05	peroxidase precursor, putative, expressed
LOC_Os01g22270	-3.44778	0.0355915	-2.03616	0.269173	retrotransposon protein, putative, unclassified, expressed
LOC_Os01g22280	NA	NA	NA	NA	retrotransposon protein, putative, unclassified, expressed
LOC_Os01g22309	NA	NA	NA	NA	hypothetical protein
LOC_Os01g22300	NA	NA	NA	NA	retrotransposon protein, putative, Ty3-gypsy subclass
LOC_Os01g22320	NA	NA	-3.03616	0.072463	transposon protein, putative, unclassified
LOC_Os01g22336	-0.768389	0.000103849	-1.74548	1.46213e-10	peroxidase precursor, putative, expressed
LOC_Os01g22352	5.39439	0	2.49267	0	peroxidase precursor, putative, expressed
LOC_Os01g22370	0.248252	0.00318723	-0.868937	1.66842e-62	peroxidase precursor, putative, expressed
LOC_Os01g22380	-0.590051	0.435806	2.21388	0.0103638	expressed protein
LOC_Os01g22390	0.727347	3.92769e-17	-0.129654	0.0699005	WD domain containing protein, putative, expressed
LOC_Os01g22410	NA	NA	NA	NA	transposon protein, putative, unclassified, expressed
LOC_Os01g22420	-2.44778	0.153699	NA	NA	transposon protein, putative, unclassified, expressed
LOC_Os01g22430	0.0577518	0.447051	0.579675	2.63807e-12	OsFBDUF3 - F-box and DUF domain containing protein, expressed
LOC_Os01g22440	NA	NA	NA	NA	expressed protein
LOC_Os01g22450	NA	NA	NA	NA	expressed protein
LOC_Os01g22480	1.0125	3.28961e-36	-0.267246	0.0118091	OsFBDUF4 - F-box and DUF domain containing protein, expressed
LOC_Os01g22490	-0.131008	1.46577e-12	0.409674	6.07547e-242	40S ribosomal protein S27a, putative, expressed
LOC_Os01g22500	-0.0364533	0.649879	0.331927	2.60052e-08	craniofacial development protein 1, putative, expressed
LOC_Os01g22510	0.631788	9.75262e-15	0.104417	0.0753286	cyclase/dehydrase family protein, expressed
LOC_Os01g22520	-0.319421	4.99972e-15	1.69162	0	dihydrolipoyl dehydrogenase 1, mitochondrial precursor, putative, expressed
LOC_Os01g22530	NA	NA	-5.03616	0.00122698	expressed protein
LOC_Os01g22540	NA	NA	-3.03616	0.072463	expressed protein
LOC_Os01g22550	-0.533869	2.42017e-05	0.11228	0.257831	galactosyltransferase family protein, putative, expressed
LOC_Os01g22560	-4.44777	0.00509944	NA	NA	glycerol-3-phosphate acyltransferase 1, putative, expressed
LOC_Os01g22570	NA	NA	-4.03616	0.0121294	glycerol-3-phosphate acyltransferase, putative, expressed
LOC_Os01g22590	-6.6957	1.00507e-05	7.49306	6.26894e-07	retrotransposon protein, putative, unclassified, expressed
LOC_Os01g22600	1.35255	7.07971e-85	1.54096	0	mitochondrial carrier protein, putative, expressed
LOC_Os01g22620	NA	NA	NA	NA	retrotransposon protein, putative, unclassified
LOC_Os01g22630	0.499216	3.31369e-07	0.179326	0.000299379	ECT protein, putative, expressed
LOC_Os01g22640	-3.94173	2.91433e-26	4.75082	6.61889e-145	GDSL-like lipase/acylhydrolase, putative, expressed
LOC_Os01g22650	NA	NA	-3.03616	0.072463	expressed protein
LOC_Os01g22660	0.331946	0.427835	0.254523	0.2118	GDSL-like lipase/acylhydrolase, putative, expressed
LOC_Os01g22670	-0.154145	0.153699	-6.53279	1.88356e-98	fruit bromelain precursor, putative, expressed
LOC_Os01g22680	0.480338	4.56004e-07	-7.79478	4.21956e-77	fruit bromelain precursor, putative, expressed
LOC_Os01g22700	-4.03274	0.0120915	-7.24561	1.38124e-06	organic cation transporter-related, putative, expressed
LOC_Os01g22710	-4.03274	0.0120915	-6.68001	9.76348e-06	organic cation transporter-related, putative, expressed
LOC_Os01g22720	-3.44778	0.0355915	-1.33044	0.0629245	expressed protein
LOC_Os01g22730	-3.7697	0.0203504	-4.03616	0.0121294	transposon protein, putative, unclassified, expressed
LOC_Os01g22740	NA	NA	NA	NA	transposon protein, putative, unclassified, expressed
LOC_Os01g22750	-2.44778	0.153699	NA	NA	retrotransposon protein, putative, unclassified, expressed
LOC_Os01g22760	NA	NA	NA	NA	retrotransposon protein, putative, unclassified, expressed
LOC_Os01g22770	-1.44778	0.436396	NA	NA	transposon protein, putative, unclassified
LOC_Os01g22780	0.460575	0.0838539	3.74043	0	GDSL-like lipase/acylhydrolase, putative, expressed
LOC_Os01g22794	-3.44778	0.0355915	NA	NA	transposon protein, putative, CACTA, En/Spm sub-class, expressed
LOC_Os01g22810	NA	NA	NA	NA	hypothetical protein
LOC_Os01g22820	NA	NA	NA	NA	retrotransposon protein, putative, Ty3-gypsy subclass
LOC_Os01g22830	-4.7697	0.00245188	-3.03616	0.072463	retrotransposon protein, putative, Ty3-gypsy subclass, expressed
LOC_Os01g22840	NA	NA	NA	NA	retrotransposon protein, putative, Ty3-gypsy subclass, expressed
LOC_Os01g22850	NA	NA	-2.03616	0.269173	retrotransposon protein, putative, Ty3-gypsy subclass
LOC_Os01g22860	NA	NA	-3.62112	0.0273317	retrotransposon protein, putative, unclassified
LOC_Os01g22870	-0.406777	1.17499e-10	0.450071	2.88043e-22	expressed protein
LOC_Os01g22880	-1.87956	0.00509944	NA	NA	expressed protein
LOC_Os01g22890	NA	NA	NA	NA	retrotransposon protein, putative, Ty1-copia subclass, expressed
LOC_Os01g22900	1.37973	7.19841e-88	-0.347283	1.77996e-18	neutral/alkaline invertase, putative, expressed
LOC_Os01g22910	-2.64894	0.000859589	-3.50392	3.76692e-66	retrotransposon protein, putative, unclassified, expressed
LOC_Os01g22920	NA	NA	-8.33993	2.0575e-08	gibberellin 2-beta-dioxygenase, putative, expressed
LOC_Os01g22930	NA	NA	-6.49559	1.78784e-05	expressed protein
LOC_Os01g22954	-3.3974	1.05015e-05	-5.94305	0.000100013	serine carboxypeptidase, putative, expressed
LOC_Os01g22980	-0.197734	0.164392	-2.6894	2.41776e-55	OsSCP3 - Putative Serine Carboxypeptidase homologue, expressed
LOC_Os01g22990	-0.079514	0.034384	1.09789	0	acidic leucine-rich nuclear phosphoprotein 32-related protein 1, putative, expressed
LOC_Os01g23000	1.40995	2.2718e-05	-3.09597	1.06975e-06	expressed protein
LOC_Os01g23010	NA	NA	NA	NA	expressed protein
LOC_Os01g23020	-5.14821	0.000961057	NA	NA	retrotransposon protein, putative, Ty3-gypsy subclass, expressed
LOC_Os01g23040	NA	NA	NA	NA	retrotransposon protein, putative, Ty3-gypsy subclass, expressed
LOC_Os01g23050	NA	NA	NA	NA	retrotransposon protein, putative, Ty3-gypsy subclass
LOC_Os01g23060	NA	NA	NA	NA	hypothetical protein
LOC_Os01g23070	-0.705528	0.263095	-0.351273	0.0569829	expressed protein
LOC_Os01g23080	NA	NA	NA	NA	expressed protein
LOC_Os01g23090	NA	NA	NA	NA	retrotransposon protein, putative, Ty1-copia subclass, expressed
LOC_Os01g23100	-2.44778	0.153699	NA	NA	expressed protein
LOC_Os01g23110	NA	NA	NA	NA	retrotransposon protein, putative, Ty3-gypsy subclass
LOC_Os01g23120	NA	NA	NA	NA	retrotransposon protein, putative, Ty3-gypsy subclass, expressed
LOC_Os01g23130	-1.44778	0.436396	0.406526	0.706286	transposon protein, putative, unclassified, expressed
LOC_Os01g23144	NA	NA	NA	NA	retrotransposon protein, putative, unclassified, expressed
LOC_Os01g23160	-2.44778	0.153699	NA	NA	retrotransposon protein, putative, unclassified
LOC_Os01g23180	NA	NA	NA	NA	retrotransposon protein, putative, unclassified
LOC_Os01g23190	-2.44778	0.153699	-2.03616	0.269173	retrotransposon protein, putative, Ty3-gypsy subclass
LOC_Os01g23200	-5.14821	0.000961057	-4.03616	0.0121294	retrotransposon protein, putative, Ty3-gypsy subclass, expressed
LOC_Os01g23210	NA	NA	NA	NA	retrotransposon protein, putative, unclassified, expressed
LOC_Os01g23230	-1.44778	0.436396	NA	NA	retrotransposon protein, putative, unclassified
LOC_Os01g23239	-2.44778	0.153699	NA	NA	retrotransposon protein, putative, Ty3-gypsy subclass, expressed
LOC_Os01g23260	NA	NA	NA	NA	hypothetical protein
LOC_Os01g23270	-2.44778	0.153699	NA	NA	retrotransposon protein, putative, Ty3-gypsy subclass, expressed
LOC_Os01g23280	NA	NA	NA	NA	retrotransposon protein, putative, unclassified
LOC_Os01g23290	NA	NA	NA	NA	retrotransposon protein, putative, unclassified, expressed
LOC_Os01g23300	-3.44778	0.0355915	NA	NA	retrotransposon protein, putative, unclassified
LOC_Os01g23310	NA	NA	-6.28408	3.51699e-05	retrotransposon, putative, centromere-specific
LOC_Os01g23320	NA	NA	-3.03616	0.072463	retrotransposon, putative, centromere-specific, expressed
LOC_Os01g23330	-3.03274	0.0709213	-6.12362	5.78664e-05	retrotransposon, putative, centromere-specific, expressed
LOC_Os01g23340	NA	NA	NA	NA	expressed protein
LOC_Os01g23350	NA	NA	NA	NA	hypothetical protein
LOC_Os01g23360	-3.7697	0.0203504	NA	NA	expressed protein
LOC_Os01g23370	0.994911	0.197528	-1.33044	0.00782552	expressed protein
LOC_Os01g23380	0.193781	0.00694691	0.0750119	0.206561	stripe rust resistance protein Yr10, putative, expressed
LOC_Os01g23390	NA	NA	NA	NA	hypothetical protein
LOC_Os01g23400	NA	NA	NA	NA	expressed protein
LOC_Os01g23410	-1.44778	0.436396	NA	NA	transposon protein, putative, unclassified, expressed
LOC_Os01g23420	NA	NA	NA	NA	transposon protein, putative, unclassified, expressed
LOC_Os01g23430	NA	NA	NA	NA	transposon protein, putative, unclassified, expressed
LOC_Os01g23440	NA	NA	NA	NA	expressed protein
LOC_Os01g23460	NA	NA	NA	NA	retrotransposon protein, putative, Ty1-copia subclass, expressed
LOC_Os01g23470	NA	NA	NA	NA	retrotransposon protein, putative, Ty1-copia subclass, expressed
LOC_Os01g23480	NA	NA	NA	NA	expressed protein
[truncated: 53,804 more rows]
