# Supplementary material for: Comparative Genome-Wide Analysis of MicroRNAs and Their Target Genes in Roots of Contrasting Indica Rice Cultivars under Reproductive-Stage Drought
Source: Genes (Basel). 2023 Jul 1;14(7):1390. doi: 10.3390/genes14071390 (PMC10379292; doi:10.3390/genes14071390)
Supplement: Supplementary file 1 [file genes-14-01390-s001.zip › Supplementary Table S12.xlsx]

## Sheet: Known miRNAs
Supplementary Table S12: Gene Ontology enrichment analysis of known miRNAs targets in rice cultivars under terminal drought stress.
Enrichment FDR	No. of Genes	Pathway Genes	Fold Enrichment	Pathway	URL and GO term	Genes
1.38e-08	119	1922	1.92481	Regulation of nucleobase-containing compound metabolic process	http://amigo.geneontology.org/amigo/term/GO:0019219	OS01G0132700 OS01G0159800 OS01G0212500 OS01G0226700 OS01G0277500 OS01G0329800 OS01G0510800 OS01G0746200 OS01G0801901 OS01G0812000 OS01G0859300 OS01G0865800 OS01G0871200 OS01G0893400 OS01G0899800 OS02G0148500 OS02G0178700 OS02G0191600 OS02G0194900 OS02G0220400 OS02G0550700 OS02G0551900 OS02G0579600 OS02G0652100 OS02G0662700 OS02G0672100 OS02G0701300 OS02G0731200 OS02G0762100 OS02G0776900 OS02G0789…
3.65e-08	115	1881	1.90065	Regulation of RNA metabolic process	http://amigo.geneontology.org/amigo/term/GO:0051252	OS01G0132700 OS01G0159800 OS01G0212500 OS01G0226700 OS01G0277500 OS01G0329800 OS01G0510800 OS01G0746200 OS01G0801901 OS01G0812000 OS01G0859300 OS01G0865800 OS01G0871200 OS01G0893400 OS01G0899800 OS02G0148500 OS02G0178700 OS02G0191600 OS02G0194900 OS02G0220400 OS02G0550700 OS02G0551900 OS02G0579600 OS02G0652100 OS02G0662700 OS02G0672100 OS02G0701300 OS02G0731200 OS02G0762100 OS02G0776900 OS02G0789…
8.97e-08	117	1977	1.83981	Regulation of macromolecule biosynthetic process	http://amigo.geneontology.org/amigo/term/GO:0010556	OS01G0132700 OS01G0159800 OS01G0212500 OS01G0226700 OS01G0277500 OS01G0329800 OS01G0510800 OS01G0746200 OS01G0801901 OS01G0812000 OS01G0859300 OS01G0865800 OS01G0871200 OS01G0893400 OS01G0899800 OS01G0977600 OS02G0148500 OS02G0178700 OS02G0191600 OS02G0194900 OS02G0220400 OS02G0550700 OS02G0551900 OS02G0579600 OS02G0652100 OS02G0662700 OS02G0672100 OS02G0701300 OS02G0731200 OS02G0776900 OS02G0810…
8.97e-08	117	1973	1.84354	Regulation of cellular macromolecule biosynthetic process	http://amigo.geneontology.org/amigo/term/GO:2000112	OS01G0132700 OS01G0159800 OS01G0212500 OS01G0226700 OS01G0277500 OS01G0329800 OS01G0510800 OS01G0746200 OS01G0801901 OS01G0812000 OS01G0859300 OS01G0865800 OS01G0871200 OS01G0893400 OS01G0899800 OS01G0977600 OS02G0148500 OS02G0178700 OS02G0191600 OS02G0194900 OS02G0220400 OS02G0550700 OS02G0551900 OS02G0579600 OS02G0652100 OS02G0662700 OS02G0672100 OS02G0701300 OS02G0731200 OS02G0776900 OS02G0810…
1.32e-07	112	1881	1.85107	Transcription, DNA-templated	http://amigo.geneontology.org/amigo/term/GO:0006351	OS01G0132700 OS01G0159800 OS01G0212500 OS01G0226700 OS01G0277500 OS01G0510800 OS01G0746200 OS01G0801901 OS01G0812000 OS01G0859300 OS01G0865800 OS01G0871200 OS01G0893400 OS01G0899800 OS02G0148500 OS02G0178700 OS02G0191600 OS02G0194900 OS02G0220400 OS02G0307300 OS02G0551900 OS02G0579600 OS02G0652100 OS02G0662700 OS02G0672100 OS02G0701300 OS02G0731200 OS02G0776900 OS02G0810900 OS03G0122600 OS03G0232…
1.32e-07	112	1887	1.84519	Nucleic acid-templated transcription	http://amigo.geneontology.org/amigo/term/GO:0097659	OS01G0132700 OS01G0159800 OS01G0212500 OS01G0226700 OS01G0277500 OS01G0510800 OS01G0746200 OS01G0801901 OS01G0812000 OS01G0859300 OS01G0865800 OS01G0871200 OS01G0893400 OS01G0899800 OS02G0148500 OS02G0178700 OS02G0191600 OS02G0194900 OS02G0220400 OS02G0307300 OS02G0551900 OS02G0579600 OS02G0652100 OS02G0662700 OS02G0672100 OS02G0701300 OS02G0731200 OS02G0776900 OS02G0810900 OS03G0122600 OS03G0232…
1.32e-07	112	1892	1.84031	RNA biosynthetic process	http://amigo.geneontology.org/amigo/term/GO:0032774	OS01G0132700 OS01G0159800 OS01G0212500 OS01G0226700 OS01G0277500 OS01G0510800 OS01G0746200 OS01G0801901 OS01G0812000 OS01G0859300 OS01G0865800 OS01G0871200 OS01G0893400 OS01G0899800 OS02G0148500 OS02G0178700 OS02G0191600 OS02G0194900 OS02G0220400 OS02G0307300 OS02G0551900 OS02G0579600 OS02G0652100 OS02G0662700 OS02G0672100 OS02G0701300 OS02G0731200 OS02G0776900 OS02G0810900 OS03G0122600 OS03G0232…
1.45e-07	105	1745	1.87063	Regulation of transcription, DNA-templated	http://amigo.geneontology.org/amigo/term/GO:0006355	OS01G0132700 OS01G0159800 OS01G0212500 OS01G0226700 OS01G0277500 OS01G0510800 OS01G0746200 OS01G0801901 OS01G0812000 OS01G0859300 OS01G0865800 OS01G0871200 OS01G0893400 OS01G0899800 OS02G0148500 OS02G0178700 OS02G0191600 OS02G0194900 OS02G0220400 OS02G0551900 OS02G0579600 OS02G0652100 OS02G0662700 OS02G0672100 OS02G0701300 OS02G0731200 OS02G0776900 OS02G0810900 OS03G0122600 OS03G0232200 OS03G0309…
1.45e-07	105	1745	1.87063	Regulation of nucleic acid-templated transcription	http://amigo.geneontology.org/amigo/term/GO:1903506	OS01G0132700 OS01G0159800 OS01G0212500 OS01G0226700 OS01G0277500 OS01G0510800 OS01G0746200 OS01G0801901 OS01G0812000 OS01G0859300 OS01G0865800 OS01G0871200 OS01G0893400 OS01G0899800 OS02G0148500 OS02G0178700 OS02G0191600 OS02G0194900 OS02G0220400 OS02G0551900 OS02G0579600 OS02G0652100 OS02G0662700 OS02G0672100 OS02G0701300 OS02G0731200 OS02G0776900 OS02G0810900 OS03G0122600 OS03G0232200 OS03G0309…
1.45e-07	105	1745	1.87063	Regulation of RNA biosynthetic process	http://amigo.geneontology.org/amigo/term/GO:2001141	OS01G0132700 OS01G0159800 OS01G0212500 OS01G0226700 OS01G0277500 OS01G0510800 OS01G0746200 OS01G0801901 OS01G0812000 OS01G0859300 OS01G0865800 OS01G0871200 OS01G0893400 OS01G0899800 OS02G0148500 OS02G0178700 OS02G0191600 OS02G0194900 OS02G0220400 OS02G0551900 OS02G0579600 OS02G0652100 OS02G0662700 OS02G0672100 OS02G0701300 OS02G0731200 OS02G0776900 OS02G0810900 OS03G0122600 OS03G0232200 OS03G0309…
1.48e-06	11	34	10.0579	Aleurone grain	http://amigo.geneontology.org/amigo/term/GO:0033095	OS05G0328632 OS05G0328800 OS05G0328901 OS05G0329001 OS05G0329100 OS05G0329200 OS05G0329300 OS05G0329350 OS05G0329400 OS05G0329700 OS05G0330150
1.51e-05	9	26	10.7613	Phenylpropanoid catabolic process	http://amigo.geneontology.org/amigo/term/GO:0046271	OS01G0634500 OS01G0842500 OS01G0850550 OS01G0850800 OS03G0273200 OS05G0458500 OS05G0458600 OS11G0641800 OS12G0258700
1.51e-05	9	26	10.7613	Lignin catabolic process	http://amigo.geneontology.org/amigo/term/GO:0046274	OS01G0634500 OS01G0842500 OS01G0850550 OS01G0850800 OS03G0273200 OS05G0458500 OS05G0458600 OS11G0641800 OS12G0258700
1.51e-05	9	26	10.7613	Hydroquinone:oxygen oxidoreductase activity	http://amigo.geneontology.org/amigo/term/GO:0052716	OS01G0634500 OS01G0842500 OS01G0850550 OS01G0850800 OS03G0273200 OS05G0458500 OS05G0458600 OS11G0641800 OS12G0258700
1.53e-05	104	1898	1.70346	Cellular response to stimulus	http://amigo.geneontology.org/amigo/term/GO:0051716	OS01G0106700 OS01G0136400 OS01G0326100 OS01G0364800 OS01G0390900 OS01G0531200 OS01G0614900 OS01G0643300 OS01G0685500 OS01G0738500 OS01G0779300 OS01G0824600 OS01G0859300 OS01G0923900 OS02G0272600 OS02G0281000 OS02G0592600 OS02G0612800 OS02G0625000 OS02G0699700 OS02G0736300 OS02G0741500 OS02G0807800 OS02G0811200 OS02G0813500 OS03G0151800 OS03G0205400 OS03G0219800 OS03G0309200 OS03G0339900 OS03G0351…
3.45e-05	73	1203	1.88648	Developmental process	http://amigo.geneontology.org/amigo/term/GO:0032502	OS01G0121950 OS01G0232700 OS01G0242400 OS01G0549000 OS01G0580100 OS01G0667400 OS01G0683100 OS01G0733600 OS01G0761900 OS01G0812000 OS01G0859300 OS01G0876800 OS01G0893400 OS01G0923900 OS02G0179800 OS02G0220400 OS02G0625000 OS02G0695200 OS02G0701300 OS02G0776900 OS02G0793900 OS03G0121800 OS03G0122600 OS03G0418700 OS03G0578900 OS03G0674700 OS03G0729500 OS03G0785800 OS04G0307300 OS04G0550800 OS04G0574…
5.64e-05	10	39	7.9713	Oxidoreductase activity, acting on diphenols and related substances as donors, oxygen as acceptor	http://amigo.geneontology.org/amigo/term/GO:0016682	OS01G0634500 OS01G0842500 OS01G0850550 OS01G0850800 OS03G0273200 OS05G0458500 OS05G0458600 OS06G0567900 OS11G0641800 OS12G0258700
8.14e-05	100	1875	1.65803	Transferase activity, transferring phosphorus-containing groups	http://amigo.geneontology.org/amigo/term/GO:0016772	OS01G0106700 OS01G0113800 OS01G0114400 OS01G0116200 OS01G0117200 OS01G0136400 OS01G0155500 OS01G0210800 OS01G0310800 OS01G0327600 OS01G0364800 OS01G0568800 OS01G0587400 OS01G0682500 OS01G0690800 OS01G0725800 OS01G0758400 OS01G0779300 OS01G0824600 OS02G0176100 OS02G0179800 OS02G0194400 OS02G0280400 OS02G0281000 OS02G0513000 OS02G0527600 OS02G0650500 OS02G0762300 OS02G0777800 OS02G0807800 OS02G0811…
0.000102795	85	1525	1.73278	Phosphotransferase activity, alcohol group as acceptor	http://amigo.geneontology.org/amigo/term/GO:0016773	OS01G0106700 OS01G0113800 OS01G0114400 OS01G0116200 OS01G0117200 OS01G0136400 OS01G0155500 OS01G0310800 OS01G0327600 OS01G0364800 OS01G0568800 OS01G0587400 OS01G0682500 OS01G0690800 OS01G0725800 OS01G0779300 OS01G0824600 OS02G0176100 OS02G0194400 OS02G0280400 OS02G0281000 OS02G0513000 OS02G0527600 OS02G0650500 OS02G0777800 OS02G0807800 OS02G0811200 OS03G0207300 OS03G0269300 OS03G0309200 OS03G0339…
0.000153888	66	1100	1.86528	Signal transduction	http://amigo.geneontology.org/amigo/term/GO:0007165	OS01G0106700 OS01G0136400 OS01G0364800 OS01G0390900 OS01G0531200 OS01G0643300 OS01G0738500 OS01G0779300 OS01G0824600 OS01G0859300 OS01G0923900 OS02G0272600 OS02G0281000 OS02G0592600 OS02G0625000 OS02G0699700 OS02G0741500 OS02G0807800 OS02G0811200 OS03G0309200 OS03G0339900 OS03G0402800 OS03G0711800 OS03G0719800 OS03G0742300 OS03G0752100 OS04G0113100 OS04G0368000 OS04G0368300 OS04G0395600 OS04G0442…
0.000153888	78	1378	1.7597	Protein kinase activity	http://amigo.geneontology.org/amigo/term/GO:0004672	OS01G0106700 OS01G0113800 OS01G0114400 OS01G0116200 OS01G0117200 OS01G0136400 OS01G0155500 OS01G0310800 OS01G0327600 OS01G0364800 OS01G0568800 OS01G0587400 OS01G0690800 OS01G0725800 OS01G0779300 OS01G0824600 OS02G0176100 OS02G0194400 OS02G0280400 OS02G0281000 OS02G0513000 OS02G0527600 OS02G0650500 OS02G0777800 OS02G0807800 OS02G0811200 OS03G0207300 OS03G0269300 OS03G0309200 OS03G0339900 OS03G0711…
0.000205617	66	1111	1.84682	Signaling	http://amigo.geneontology.org/amigo/term/GO:0023052	OS01G0106700 OS01G0136400 OS01G0364800 OS01G0390900 OS01G0531200 OS01G0643300 OS01G0738500 OS01G0779300 OS01G0824600 OS01G0859300 OS01G0923900 OS02G0272600 OS02G0281000 OS02G0592600 OS02G0625000 OS02G0699700 OS02G0741500 OS02G0807800 OS02G0811200 OS03G0309200 OS03G0339900 OS03G0402800 OS03G0711800 OS03G0719800 OS03G0742300 OS03G0752100 OS04G0113100 OS04G0368000 OS04G0368300 OS04G0395600 OS04G0442…
0.000268695	10	47	6.61449	Oxidoreductase activity, acting on diphenols and related substances as donors	http://amigo.geneontology.org/amigo/term/GO:0016679	OS01G0634500 OS01G0842500 OS01G0850550 OS01G0850800 OS03G0273200 OS05G0458500 OS05G0458600 OS06G0567900 OS11G0641800 OS12G0258700
0.000345199	72	1271	1.76109	Cell communication	http://amigo.geneontology.org/amigo/term/GO:0007154	OS01G0106700 OS01G0136400 OS01G0364800 OS01G0390900 OS01G0531200 OS01G0587400 OS01G0614900 OS01G0643300 OS01G0738500 OS01G0779300 OS01G0824600 OS01G0859300 OS01G0923900 OS02G0272600 OS02G0281000 OS02G0592600 OS02G0625000 OS02G0699700 OS02G0741500 OS02G0807800 OS02G0811200 OS03G0309200 OS03G0339900 OS03G0402800 OS03G0644000 OS03G0711800 OS03G0719800 OS03G0742300 OS03G0752100 OS04G0113100 OS04G0368…
0.000370128	10	49	6.34451	Oxidoreductase activity, acting on metal ions	http://amigo.geneontology.org/amigo/term/GO:0016722	OS01G0634500 OS01G0842500 OS01G0850550 OS01G0850800 OS03G0273200 OS05G0458500 OS05G0458600 OS06G0567900 OS11G0641800 OS12G0258700
0.000387005	36	483	2.31712	Vesicle	http://amigo.geneontology.org/amigo/term/GO:0031982	OS02G0755000 OS02G0816900 OS03G0262900 OS03G0328300 OS03G0783700 OS03G0801600 OS04G0398800 OS04G0551300 OS04G0618700 OS04G0691900 OS05G0180600 OS05G0310800 OS05G0311000 OS05G0328632 OS05G0328800 OS05G0328901 OS05G0329001 OS05G0329100 OS05G0329200 OS05G0329300 OS05G0329350 OS05G0329400 OS05G0329700 OS05G0330150 OS05G0430700 OS05G0494500 OS06G0143900 OS06G0695800 OS07G0418000 OS07G0562800 OS08G0554…
0.000468066	88	1672	1.63621	Kinase activity	http://amigo.geneontology.org/amigo/term/GO:0016301	OS01G0106700 OS01G0113800 OS01G0114400 OS01G0116200 OS01G0117200 OS01G0136400 OS01G0155500 OS01G0310800 OS01G0327600 OS01G0364800 OS01G0568800 OS01G0587400 OS01G0682500 OS01G0690800 OS01G0725800 OS01G0779300 OS01G0824600 OS02G0176100 OS02G0194400 OS02G0280400 OS02G0281000 OS02G0513000 OS02G0527600 OS02G0650500 OS02G0777800 OS02G0807800 OS02G0811200 OS03G0207300 OS03G0269300 OS03G0309200 OS03G0339…
0.000703402	86	1642	1.62824	Endomembrane system	http://amigo.geneontology.org/amigo/term/GO:0012505	OS01G0580100 OS01G0643300 OS01G0746200 OS01G0758400 OS01G0773100 OS01G0817400 OS01G0827400 OS01G0911200 OS01G0925300 OS02G0154600 OS02G0164300 OS02G0272600 OS02G0302900 OS02G0474700 OS02G0741500 OS02G0755000 OS02G0814200 OS03G0102000 OS03G0144300 OS03G0151800 OS03G0259300 OS03G0262900 OS03G0291800 OS03G0310500 OS03G0328300 OS03G0377700 OS03G0701000 OS03G0777600 OS03G0801600 OS03G0848400 OS04G0337…
0.00120994	21	222	2.94076	Cell surface receptor signaling pathway	http://amigo.geneontology.org/amigo/term/GO:0007166	OS01G0136400 OS01G0364800 OS01G0779300 OS02G0272600 OS02G0807800 OS02G0811200 OS04G0113100 OS04G0368000 OS04G0368300 OS04G0651500 OS06G0110100 OS06G0130100 OS08G0501700 OS09G0268000 OS10G0152000 OS10G0442000 OS11G0445300 OS11G0691100 OS11G0691300 OS11G0691650 OS12G0615300
0.00122819	78	1473	1.64621	Protein phosphorylation	http://amigo.geneontology.org/amigo/term/GO:0006468	OS01G0106700 OS01G0113800 OS01G0114400 OS01G0116200 OS01G0117200 OS01G0136400 OS01G0155500 OS01G0310800 OS01G0327600 OS01G0364800 OS01G0390900 OS01G0568800 OS01G0587400 OS01G0690800 OS01G0725800 OS01G0779300 OS01G0824600 OS02G0176100 OS02G0179800 OS02G0194400 OS02G0280400 OS02G0281000 OS02G0513000 OS02G0527600 OS02G0650500 OS02G0777800 OS02G0807800 OS02G0811200 OS03G0207300 OS03G0269300 OS03G0339…
0.00160998	44	691	1.97956	Glycosyltransferase activity	http://amigo.geneontology.org/amigo/term/GO:0016757	OS01G0580100 OS01G0851100 OS01G0911200 OS02G0164300 OS02G0184400 OS02G0726500 OS02G0755900 OS02G0803900 OS02G0807100 OS03G0144300 OS03G0169000 OS03G0377700 OS03G0757000 OS03G0757200 OS03G0777600 OS04G0249500 OS04G0272700 OS04G0309600 OS04G0451200 OS04G0551300 OS04G0589600 OS04G0693000 OS05G0123100 OS05G0391600 OS05G0452900 OS06G0176100 OS06G0177200 OS06G0284200 OS06G0564800 OS06G0590800 OS06G0593…
0.00170829	58	1011	1.78349	Transcription regulator activity	http://amigo.geneontology.org/amigo/term/GO:0140110	OS01G0132700 OS01G0212500 OS01G0510800 OS01G0801901 OS01G0859300 OS01G0893400 OS01G0899800 OS02G0148500 OS02G0191600 OS02G0194900 OS02G0220400 OS02G0551900 OS02G0579600 OS02G0652100 OS02G0662700 OS02G0672100 OS02G0731200 OS03G0122600 OS03G0232200 OS03G0785800 OS04G0304400 OS04G0416100 OS04G0461300 OS04G0471700 OS04G0580300 OS04G0631600 OS04G0637000 OS04G0648900 OS04G0649100 OS05G0121600 OS05G0196…
0.00294197	53	915	1.80073	Multicellular organism development	http://amigo.geneontology.org/amigo/term/GO:0007275	OS01G0121950 OS01G0232700 OS01G0242400 OS01G0549000 OS01G0580100 OS01G0667400 OS01G0733600 OS01G0761900 OS01G0812000 OS01G0859300 OS01G0876800 OS01G0893400 OS01G0923900 OS02G0179800 OS02G0220400 OS02G0625000 OS02G0701300 OS02G0793900 OS03G0121800 OS03G0122600 OS03G0785800 OS04G0550800 OS04G0648500 OS04G0649100 OS05G0121600 OS06G0110100 OS06G0130100 OS06G0154200 OS06G0162800 OS06G0199100 OS06G0215…
0.00300066	73	1399	1.62218	Organelle organization	http://amigo.geneontology.org/amigo/term/GO:0006996	OS01G0106700 OS01G0107000 OS01G0141300 OS01G0278900 OS01G0279100 OS01G0510800 OS01G0614900 OS01G0683100 OS01G0734100 OS01G0773100 OS01G0866700 OS02G0179800 OS02G0220400 OS02G0523300 OS02G0612800 OS02G0625000 OS02G0642600 OS02G0699700 OS02G0728700 OS02G0738900 OS02G0741500 OS02G0772300 OS02G0816900 OS03G0151800 OS03G0237600 OS03G0328300 OS03G0590700 OS03G0644000 OS03G0646100 OS03G0650700 OS04G0177…
0.00300066	3	3	31.0881	Detection of visible light	http://amigo.geneontology.org/amigo/term/GO:0009584	OS03G0309200 OS03G0719800 OS03G0752100
0.00300066	32	456	2.18162	Cytoplasmic vesicle	http://amigo.geneontology.org/amigo/term/GO:0031410	OS02G0755000 OS03G0262900 OS03G0328300 OS03G0783700 OS03G0801600 OS04G0398800 OS04G0551300 OS04G0618700 OS04G0691900 OS05G0180600 OS05G0310800 OS05G0311000 OS05G0328632 OS05G0328800 OS05G0328901 OS05G0329001 OS05G0329100 OS05G0329200 OS05G0329300 OS05G0329350 OS05G0329400 OS05G0329700 OS05G0330150 OS05G0430700 OS05G0494500 OS06G0143900 OS07G0418000 OS08G0554900 OS08G0555000 OS08G0555200 OS09G0557…
0.00300066	4	7	17.7646	Phosphatidylinositol phospholipase C activity	http://amigo.geneontology.org/amigo/term/GO:0004435	OS01G0531200 OS01G0738500 OS02G0592600 OS05G0127200
0.00300066	32	456	2.18162	Protein dimerization activity	http://amigo.geneontology.org/amigo/term/GO:0046983	OS01G0159800 OS01G0510800 OS01G0859300 OS02G0100300 OS02G0178700 OS02G0179800 OS02G0579600 OS02G0731200 OS03G0122600 OS03G0309200 OS03G0320875 OS03G0719800 OS03G0752100 OS04G0196200 OS04G0304400 OS04G0416100 OS04G0461300 OS04G0631600 OS04G0648500 OS05G0494100 OS05G0583100 OS06G0162800 OS06G0275600 OS07G0108900 OS08G0431900 OS08G0506700 OS09G0344500 OS09G0474100 OS10G0104300 OS10G0404300 OS12G0242…
0.00304949	32	457	2.17685	Intracellular vesicle	http://amigo.geneontology.org/amigo/term/GO:0097708	OS02G0755000 OS03G0262900 OS03G0328300 OS03G0783700 OS03G0801600 OS04G0398800 OS04G0551300 OS04G0618700 OS04G0691900 OS05G0180600 OS05G0310800 OS05G0311000 OS05G0328632 OS05G0328800 OS05G0328901 OS05G0329001 OS05G0329100 OS05G0329200 OS05G0329300 OS05G0329350 OS05G0329400 OS05G0329700 OS05G0330150 OS05G0430700 OS05G0494500 OS06G0143900 OS07G0418000 OS08G0554900 OS08G0555000 OS08G0555200 OS09G0557…
0.00323932	87	1754	1.542	Phosphorylation	http://amigo.geneontology.org/amigo/term/GO:0016310	OS01G0106700 OS01G0113800 OS01G0114400 OS01G0116200 OS01G0117200 OS01G0136400 OS01G0155500 OS01G0310800 OS01G0327600 OS01G0364800 OS01G0390900 OS01G0568800 OS01G0587400 OS01G0682500 OS01G0690800 OS01G0725800 OS01G0779300 OS01G0824600 OS01G0836900 OS02G0176100 OS02G0179800 OS02G0194400 OS02G0280400 OS02G0281000 OS02G0513000 OS02G0527600 OS02G0650500 OS02G0777800 OS02G0807800 OS02G0811200 OS03G0207…
0.00368944	56	1001	1.73919	Macromolecule localization	http://amigo.geneontology.org/amigo/term/GO:0033036	OS01G0107000 OS01G0327600 OS01G0614900 OS01G0746200 OS01G0827600 OS01G0925300 OS01G0938900 OS02G0474700 OS02G0741500 OS02G0810500 OS03G0151800 OS03G0257600 OS03G0262900 OS03G0287100 OS03G0328300 OS03G0644000 OS03G0701000 OS03G0710700 OS03G0783700 OS03G0801600 OS03G0848400 OS04G0111500 OS04G0337201 OS04G0538700 OS04G0553000 OS04G0618700 OS04G0682300 OS04G0685500 OS05G0304400 OS05G0310800 OS05G0311…
0.00431698	42	687	1.90058	Reproduction	http://amigo.geneontology.org/amigo/term/GO:0000003	OS01G0580100 OS01G0587400 OS01G0733600 OS01G0812000 OS02G0220400 OS02G0523300 OS02G0625000 OS02G0642600 OS02G0699700 OS02G0701300 OS02G0793900 OS03G0121800 OS03G0122600 OS04G0550800 OS04G0649100 OS05G0121600 OS05G0274200 OS05G0376300 OS06G0162800 OS06G0164900 OS06G0199100 OS06G0218500 OS07G0160100 OS07G0235800 OS07G0270950 OS07G0517300 OS07G0531600 OS08G0104100 OS08G0157100 OS09G0306700 OS09G0500…
0.00431698	57	1035	1.7121	Anatomical structure development	http://amigo.geneontology.org/amigo/term/GO:0048856	OS01G0121950 OS01G0232700 OS01G0242400 OS01G0549000 OS01G0580100 OS01G0667400 OS01G0683100 OS01G0733600 OS01G0761900 OS01G0812000 OS01G0859300 OS01G0876800 OS01G0893400 OS01G0923900 OS02G0179800 OS02G0220400 OS02G0625000 OS02G0701300 OS02G0793900 OS03G0121800 OS03G0122600 OS03G0418700 OS03G0785800 OS04G0550800 OS04G0648500 OS04G0649100 OS05G0121600 OS06G0110100 OS06G0130100 OS06G0154200 OS06G0162…
0.00431698	8	43	5.78383	Mediator complex	http://amigo.geneontology.org/amigo/term/GO:0016592	OS01G0132700 OS05G0312000 OS08G0480500 OS09G0281900 OS09G0306700 OS09G0528300 OS10G0498700 OS10G0580300
0.00431698	12	96	3.88601	Copper ion binding	http://amigo.geneontology.org/amigo/term/GO:0005507	OS01G0634500 OS01G0842500 OS01G0850550 OS01G0850800 OS03G0273200 OS03G0351500 OS05G0458500 OS05G0458600 OS06G0567900 OS10G0378300 OS11G0641800 OS12G0258700
0.00431698	16	160	3.10881	Polysaccharide binding	http://amigo.geneontology.org/amigo/term/GO:0030247	OS01G0113800 OS01G0116200 OS01G0117200 OS01G0136400 OS01G0136700 OS01G0690600 OS01G0690800 OS01G0856900 OS02G0807800 OS02G0811200 OS04G0368000 OS04G0368300 OS04G0651500 OS05G0446900 OS10G0152000 OS12G0615300
0.00457732	9	56	4.9963	Lignin metabolic process	http://amigo.geneontology.org/amigo/term/GO:0009808	OS01G0634500 OS01G0842500 OS01G0850550 OS01G0850800 OS03G0273200 OS05G0458500 OS05G0458600 OS11G0641800 OS12G0258700
0.0047201	58	1064	1.69465	Protein serine/threonine kinase activity	http://amigo.geneontology.org/amigo/term/GO:0004674	OS01G0106700 OS01G0136400 OS01G0155500 OS01G0310800 OS01G0364800 OS01G0568800 OS01G0587400 OS01G0690800 OS01G0779300 OS01G0824600 OS02G0176100 OS02G0194400 OS02G0280400 OS02G0281000 OS02G0513000 OS02G0527600 OS02G0650500 OS02G0807800 OS02G0811200 OS03G0207300 OS03G0269300 OS03G0339900 OS03G0711800 OS03G0719850 OS04G0113100 OS04G0368000 OS04G0368300 OS04G0618700 OS04G0651500 OS05G0125400 OS05G0263…
0.00646786	14	133	3.27243	Regulation of multicellular organismal process	http://amigo.geneontology.org/amigo/term/GO:0051239	OS02G0220400 OS02G0625000 OS02G0793900 OS03G0121800 OS03G0785800 OS04G0648500 OS04G0649100 OS05G0121600 OS06G0130100 OS06G0154200 OS07G0152000 OS07G0235800 OS08G0157100 OS09G0306700
0.00647456	52	940	1.71977	Lipid metabolic process	http://amigo.geneontology.org/amigo/term/GO:0006629	OS01G0242300 OS01G0355600 OS01G0531200 OS01G0580100 OS01G0651200 OS01G0695100 OS01G0738500 OS01G0758400 OS01G0787600 OS02G0570400 OS02G0592600 OS02G0704000 OS02G0814200 OS03G0348200 OS03G0362500 OS03G0769050 OS04G0178300 OS04G0340300 OS04G0354400 OS04G0472300 OS04G0589600 OS04G0691900 OS05G0114100 OS05G0127200 OS05G0137400 OS05G0180600 OS05G0235701 OS05G0452900 OS05G0460800 OS05G0489000 OS06G0103…
0.00647456	4	9	13.8169	Phototransduction	http://amigo.geneontology.org/amigo/term/GO:0007602	OS03G0309200 OS03G0719800 OS03G0752100 OS09G0306700
0.00647456	4	9	13.8169	Detection of light stimulus	http://amigo.geneontology.org/amigo/term/GO:0009583	OS03G0309200 OS03G0719800 OS03G0752100 OS09G0306700
0.00647456	4	9	13.8169	Red, far-red light phototransduction	http://amigo.geneontology.org/amigo/term/GO:0009585	OS03G0309200 OS03G0719800 OS03G0752100 OS09G0306700
0.00647456	41	684	1.86347	Reproductive process	http://amigo.geneontology.org/amigo/term/GO:0022414	OS01G0580100 OS01G0587400 OS01G0733600 OS01G0812000 OS02G0220400 OS02G0523300 OS02G0625000 OS02G0642600 OS02G0699700 OS02G0701300 OS02G0793900 OS03G0121800 OS03G0122600 OS04G0550800 OS04G0649100 OS05G0121600 OS05G0274200 OS05G0376300 OS06G0162800 OS06G0164900 OS06G0199100 OS06G0218500 OS07G0160100 OS07G0235800 OS07G0270950 OS07G0517300 OS07G0531600 OS08G0104100 OS08G0157100 OS09G0306700 OS09G0500…
0.00647456	5	16	9.71503	Detection of stimulus	http://amigo.geneontology.org/amigo/term/GO:0051606	OS03G0309200 OS03G0719800 OS03G0752100 OS04G0618700 OS09G0306700
0.00647456	4	9	13.8169	Phospholipase C activity	http://amigo.geneontology.org/amigo/term/GO:0004629	OS01G0531200 OS01G0738500 OS02G0592600 OS05G0127200
0.00647456	9	59	4.74225	Phosphoric diester hydrolase activity	http://amigo.geneontology.org/amigo/term/GO:0008081	OS01G0531200 OS01G0738500 OS02G0592600 OS04G0472300 OS05G0127200 OS07G0260400 OS09G0339800 OS10G0524400 OS12G0456700
0.00688627	46	802	1.78311	Protein localization	http://amigo.geneontology.org/amigo/term/GO:0008104	OS01G0107000 OS01G0327600 OS01G0614900 OS01G0746200 OS01G0827600 OS01G0925300 OS01G0938900 OS02G0474700 OS02G0810500 OS03G0151800 OS03G0257600 OS03G0262900 OS03G0328300 OS03G0644000 OS03G0701000 OS03G0783700 OS03G0801600 OS03G0848400 OS04G0111500 OS04G0337201 OS04G0538700 OS04G0682300 OS04G0685500 OS05G0304400 OS05G0310800 OS05G0311000 OS05G0418000 OS05G0583400 OS06G0127700 OS06G0143900 OS06G0308…
0.00900612	57	1076	1.64686	Multicellular organismal process	http://amigo.geneontology.org/amigo/term/GO:0032501	OS01G0121950 OS01G0232700 OS01G0242400 OS01G0549000 OS01G0580100 OS01G0587400 OS01G0667400 OS01G0733600 OS01G0761900 OS01G0812000 OS01G0859300 OS01G0876800 OS01G0893400 OS01G0923900 OS02G0179800 OS02G0220400 OS02G0625000 OS02G0701300 OS02G0793900 OS03G0121800 OS03G0122600 OS03G0785800 OS04G0550800 OS04G0648500 OS04G0649100 OS05G0121600 OS06G0110100 OS06G0130100 OS06G0154200 OS06G0162800 OS06G0164…
0.00900612	12	107	3.48651	Regulation of post-embryonic development	http://amigo.geneontology.org/amigo/term/GO:0048580	OS02G0220400 OS02G0625000 OS02G0793900 OS03G0121800 OS04G0648500 OS04G0649100 OS05G0121600 OS06G0130100 OS06G0154200 OS07G0235800 OS08G0157100 OS09G0306700
0.00900612	49	884	1.72321	Cellular localization	http://amigo.geneontology.org/amigo/term/GO:0051641	OS01G0107000 OS01G0141300 OS01G0327600 OS01G0746200 OS01G0925300 OS01G0938900 OS02G0474700 OS02G0741500 OS02G0810500 OS02G0816900 OS03G0151800 OS03G0163500 OS03G0262900 OS03G0328300 OS03G0644000 OS03G0667700 OS03G0701000 OS03G0783700 OS03G0801600 OS03G0848400 OS04G0337201 OS04G0369000 OS04G0538700 OS04G0618700 OS04G0682300 OS05G0310800 OS05G0311000 OS05G0583400 OS06G0142700 OS06G0143900 OS07G0223…
0.0102917	12	109	3.42254	Regulation of multicellular organismal development	http://amigo.geneontology.org/amigo/term/GO:2000026	OS02G0220400 OS02G0625000 OS02G0793900 OS03G0121800 OS04G0648500 OS04G0649100 OS05G0121600 OS06G0130100 OS06G0154200 OS07G0235800 OS08G0157100 OS09G0306700
0.0107645	11	94	3.63797	Phenylpropanoid metabolic process	http://amigo.geneontology.org/amigo/term/GO:0009698	OS01G0634500 OS01G0842500 OS01G0850550 OS01G0850800 OS03G0273200 OS04G0354400 OS05G0312000 OS05G0458500 OS05G0458600 OS11G0641800 OS12G0258700
0.0120131	49	897	1.69823	DNA-binding transcription factor activity	http://amigo.geneontology.org/amigo/term/GO:0003700	OS01G0212500 OS01G0801901 OS01G0859300 OS01G0899800 OS02G0148500 OS02G0191600 OS02G0194900 OS02G0220400 OS02G0551900 OS02G0579600 OS02G0652100 OS02G0662700 OS02G0672100 OS02G0731200 OS03G0122600 OS03G0232200 OS03G0785800 OS04G0304400 OS04G0416100 OS04G0461300 OS04G0471700 OS04G0580300 OS04G0631600 OS04G0637000 OS04G0648900 OS04G0649100 OS05G0121600 OS05G0196500 OS05G0302300 OS05G0489700 OS05G0501…
0.0148839	3	5	18.6528	Protein-tetrapyrrole linkage	http://amigo.geneontology.org/amigo/term/GO:0017006	OS03G0309200 OS03G0719800 OS03G0752100
0.0148839	11	98	3.48948	Nutrient reservoir activity	http://amigo.geneontology.org/amigo/term/GO:0045735	OS05G0328632 OS05G0328800 OS05G0328901 OS05G0329001 OS05G0329100 OS05G0329200 OS05G0329300 OS05G0329350 OS05G0329400 OS05G0329700 OS05G0330150
0.0157538	29	449	2.00792	Vacuole	http://amigo.geneontology.org/amigo/term/GO:0005773	OS01G0902100 OS01G0911200 OS02G0179800 OS02G0625000 OS03G0226400 OS03G0262900 OS04G0550800 OS04G0610700 OS04G0693000 OS05G0137400 OS05G0230600 OS05G0328632 OS05G0328800 OS05G0328901 OS05G0329001 OS05G0329100 OS05G0329200 OS05G0329300 OS05G0329350 OS05G0329400 OS05G0329700 OS05G0330150 OS07G0102400 OS07G0418000 OS07G0666900 OS07G0688100 OS09G0506800 OS09G0564200 OS10G0330600
0.0174253	20	264	2.35516	Aromatic compound catabolic process	http://amigo.geneontology.org/amigo/term/GO:0019439	OS01G0329800 OS01G0634500 OS01G0842500 OS01G0850550 OS01G0850800 OS01G0866700 OS02G0550700 OS03G0129200 OS03G0166800 OS03G0273200 OS03G0837000 OS05G0458500 OS05G0458600 OS05G0540100 OS06G0503900 OS07G0238700 OS08G0375900 OS10G0181200 OS11G0641800 OS12G0258700
0.0174253	55	1061	1.61154	Mitochondrion	http://amigo.geneontology.org/amigo/term/GO:0005739	OS01G0242300 OS01G0301500 OS01G0530400 OS01G0571000 OS01G0590700 OS01G0685500 OS01G0816000 OS01G0897500 OS01G0911200 OS01G0968700 OS02G0582300 OS02G0778200 OS03G0590700 OS03G0597200 OS03G0662000 OS03G0712900 OS04G0350000 OS04G0550800 OS04G0602600 OS04G0614600 OS04G0693050 OS05G0176500 OS05G0536400 OS05G0540100 OS05G0583400 OS06G0142700 OS06G0199100 OS06G0611900 OS06G0684000 OS07G0101200 OS07G0179…
0.0185827	4	12	10.3627	Detection of external stimulus	http://amigo.geneontology.org/amigo/term/GO:0009581	OS03G0309200 OS03G0719800 OS03G0752100 OS09G0306700
0.0185827	4	12	10.3627	Detection of abiotic stimulus	http://amigo.geneontology.org/amigo/term/GO:0009582	OS03G0309200 OS03G0719800 OS03G0752100 OS09G0306700
0.0185827	36	613	1.82573	Positive regulation of cellular metabolic process	http://amigo.geneontology.org/amigo/term/GO:0031325	OS01G0329800 OS01G0510800 OS01G0746200 OS01G0859300 OS02G0179800 OS02G0550700 OS02G0579600 OS02G0625000 OS02G0701300 OS02G0731200 OS03G0122600 OS03G0166800 OS03G0837000 OS04G0304400 OS04G0416100 OS04G0461300 OS04G0486800 OS04G0538700 OS05G0489700 OS05G0494100 OS06G0109400 OS06G0110100 OS06G0162800 OS06G0503900 OS07G0108900 OS07G0517300 OS07G0621500 OS08G0431900 OS09G0306700 OS09G0512900 OS09G0528…
0.0185827	29	456	1.97709	Positive regulation of nucleobase-containing compound metabolic process	http://amigo.geneontology.org/amigo/term/GO:0045935	OS01G0329800 OS01G0510800 OS01G0746200 OS01G0859300 OS02G0550700 OS02G0579600 OS02G0701300 OS02G0731200 OS03G0122600 OS03G0166800 OS03G0837000 OS04G0304400 OS04G0416100 OS04G0461300 OS05G0489700 OS05G0494100 OS06G0109400 OS06G0110100 OS06G0162800 OS06G0503900 OS07G0108900 OS07G0517300 OS08G0431900 OS09G0306700 OS09G0512900 OS09G0528300 OS10G0188100 OS10G0375600 OS11G0242500
0.0198448	7	44	4.94583	Signaling receptor binding	http://amigo.geneontology.org/amigo/term/GO:0005102	OS01G0107000 OS01G0515300 OS05G0341300 OS06G0130100 OS10G0442000 OS11G0149400 OS12G0147800
0.0201798	20	269	2.31138	Organic cyclic compound catabolic process	http://amigo.geneontology.org/amigo/term/GO:1901361	OS01G0329800 OS01G0634500 OS01G0842500 OS01G0850550 OS01G0850800 OS01G0866700 OS02G0550700 OS03G0129200 OS03G0166800 OS03G0273200 OS03G0837000 OS05G0458500 OS05G0458600 OS05G0540100 OS06G0503900 OS07G0238700 OS08G0375900 OS10G0181200 OS11G0641800 OS12G0258700
0.0218995	36	620	1.80511	Positive regulation of macromolecule metabolic process	http://amigo.geneontology.org/amigo/term/GO:0010604	OS01G0329800 OS01G0510800 OS01G0746200 OS01G0859300 OS02G0179800 OS02G0550700 OS02G0579600 OS02G0701300 OS02G0731200 OS03G0122600 OS03G0166800 OS03G0837000 OS04G0304400 OS04G0416100 OS04G0461300 OS04G0486800 OS04G0538700 OS05G0489700 OS05G0494100 OS06G0109400 OS06G0110100 OS06G0162800 OS06G0503900 OS07G0108900 OS07G0517300 OS07G0621500 OS08G0431900 OS09G0306700 OS09G0512900 OS09G0528300 OS10G0181…
0.0221702	37	644	1.78612	Positive regulation of metabolic process	http://amigo.geneontology.org/amigo/term/GO:0009893	OS01G0329800 OS01G0510800 OS01G0746200 OS01G0859300 OS02G0179800 OS02G0550700 OS02G0579600 OS02G0625000 OS02G0701300 OS02G0731200 OS03G0122600 OS03G0166800 OS03G0837000 OS04G0304400 OS04G0416100 OS04G0461300 OS04G0486800 OS04G0538700 OS05G0489700 OS05G0494100 OS06G0109400 OS06G0110100 OS06G0162800 OS06G0503900 OS07G0108900 OS07G0517300 OS07G0621500 OS08G0431900 OS09G0306700 OS09G0512900 OS09G0528…
0.0242731	3	6	15.544	Lysosomal microautophagy	http://amigo.geneontology.org/amigo/term/GO:0016237	OS01G0614900 OS02G0179800 OS04G0538700
0.0242731	3	6	15.544	Piecemeal microautophagy of the nucleus	http://amigo.geneontology.org/amigo/term/GO:0034727	OS01G0614900 OS02G0179800 OS04G0538700
0.0251638	8	60	4.14508	Regulation of flower development	http://amigo.geneontology.org/amigo/term/GO:0009909	OS02G0220400 OS02G0625000 OS02G0793900 OS04G0649100 OS05G0121600 OS07G0235800 OS08G0157100 OS09G0306700
0.0251683	36	627	1.78496	Cellular macromolecule localization	http://amigo.geneontology.org/amigo/term/GO:0070727	OS01G0107000 OS01G0327600 OS01G0746200 OS01G0925300 OS01G0938900 OS02G0474700 OS02G0810500 OS03G0151800 OS03G0262900 OS03G0328300 OS03G0644000 OS03G0701000 OS03G0783700 OS03G0801600 OS03G0848400 OS04G0337201 OS04G0538700 OS04G0618700 OS04G0682300 OS05G0583400 OS06G0143900 OS07G0223400 OS07G0693400 OS08G0104100 OS08G0554900 OS08G0555000 OS08G0555200 OS09G0557800 OS10G0337500 OS10G0497000 OS10G0498…
0.0260545	42	770	1.69571	Nuclear protein-containing complex	http://amigo.geneontology.org/amigo/term/GO:0140513	OS01G0132700 OS01G0510800 OS01G0667800 OS01G0746200 OS01G0866700 OS02G0137400 OS02G0147300 OS02G0188500 OS02G0478900 OS02G0550700 OS02G0551900 OS02G0728700 OS02G0741500 OS03G0129200 OS03G0243200 OS03G0646800 OS03G0831900 OS04G0177600 OS04G0416100 OS04G0555400 OS04G0636700 OS05G0150500 OS05G0196500 OS05G0274200 OS05G0302300 OS05G0312000 OS06G0215200 OS07G0628600 OS08G0157100 OS08G0480500 OS09G0281…
0.0293959	11	109	3.13733	Auxin-activated signaling pathway	http://amigo.geneontology.org/amigo/term/GO:0009734	OS01G0643300 OS01G0923900 OS04G0395600 OS04G0442000 OS04G0519700 OS04G0690600 OS05G0150500 OS10G0479900 OS11G0122800 OS12G0601300 OS12G0601400
0.030624	27	431	1.94751	Developmental process involved in reproduction	http://amigo.geneontology.org/amigo/term/GO:0003006	OS01G0580100 OS01G0733600 OS01G0812000 OS02G0220400 OS02G0625000 OS02G0701300 OS02G0793900 OS03G0121800 OS03G0122600 OS04G0550800 OS04G0649100 OS05G0121600 OS06G0162800 OS06G0199100 OS07G0160100 OS07G0235800 OS07G0270950 OS07G0531600 OS08G0104100 OS08G0157100 OS09G0306700 OS09G0506800 OS10G0498700 OS11G0199200 OS11G0638000 OS12G0114000 OS12G0163200
0.030624	66	1375	1.49223	Cellular catabolic process	http://amigo.geneontology.org/amigo/term/GO:0044248	OS01G0121950 OS01G0329800 OS01G0614900 OS01G0634500 OS01G0659900 OS01G0761900 OS01G0842500 OS01G0850550 OS01G0850800 OS01G0866700 OS01G0923900 OS01G0977600 OS02G0179800 OS02G0550700 OS02G0704000 OS02G0746000 OS02G0798200 OS03G0129200 OS03G0151800 OS03G0166800 OS03G0273200 OS03G0368900 OS03G0644000 OS03G0683866 OS03G0683900 OS03G0837000 OS04G0395600 OS04G0485000 OS04G0538700 OS05G0150500 OS05G0180…
0.030624	11	110	3.10881	Cellular response to auxin stimulus	http://amigo.geneontology.org/amigo/term/GO:0071365	OS01G0643300 OS01G0923900 OS04G0395600 OS04G0442000 OS04G0519700 OS04G0690600 OS05G0150500 OS10G0479900 OS11G0122800 OS12G0601300 OS12G0601400
0.0361003	6	37	5.04131	Fucose metabolic process	http://amigo.geneontology.org/amigo/term/GO:0006004	OS01G0851100 OS02G0726500 OS03G0169000 OS04G0551300 OS06G0284200 OS09G0442900
0.0361003	3	7	13.3235	Trichome branching	http://amigo.geneontology.org/amigo/term/GO:0010091	OS01G0683100 OS09G0306700 OS10G0498700
0.0361003	3	7	13.3235	Cell projection organization	http://amigo.geneontology.org/amigo/term/GO:0030030	OS06G0552400 OS09G0306700 OS10G0498700
0.0361003	3	7	13.3235	Cell projection assembly	http://amigo.geneontology.org/amigo/term/GO:0030031	OS06G0552400 OS09G0306700 OS10G0498700
0.0361003	5	25	6.21762	Peptidyl-tyrosine dephosphorylation	http://amigo.geneontology.org/amigo/term/GO:0035335	OS01G0390900 OS06G0110100 OS06G0208700 OS08G0556700 OS12G0152800
0.0361003	5	25	6.21762	Phagophore assembly site	http://amigo.geneontology.org/amigo/term/GO:0000407	OS01G0614900 OS02G0179800 OS03G0644000 OS04G0538700 OS05G0180600
0.0361003	34	598	1.76755	Zinc ion binding	http://amigo.geneontology.org/amigo/term/GO:0008270	OS01G0121950 OS01G0232700 OS01G0715700 OS01G0731800 OS01G0814300 OS01G0893400 OS01G0977600 OS02G0148500 OS02G0179800 OS02G0220400 OS03G0351500 OS03G0659400 OS03G0831900 OS04G0177400 OS04G0615900 OS04G0648500 OS04G0662700 OS05G0370000 OS05G0490700 OS05G0536400 OS05G0551000 OS06G0215200 OS06G0340200 OS07G0141500 OS07G0169100 OS07G0496300 OS07G0563300 OS07G0578800 OS07G0615900 OS09G0464000 OS09G0521…
0.0368847	20	288	2.15889	Cellular developmental process	http://amigo.geneontology.org/amigo/term/GO:0048869	OS01G0683100 OS01G0812000 OS01G0876800 OS02G0695200 OS03G0122600 OS03G0578900 OS04G0550800 OS05G0490600 OS05G0553400 OS06G0110100 OS06G0162800 OS07G0160100 OS07G0270950 OS08G0104100 OS09G0306700 OS09G0493500 OS09G0506800 OS10G0498700 OS11G0149400 OS12G0147800
0.0368847	11	114	2.99973	Regulation of reproductive process	http://amigo.geneontology.org/amigo/term/GO:2000241	OS02G0220400 OS02G0625000 OS02G0793900 OS03G0121800 OS04G0649100 OS05G0121600 OS05G0274200 OS07G0235800 OS08G0157100 OS09G0306700 OS10G0498700
0.0368847	24	373	2.00031	Carbohydrate binding	http://amigo.geneontology.org/amigo/term/GO:0030246	OS01G0113800 OS01G0116200 OS01G0117200 OS01G0136400 OS01G0136700 OS01G0690600 OS01G0690800 OS01G0779300 OS01G0856900 OS02G0807800 OS02G0811200 OS04G0368000 OS04G0368300 OS04G0651500 OS05G0143600 OS05G0446900 OS05G0489100 OS09G0268000 OS10G0152000 OS10G0330600 OS10G0442000 OS11G0134100 OS12G0198700 OS12G0615300
0.0396162	14	170	2.5602	Glycerolipid metabolic process	http://amigo.geneontology.org/amigo/term/GO:0046486	OS01G0355600 OS01G0580100 OS01G0695100 OS01G0758400 OS04G0691900 OS05G0114100 OS05G0180600 OS05G0489000 OS07G0260400 OS07G0270950 OS07G0531600 OS08G0556700 OS09G0500300 OS09G0535000
0.0396162	14	170	2.5602	Integral component of plasma membrane	http://amigo.geneontology.org/amigo/term/GO:0005887	OS02G0176700 OS02G0272600 OS02G0574500 OS03G0195300 OS03G0195500 OS03G0363500 OS03G0823100 OS03G0848400 OS05G0452900 OS06G0127700 OS07G0522600 OS08G0517200 OS10G0360100 OS12G0476200
0.0416151	26	422	1.91538	Phosphoric ester hydrolase activity	http://amigo.geneontology.org/amigo/term/GO:0042578	OS01G0390900 OS01G0531200 OS01G0738500 OS01G0875400 OS02G0281000 OS02G0592600 OS02G0606900 OS03G0192500 OS03G0268000 OS03G0386500 OS04G0245000 OS04G0472300 OS05G0114100 OS05G0127200 OS05G0489000 OS06G0110100 OS06G0208700 OS07G0109300 OS07G0260400 OS08G0556700 OS09G0339800 OS09G0500300 OS10G0524400 OS12G0152800 OS12G0456700 OS12G0580900
0.0417214	8	67	3.71201	Regulation of shoot system development	http://amigo.geneontology.org/amigo/term/GO:0048831	OS02G0220400 OS02G0625000 OS02G0793900 OS04G0649100 OS05G0121600 OS07G0235800 OS08G0157100 OS09G0306700
0.0417214	8	67	3.71201	Extrinsic component of membrane	http://amigo.geneontology.org/amigo/term/GO:0019898	OS02G0179800 OS03G0644000 OS04G0538700 OS05G0180600 OS05G0341300 OS09G0555600 OS12G0564400 OS12G0594200
0.042089	40	750	1.65803	Positive regulation of cellular process	http://amigo.geneontology.org/amigo/term/GO:0048522	OS01G0329800 OS01G0510800 OS01G0746200 OS01G0859300 OS02G0179800 OS02G0550700 OS02G0579600 OS02G0625000 OS02G0701300 OS02G0731200 OS03G0122600 OS03G0166800 OS03G0837000 OS04G0304400 OS04G0398800 OS04G0416100 OS04G0461300 OS04G0486800 OS04G0538700 OS04G0563700 OS05G0489700 OS05G0494100 OS06G0109400 OS06G0110100 OS06G0162800 OS06G0503900 OS06G0677700 OS07G0108900 OS07G0517300 OS07G0621500 OS07G0691…
0.0434306	21	315	2.07254	Shoot system development	http://amigo.geneontology.org/amigo/term/GO:0048367	OS01G0812000 OS01G0923900 OS02G0179800 OS02G0220400 OS02G0625000 OS02G0701300 OS02G0793900 OS03G0122600 OS03G0785800 OS04G0649100 OS05G0121600 OS06G0154200 OS06G0162800 OS06G0610350 OS07G0152000 OS07G0160100 OS07G0235800 OS08G0157100 OS09G0306700 OS12G0114000 OS12G0163200
0.0462888	33	588	1.74474	Transferase complex	http://amigo.geneontology.org/amigo/term/GO:1990234	OS01G0267100 OS01G0510800 OS01G0659900 OS01G0911200 OS02G0179800 OS02G0608600 OS02G0746000 OS03G0644000 OS03G0646800 OS03G0662000 OS04G0395600 OS04G0538700 OS04G0563700 OS04G0636700 OS04G0648500 OS04G0693000 OS05G0150500 OS05G0180600 OS05G0193900 OS05G0196500 OS05G0302300 OS05G0596600 OS06G0154200 OS07G0270950 OS07G0621500 OS08G0157100 OS08G0387200 OS10G0188100 OS11G0186400 OS11G0242500 OS12G0231…
0.0462888	29	495	1.82132	Hexosyltransferase activity	http://amigo.geneontology.org/amigo/term/GO:0016758	OS01G0580100 OS02G0164300 OS02G0184400 OS02G0755900 OS02G0803900 OS03G0377700 OS03G0757000 OS03G0757200 OS04G0249500 OS04G0272700 OS04G0309600 OS04G0451200 OS04G0589600 OS04G0693000 OS05G0123100 OS05G0452900 OS06G0564800 OS06G0590800 OS06G0593800 OS07G0270950 OS07G0489950 OS07G0681700 OS08G0137300 OS08G0472600 OS09G0452900 OS09G0480400 OS10G0205300 OS12G0122400 OS12G0618800
0.0477279	8	69	3.60442	Polyol metabolic process	http://amigo.geneontology.org/amigo/term/GO:0019751	OS04G0472300 OS04G0662700 OS09G0339800 OS09G0500300 OS09G0518700 OS09G0535000 OS10G0576100 OS12G0456700
0.0477279	44	855	1.59985	Positive regulation of biological process	http://amigo.geneontology.org/amigo/term/GO:0048518	OS01G0329800 OS01G0510800 OS01G0746200 OS01G0859300 OS02G0179800 OS02G0550700 OS02G0579600 OS02G0625000 OS02G0701300 OS02G0731200 OS03G0122600 OS03G0166800 OS03G0837000 OS04G0304400 OS04G0398800 OS04G0416100 OS04G0461300 OS04G0486800 OS04G0538700 OS04G0563700 OS05G0196500 OS05G0489700 OS05G0494100 OS06G0109400 OS06G0110100 OS06G0130100 OS06G0154200 OS06G0162800 OS06G0503900 OS06G0677700 OS07G0108…
0.0506638	34	616	1.7159	Cellular protein localization	http://amigo.geneontology.org/amigo/term/GO:0034613	OS01G0107000 OS01G0327600 OS01G0746200 OS01G0925300 OS01G0938900 OS02G0474700 OS02G0810500 OS03G0151800 OS03G0262900 OS03G0328300 OS03G0644000 OS03G0701000 OS03G0783700 OS03G0801600 OS03G0848400 OS04G0337201 OS04G0538700 OS04G0682300 OS05G0583400 OS06G0143900 OS07G0223400 OS07G0693400 OS08G0554900 OS08G0555000 OS08G0555200 OS09G0557800 OS10G0337500 OS10G0497000 OS10G0498900 OS11G0181100 OS11G0199…
0.0507137	4	17	7.31484	Red or far-red light signaling pathway	http://amigo.geneontology.org/amigo/term/GO:0010017	OS03G0309200 OS03G0719800 OS03G0752100 OS09G0306700
0.0507137	4	17	7.31484	Cellular response to red or far red light	http://amigo.geneontology.org/amigo/term/GO:0071489	OS03G0309200 OS03G0719800 OS03G0752100 OS09G0306700
0.0507137	4	17	7.31484	Photoreceptor activity	http://amigo.geneontology.org/amigo/term/GO:0009881	OS02G0625000 OS03G0309200 OS03G0719800 OS03G0752100
0.0527582	9	87	3.21601	Pollen development	http://amigo.geneontology.org/amigo/term/GO:0009555	OS01G0232700 OS01G0812000 OS01G0859300 OS01G0893400 OS04G0550800 OS07G0531600 OS07G0628600 OS09G0493500 OS09G0506800
0.0527582	25	411	1.891	Positive regulation of macromolecule biosynthetic process	http://amigo.geneontology.org/amigo/term/GO:0010557	OS01G0510800 OS01G0746200 OS01G0859300 OS02G0579600 OS02G0701300 OS02G0731200 OS03G0122600 OS04G0304400 OS04G0416100 OS04G0461300 OS04G0486800 OS05G0489700 OS05G0494100 OS06G0109400 OS06G0162800 OS07G0108900 OS08G0431900 OS09G0306700 OS09G0512900 OS09G0528300 OS10G0188100 OS10G0375600 OS10G0498700 OS11G0140100 OS11G0242500
0.0527582	37	691	1.66463	Cellular lipid metabolic process	http://amigo.geneontology.org/amigo/term/GO:0044255	OS01G0355600 OS01G0580100 OS01G0695100 OS01G0758400 OS02G0570400 OS02G0704000 OS02G0814200 OS03G0348200 OS03G0362500 OS03G0769050 OS04G0178300 OS04G0340300 OS04G0589600 OS04G0691900 OS05G0114100 OS05G0180600 OS05G0235701 OS05G0452900 OS05G0460800 OS05G0489000 OS06G0103500 OS06G0154400 OS06G0262800 OS06G0569500 OS06G0729000 OS07G0154100 OS07G0260400 OS07G0270950 OS07G0531600 OS07G0661100 OS08G0556…
0.0527889	38	716	1.64993	Protein transport	http://amigo.geneontology.org/amigo/term/GO:0015031	OS01G0107000 OS01G0327600 OS01G0614900 OS01G0746200 OS01G0827600 OS01G0925300 OS01G0938900 OS02G0474700 OS02G0810500 OS03G0151800 OS03G0257600 OS03G0262900 OS03G0328300 OS03G0644000 OS03G0701000 OS03G0783700 OS03G0801600 OS03G0848400 OS04G0111500 OS04G0337201 OS04G0682300 OS04G0685500 OS05G0304400 OS05G0310800 OS05G0311000 OS05G0418000 OS05G0583400 OS06G0127700 OS06G0143900 OS06G0308000 OS07G0223…
0.0527889	57	1191	1.48784	Transition metal ion binding	http://amigo.geneontology.org/amigo/term/GO:0046914	OS01G0121950 OS01G0232700 OS01G0279100 OS01G0634500 OS01G0715700 OS01G0728300 OS01G0731800 OS01G0814300 OS01G0842500 OS01G0850550 OS01G0850800 OS01G0893400 OS01G0977600 OS02G0148500 OS02G0168000 OS02G0179800 OS02G0186900 OS02G0220400 OS02G0814200 OS03G0273200 OS03G0351500 OS03G0594100 OS03G0659400 OS03G0831900 OS04G0171800 OS04G0177400 OS04G0615900 OS04G0648500 OS04G0662700 OS05G0196500 OS05G0370…
0.0560615	18	261	2.14401	Cell differentiation	http://amigo.geneontology.org/amigo/term/GO:0030154	OS01G0683100 OS01G0812000 OS01G0876800 OS02G0695200 OS03G0122600 OS03G0578900 OS04G0550800 OS05G0490600 OS05G0553400 OS06G0110100 OS06G0162800 OS07G0160100 OS07G0270950 OS08G0104100 OS09G0306700 OS10G0498700 OS11G0149400 OS12G0147800
0.0564194	16	220	2.26095	Phospholipid metabolic process	http://amigo.geneontology.org/amigo/term/GO:0006644	OS01G0355600 OS01G0580100 OS01G0695100 OS01G0758400 OS04G0691900 OS05G0114100 OS05G0180600 OS05G0489000 OS07G0260400 OS07G0270950 OS07G0661100 OS08G0556700 OS09G0500300 OS09G0521400 OS10G0524400 OS12G0121300
0.057534	38	721	1.63848	Establishment of protein localization	http://amigo.geneontology.org/amigo/term/GO:0045184	OS01G0107000 OS01G0327600 OS01G0614900 OS01G0746200 OS01G0827600 OS01G0925300 OS01G0938900 OS02G0474700 OS02G0810500 OS03G0151800 OS03G0257600 OS03G0262900 OS03G0328300 OS03G0644000 OS03G0701000 OS03G0783700 OS03G0801600 OS03G0848400 OS04G0111500 OS04G0337201 OS04G0682300 OS04G0685500 OS05G0304400 OS05G0310800 OS05G0311000 OS05G0418000 OS05G0583400 OS06G0127700 OS06G0143900 OS06G0308000 OS07G0223…
0.0587895	4	18	6.90846	Negative regulation of gene expression, epigenetic	http://amigo.geneontology.org/amigo/term/GO:0045814	OS02G0772300 OS05G0196500 OS05G0387800 OS06G0215200
0.061052	2	3	20.7254	TRNA wobble position uridine thiolation	http://amigo.geneontology.org/amigo/term/GO:0002143	OS01G0598900 OS02G0762300
0.061052	11	127	2.69267	Alcohol metabolic process	http://amigo.geneontology.org/amigo/term/GO:0006066	OS02G0704000 OS04G0472300 OS04G0662700 OS06G0729000 OS07G0154100 OS09G0339800 OS09G0500300 OS09G0518700 OS09G0535000 OS10G0576100 OS12G0456700
0.061052	12	145	2.57281	Protein glycosylation	http://amigo.geneontology.org/amigo/term/GO:0006486	OS01G0911200 OS02G0164300 OS03G0144300 OS04G0589600 OS04G0682300 OS04G0693000 OS06G0176100 OS06G0177200 OS06G0564800 OS07G0661100 OS08G0472600 OS09G0452900
0.061052	6	45	4.14508	Protein import into nucleus	http://amigo.geneontology.org/amigo/term/GO:0006606	OS01G0746200 OS02G0474700 OS03G0701000 OS04G0337201 OS07G0693400 OS12G0568800
0.061052	12	146	2.55518	Glycerophospholipid metabolic process	http://amigo.geneontology.org/amigo/term/GO:0006650	OS01G0355600 OS01G0580100 OS01G0695100 OS01G0758400 OS04G0691900 OS05G0114100 OS05G0180600 OS05G0489000 OS07G0260400 OS07G0270950 OS08G0556700 OS09G0500300
0.061052	12	146	2.55518	Glycoprotein biosynthetic process	http://amigo.geneontology.org/amigo/term/GO:0009101	OS01G0911200 OS02G0164300 OS03G0144300 OS04G0589600 OS04G0682300 OS04G0693000 OS06G0176100 OS06G0177200 OS06G0564800 OS07G0661100 OS08G0472600 OS09G0452900
0.061052	28	487	1.78741	Response to external stimulus	http://amigo.geneontology.org/amigo/term/GO:0009605	OS01G0327600 OS01G0390900 OS01G0580100 OS01G0614900 OS01G0621300 OS01G0779300 OS02G0625000 OS02G0736300 OS03G0121800 OS03G0309200 OS03G0644000 OS03G0719800 OS03G0752100 OS04G0486800 OS04G0618700 OS05G0164800 OS06G0677700 OS06G0715400 OS07G0614700 OS09G0268000 OS09G0306700 OS09G0500300 OS10G0378400 OS10G0442000 OS10G0498700 OS10G0498900 OS11G0117700 OS11G0445300
0.061052	28	490	1.77646	Post-embryonic development	http://amigo.geneontology.org/amigo/term/GO:0009791	OS01G0580100 OS01G0733600 OS01G0812000 OS01G0859300 OS02G0220400 OS02G0625000 OS02G0701300 OS02G0793900 OS03G0121800 OS03G0122600 OS04G0648500 OS04G0649100 OS05G0121600 OS06G0130100 OS06G0154200 OS06G0162800 OS06G0199100 OS06G0215200 OS07G0160100 OS07G0235800 OS07G0531600 OS08G0157100 OS09G0306700 OS10G0498700 OS11G0199200 OS11G0638000 OS12G0114000 OS12G0163200
0.061052	25	421	1.84609	Positive regulation of biosynthetic process	http://amigo.geneontology.org/amigo/term/GO:0009891	OS01G0510800 OS01G0746200 OS01G0859300 OS02G0579600 OS02G0701300 OS02G0731200 OS03G0122600 OS04G0304400 OS04G0416100 OS04G0461300 OS04G0486800 OS05G0489700 OS05G0494100 OS06G0109400 OS06G0162800 OS07G0108900 OS08G0431900 OS09G0306700 OS09G0512900 OS09G0528300 OS10G0188100 OS10G0375600 OS10G0498700 OS11G0140100 OS11G0242500
0.061052	29	518	1.74045	MRNA metabolic process	http://amigo.geneontology.org/amigo/term/GO:0016071	OS01G0267100 OS01G0329800 OS01G0667800 OS01G0866700 OS02G0137400 OS02G0147300 OS02G0188500 OS02G0478900 OS02G0517531 OS02G0550700 OS02G0780600 OS03G0121800 OS03G0166800 OS03G0659400 OS03G0831900 OS03G0837000 OS04G0555400 OS04G0602600 OS04G0636700 OS06G0148000 OS06G0215200 OS06G0503900 OS06G0677700 OS06G0711100 OS07G0238700 OS08G0109900 OS10G0181200 OS10G0558600 OS12G0560400
0.061052	25	418	1.85934	Positive regulation of cellular biosynthetic process	http://amigo.geneontology.org/amigo/term/GO:0031328	OS01G0510800 OS01G0746200 OS01G0859300 OS02G0579600 OS02G0701300 OS02G0731200 OS03G0122600 OS04G0304400 OS04G0416100 OS04G0461300 OS04G0486800 OS05G0489700 OS05G0494100 OS06G0109400 OS06G0162800 OS07G0108900 OS08G0431900 OS09G0306700 OS09G0512900 OS09G0528300 OS10G0188100 OS10G0375600 OS10G0498700 OS11G0140100 OS11G0242500
0.061052	2	3	20.7254	Polysaccharide localization	http://amigo.geneontology.org/amigo/term/GO:0033037	OS04G0618700 OS08G0104100
0.061052	2	3	20.7254	UDP-L-arabinose biosynthetic process	http://amigo.geneontology.org/amigo/term/GO:0033358	OS04G0618200 OS07G0139400
0.061052	12	145	2.57281	Macromolecule glycosylation	http://amigo.geneontology.org/amigo/term/GO:0043413	OS01G0911200 OS02G0164300 OS03G0144300 OS04G0589600 OS04G0682300 OS04G0693000 OS06G0176100 OS06G0177200 OS06G0564800 OS07G0661100 OS08G0472600 OS09G0452900
0.061052	2	3	20.7254	Extracellular polysaccharide biosynthetic process	http://amigo.geneontology.org/amigo/term/GO:0045226	OS04G0618200 OS07G0139400
0.061052	2	3	20.7254	Capsule polysaccharide biosynthetic process	http://amigo.geneontology.org/amigo/term/GO:0045227	OS04G0618200 OS07G0139400
0.061052	2	3	20.7254	Capsule organization	http://amigo.geneontology.org/amigo/term/GO:0045230	OS04G0618200 OS07G0139400
0.061052	16	224	2.22058	Positive regulation of transcription by RNA polymerase II	http://amigo.geneontology.org/amigo/term/GO:0045944	OS01G0510800 OS02G0579600 OS02G0731200 OS03G0122600 OS04G0304400 OS04G0416100 OS04G0461300 OS05G0494100 OS06G0162800 OS07G0108900 OS08G0431900 OS09G0306700 OS09G0528300 OS10G0188100 OS10G0375600 OS11G0242500
0.061052	2	3	20.7254	Extracellular polysaccharide metabolic process	http://amigo.geneontology.org/amigo/term/GO:0046379	OS04G0618200 OS07G0139400
0.061052	32	587	1.69475	System development	http://amigo.geneontology.org/amigo/term/GO:0048731	OS01G0580100 OS01G0733600 OS01G0812000 OS01G0923900 OS02G0179800 OS02G0220400 OS02G0625000 OS02G0701300 OS02G0793900 OS03G0121800 OS03G0122600 OS03G0785800 OS04G0649100 OS05G0121600 OS06G0154200 OS06G0162800 OS06G0199100 OS06G0610350 OS07G0152000 OS07G0160100 OS07G0235800 OS07G0531600 OS08G0157100 OS09G0306700 OS09G0420900 OS09G0500300 OS09G0535000 OS10G0498700 OS11G0199200 OS11G0638000 OS12G0114…
0.061052	16	227	2.19123	Regulation of developmental process	http://amigo.geneontology.org/amigo/term/GO:0050793	OS02G0220400 OS02G0625000 OS02G0793900 OS03G0121800 OS03G0418700 OS03G0785800 OS04G0648500 OS04G0649100 OS05G0121600 OS06G0130100 OS06G0154200 OS07G0152000 OS07G0160100 OS07G0235800 OS08G0157100 OS09G0306700
0.061052	2	3	20.7254	DNA ligation involved in DNA repair	http://amigo.geneontology.org/amigo/term/GO:0051103	OS01G0685500 OS10G0489200
0.061052	33	608	1.68735	Positive regulation of nitrogen compound metabolic process	http://amigo.geneontology.org/amigo/term/GO:0051173	OS01G0329800 OS01G0510800 OS01G0746200 OS01G0859300 OS02G0179800 OS02G0550700 OS02G0579600 OS02G0701300 OS02G0731200 OS03G0122600 OS03G0166800 OS03G0837000 OS04G0304400 OS04G0416100 OS04G0461300 OS04G0538700 OS05G0489700 OS05G0494100 OS06G0109400 OS06G0110100 OS06G0162800 OS06G0503900 OS07G0108900 OS07G0517300 OS07G0621500 OS08G0431900 OS09G0306700 OS09G0512900 OS09G0528300 OS10G0188100 OS10G0375…
0.061052	26	444	1.82047	Positive regulation of RNA metabolic process	http://amigo.geneontology.org/amigo/term/GO:0051254	OS01G0329800 OS01G0510800 OS01G0746200 OS01G0859300 OS02G0550700 OS02G0579600 OS02G0701300 OS02G0731200 OS03G0122600 OS03G0166800 OS03G0837000 OS04G0304400 OS04G0416100 OS04G0461300 OS05G0489700 OS05G0494100 OS06G0162800 OS06G0503900 OS07G0108900 OS08G0431900 OS09G0306700 OS09G0512900 OS09G0528300 OS10G0188100 OS10G0375600 OS11G0242500
0.061052	2	3	20.7254	Callose localization	http://amigo.geneontology.org/amigo/term/GO:0052545	OS04G0618700 OS08G0104100
0.061052	2	3	20.7254	Regulation of shoot system morphogenesis	http://amigo.geneontology.org/amigo/term/GO:1900618	OS02G0625000 OS06G0154200
0.061052	2	3	20.7254	Nucleolar chromatin organization	http://amigo.geneontology.org/amigo/term/GO:1990700	OS02G0772300 OS05G0387800
0.061052	73	1625	1.39657	Organelle membrane	http://amigo.geneontology.org/amigo/term/GO:0031090	OS01G0107000 OS01G0278900 OS01G0279100 OS01G0356800 OS01G0532100 OS01G0571000 OS01G0580100 OS01G0746200 OS01G0758400 OS01G0852200 OS01G0902100 OS01G0911200 OS02G0164300 OS02G0302900 OS02G0814200 OS03G0151800 OS03G0226400 OS03G0259300 OS03G0377700 OS03G0590700 OS03G0701000 OS03G0848400 OS04G0369000 OS04G0550800 OS04G0553000 OS04G0610700 OS04G0618200 OS04G0691900 OS04G0693000 OS05G0123100 OS05G0176…
0.061052	18	266	2.1037	DNA-binding transcription factor activity, RNA polymerase II-specific	http://amigo.geneontology.org/amigo/term/GO:0000981	OS01G0801901 OS02G0551900 OS02G0579600 OS02G0731200 OS03G0122600 OS04G0304400 OS04G0416100 OS04G0461300 OS04G0631600 OS05G0196500 OS05G0302300 OS06G0162800 OS06G0698200 OS07G0108900 OS07G0627300 OS08G0431900 OS08G0506700 OS10G0375600
0.061052	4	19	6.54486	DNA-binding transcription repressor activity	http://amigo.geneontology.org/amigo/term/GO:0001217	OS02G0551900 OS04G0416100 OS05G0196500 OS05G0302300
0.061052	4	19	6.54486	DNA-binding transcription repressor activity, RNA polymerase II-specific	http://amigo.geneontology.org/amigo/term/GO:0001227	OS02G0551900 OS04G0416100 OS05G0196500 OS05G0302300
0.061052	4	19	6.54486	CoA hydrolase activity	http://amigo.geneontology.org/amigo/term/GO:0016289	OS01G0882000 OS04G0436100 OS08G0375900 OS12G0264500
0.061052	2	3	20.7254	Ligase activity, forming phosphoric ester bonds	http://amigo.geneontology.org/amigo/term/GO:0016886	OS01G0685500 OS10G0489200
0.061052	2	3	20.7254	UDP-arabinose 4-epimerase activity	http://amigo.geneontology.org/amigo/term/GO:0050373	OS04G0618200 OS07G0139400
0.061052	2	3	20.7254	Peptide-serine-N-acetyltransferase activity	http://amigo.geneontology.org/amigo/term/GO:1990189	OS02G0772300 OS05G0387800
0.0635138	38	737	1.60291	Cellular component assembly	http://amigo.geneontology.org/amigo/term/GO:0022607	OS01G0120800 OS01G0510800 OS01G0614900 OS01G0733600 OS01G0734100 OS01G0866700 OS02G0100300 OS02G0147300 OS02G0179800 OS02G0478900 OS02G0523300 OS02G0728700 OS02G0772300 OS03G0381300 OS03G0590700 OS03G0644000 OS03G0650700 OS03G0840500 OS04G0398800 OS04G0538700 OS04G0555400 OS05G0114500 OS05G0176500 OS05G0180600 OS05G0387800 OS05G0528200 OS05G0553800 OS06G0552400 OS07G0418000 OS07G0691700 OS08G0565…
0.0661101	3	10	9.32642	Regulation of seed development	http://amigo.geneontology.org/amigo/term/GO:0080050	OS03G0121800 OS04G0649100 OS05G0121600
0.0661101	3	10	9.32642	Sucrose synthase activity	http://amigo.geneontology.org/amigo/term/GO:0016157	OS02G0184400 OS04G0249500 OS04G0309600
0.0666133	6	46	4.05497	Import into nucleus	http://amigo.geneontology.org/amigo/term/GO:0051170	OS01G0746200 OS02G0474700 OS03G0701000 OS04G0337201 OS07G0693400 OS12G0568800
0.0668012	15	210	2.22058	Apoplast	http://amigo.geneontology.org/amigo/term/GO:0048046	OS01G0549000 OS01G0634500 OS01G0842500 OS01G0850550 OS01G0850800 OS03G0273200 OS04G0413200 OS05G0458500 OS05G0458600 OS06G0611900 OS09G0535000 OS10G0330600 OS11G0641800 OS12G0198700 OS12G0258700
0.0673746	33	619	1.65736	Nuclear lumen	http://amigo.geneontology.org/amigo/term/GO:0031981	OS01G0183100 OS01G0510800 OS01G0526200 OS02G0550700 OS02G0625000 OS02G0728700 OS03G0121800 OS03G0129200 OS03G0343300 OS03G0646800 OS03G0701000 OS03G0728800 OS04G0177600 OS04G0433800 OS04G0636700 OS05G0114500 OS05G0196500 OS05G0302300 OS05G0540100 OS06G0215200 OS07G0517300 OS07G0628600 OS08G0157100 OS08G0492100 OS09G0506800 OS10G0188100 OS10G0498900 OS11G0186400 OS12G0163200 OS12G0231100 OS12G0242…
0.0720888	5	33	4.71032	Autophagosome assembly	http://amigo.geneontology.org/amigo/term/GO:0000045	OS01G0614900 OS02G0179800 OS03G0644000 OS04G0538700 OS05G0180600
0.0720888	10	114	2.72702	Terpenoid biosynthetic process	http://amigo.geneontology.org/amigo/term/GO:0016114	OS02G0570400 OS02G0704000 OS03G0348200 OS03G0362500 OS04G0178300 OS04G0340300 OS06G0569500 OS06G0729000 OS07G0154100 OS09G0521400
0.0720888	39	770	1.57459	Cellular response to chemical stimulus	http://amigo.geneontology.org/amigo/term/GO:0070887	OS01G0326100 OS01G0390900 OS01G0643300 OS01G0859300 OS01G0923900 OS02G0813500 OS03G0151800 OS03G0351500 OS03G0368900 OS03G0402800 OS03G0742300 OS04G0395600 OS04G0433800 OS04G0442000 OS04G0486800 OS04G0519700 OS04G0690600 OS05G0150500 OS05G0489700 OS06G0625500 OS06G0677700 OS06G0681600 OS08G0162400 OS08G0302000 OS08G0453700 OS08G0519700 OS08G0532700 OS08G0565800 OS09G0306700 OS09G0500300 OS09G0547…
0.0720888	5	33	4.71032	Autophagosome organization	http://amigo.geneontology.org/amigo/term/GO:1905037	OS01G0614900 OS02G0179800 OS03G0644000 OS04G0538700 OS05G0180600
0.0725438	13	172	2.34968	Organelle assembly	http://amigo.geneontology.org/amigo/term/GO:0070925	OS01G0614900 OS01G0734100 OS01G0866700 OS02G0179800 OS02G0523300 OS02G0728700 OS03G0644000 OS03G0650700 OS04G0538700 OS05G0180600 OS05G0528200 OS10G0498900 OS12G0606100
0.072924	42	846	1.54338	Sequence-specific DNA binding	http://amigo.geneontology.org/amigo/term/GO:0043565	OS01G0801901 OS01G0812000 OS01G0859300 OS02G0148500 OS02G0194900 OS02G0220400 OS02G0551900 OS02G0579600 OS02G0652100 OS02G0662700 OS02G0695200 OS02G0731200 OS03G0122600 OS03G0578900 OS03G0785800 OS04G0304400 OS04G0416100 OS04G0461300 OS04G0471700 OS04G0580300 OS04G0631600 OS04G0637000 OS05G0490600 OS05G0553400 OS06G0162800 OS06G0218500 OS06G0275600 OS06G0610350 OS06G0698200 OS07G0108900 OS07G0152…
0.073236	49	1024	1.48761	Hydrolase activity, acting on ester bonds	http://amigo.geneontology.org/amigo/term/GO:0016788	OS01G0390900 OS01G0531200 OS01G0651200 OS01G0738500 OS01G0787600 OS01G0875400 OS01G0882000 OS02G0179800 OS02G0281000 OS02G0290900 OS02G0592600 OS02G0606900 OS02G0617400 OS02G0778200 OS03G0121800 OS03G0129200 OS03G0166800 OS03G0192500 OS03G0205400 OS03G0268000 OS03G0386500 OS04G0245000 OS04G0436100 OS04G0472300 OS05G0114100 OS05G0127200 OS05G0489000 OS05G0540100 OS06G0110100 OS06G0208700 OS06G0503…
0.074676	76	1736	1.361	Catabolic process	http://amigo.geneontology.org/amigo/term/GO:0009056	OS01G0121950 OS01G0329800 OS01G0549000 OS01G0614900 OS01G0634500 OS01G0651200 OS01G0659900 OS01G0761900 OS01G0842500 OS01G0850550 OS01G0850800 OS01G0866700 OS01G0923900 OS01G0977600 OS02G0179800 OS02G0550700 OS02G0704000 OS02G0720900 OS02G0746000 OS02G0798200 OS03G0129200 OS03G0151800 OS03G0166800 OS03G0273200 OS03G0368900 OS03G0644000 OS03G0683866 OS03G0683900 OS03G0837000 OS04G0395600 OS04G0485…
0.074676	38	748	1.57934	Endoplasmic reticulum	http://amigo.geneontology.org/amigo/term/GO:0005783	OS01G0580100 OS01G0643300 OS01G0758400 OS01G0827400 OS01G0911200 OS01G0925300 OS02G0164300 OS02G0272600 OS02G0302900 OS02G0814200 OS03G0151800 OS03G0259300 OS03G0310500 OS03G0328300 OS03G0848400 OS04G0369000 OS04G0589600 OS04G0693000 OS05G0230600 OS05G0452900 OS05G0460800 OS05G0485300 OS05G0489100 OS06G0564800 OS06G0569500 OS07G0270950 OS07G0447200 OS07G0531600 OS07G0661100 OS08G0104100 OS08G0162…
0.0768687	6	48	3.88601	Protein localization to nucleus	http://amigo.geneontology.org/amigo/term/GO:0034504	OS01G0746200 OS02G0474700 OS03G0701000 OS04G0337201 OS07G0693400 OS12G0568800
0.0789649	5	34	4.57178	Autophagy	http://www.genome.jp/kegg-bin/show_pathway?osa04136	OS01G0614900 OS02G0179800 OS03G0644000 OS04G0538700 OS05G0180600
0.0792685	14	195	2.23196	Glycosylation	http://amigo.geneontology.org/amigo/term/GO:0070085	OS01G0580100 OS01G0911200 OS02G0164300 OS03G0144300 OS03G0377700 OS04G0589600 OS04G0682300 OS04G0693000 OS06G0176100 OS06G0177200 OS06G0564800 OS07G0661100 OS08G0472600 OS09G0452900
0.0800767	13	175	2.3094	Phosphoprotein phosphatase activity	http://amigo.geneontology.org/amigo/term/GO:0004721	OS01G0390900 OS01G0875400 OS02G0281000 OS02G0606900 OS03G0192500 OS03G0268000 OS04G0245000 OS06G0110100 OS06G0208700 OS07G0109300 OS08G0556700 OS12G0152800 OS12G0580900
0.0812707	23	393	1.8194	Reproductive structure development	http://amigo.geneontology.org/amigo/term/GO:0048608	OS01G0580100 OS01G0733600 OS01G0812000 OS02G0220400 OS02G0625000 OS02G0701300 OS02G0793900 OS03G0121800 OS03G0122600 OS04G0649100 OS05G0121600 OS06G0162800 OS06G0199100 OS07G0160100 OS07G0235800 OS07G0531600 OS08G0157100 OS09G0306700 OS10G0498700 OS11G0199200 OS11G0638000 OS12G0114000 OS12G0163200
0.0823566	12	156	2.39139	Glycoprotein metabolic process	http://amigo.geneontology.org/amigo/term/GO:0009100	OS01G0911200 OS02G0164300 OS03G0144300 OS04G0589600 OS04G0682300 OS04G0693000 OS06G0176100 OS06G0177200 OS06G0564800 OS07G0661100 OS08G0472600 OS09G0452900
0.0823566	6	49	3.8067	Macroautophagy	http://amigo.geneontology.org/amigo/term/GO:0016236	OS01G0614900 OS02G0179800 OS03G0151800 OS03G0644000 OS04G0538700 OS05G0180600
0.0823566	23	394	1.81479	Reproductive system development	http://amigo.geneontology.org/amigo/term/GO:0061458	OS01G0580100 OS01G0733600 OS01G0812000 OS02G0220400 OS02G0625000 OS02G0701300 OS02G0793900 OS03G0121800 OS03G0122600 OS04G0649100 OS05G0121600 OS06G0162800 OS06G0199100 OS07G0160100 OS07G0235800 OS07G0531600 OS08G0157100 OS09G0306700 OS10G0498700 OS11G0199200 OS11G0638000 OS12G0114000 OS12G0163200
0.0891636	37	734	1.56711	ATP-dependent activity	http://amigo.geneontology.org/amigo/term/GO:0140657	OS01G0141300 OS01G0177900 OS01G0180800 OS01G0212100 OS01G0590700 OS01G0609300 OS01G0636700 OS01G0683100 OS01G0902100 OS02G0176700 OS02G0699700 OS02G0816900 OS03G0121800 OS03G0151800 OS03G0597200 OS03G0728800 OS04G0433800 OS04G0486800 OS04G0538800 OS04G0691900 OS05G0181000 OS05G0274200 OS05G0584600 OS05G0596600 OS06G0109400 OS06G0218500 OS06G0565900 OS06G0669400 OS06G0695800 OS07G0562800 OS07G0621…
0.0913886	2	4	15.544	DNA ligation	http://amigo.geneontology.org/amigo/term/GO:0006266	OS01G0685500 OS10G0489200
0.0913886	2	4	15.544	Lagging strand elongation	http://amigo.geneontology.org/amigo/term/GO:0006273	OS01G0685500 OS10G0489200
0.0913886	14	201	2.16534	Flower development	http://amigo.geneontology.org/amigo/term/GO:0009908	OS01G0812000 OS02G0220400 OS02G0625000 OS02G0793900 OS03G0122600 OS04G0649100 OS05G0121600 OS06G0162800 OS07G0160100 OS07G0235800 OS08G0157100 OS09G0306700 OS12G0114000 OS12G0163200
0.0913886	2	4	15.544	Regulation of chromatin assembly	http://amigo.geneontology.org/amigo/term/GO:0010847	OS02G0772300 OS05G0387800
0.0913886	3	12	7.77202	Actin filament-based movement	http://amigo.geneontology.org/amigo/term/GO:0030048	OS02G0816900 OS07G0562800 OS10G0488800
0.0913886	3	12	7.77202	Vesicle transport along actin filament	http://amigo.geneontology.org/amigo/term/GO:0030050	OS02G0816900 OS07G0562800 OS10G0488800
0.0913886	2	4	15.544	Circadian regulation of gene expression	http://amigo.geneontology.org/amigo/term/GO:0032922	OS02G0625000 OS10G0498700
0.0913886	2	4	15.544	TRNA thio-modification	http://amigo.geneontology.org/amigo/term/GO:0034227	OS01G0598900 OS02G0762300
0.0913886	3	12	7.77202	Histone H4 acetylation	http://amigo.geneontology.org/amigo/term/GO:0043967	OS02G0772300 OS05G0387800 OS12G0231100
0.0913886	3	12	7.77202	Positive regulation of DNA metabolic process	http://amigo.geneontology.org/amigo/term/GO:0051054	OS06G0109400 OS06G0110100 OS07G0517300
0.0913886	2	4	15.544	Golgi localization	http://amigo.geneontology.org/amigo/term/GO:0051645	OS05G0310800 OS05G0311000
0.0913886	47	989	1.47739	Nitrogen compound transport	http://amigo.geneontology.org/amigo/term/GO:0071705	OS01G0107000 OS01G0327600 OS01G0513200 OS01G0614900 OS01G0746200 OS01G0827600 OS01G0925300 OS01G0938900 OS02G0154600 OS02G0474700 OS02G0741500 OS02G0810500 OS03G0151800 OS03G0257600 OS03G0262900 OS03G0328300 OS03G0644000 OS03G0701000 OS03G0710700 OS03G0783700 OS03G0801600 OS03G0848400 OS04G0111500 OS04G0337201 OS04G0682300 OS04G0685500 OS05G0304400 OS05G0310800 OS05G0311000 OS05G0418000 OS05G0583…
0.0913886	2	4	15.544	Apoptotic signaling pathway	http://amigo.geneontology.org/amigo/term/GO:0097190	OS01G0106700 OS06G0110100
0.0913886	3	12	7.77202	Actin filament-based transport	http://amigo.geneontology.org/amigo/term/GO:0099515	OS02G0816900 OS07G0562800 OS10G0488800
0.0913886	3	12	7.77202	Vesicle cytoskeletal trafficking	http://amigo.geneontology.org/amigo/term/GO:0099518	OS02G0816900 OS07G0562800 OS10G0488800
0.0913886	5	36	4.31779	Plasma membrane protein complex	http://amigo.geneontology.org/amigo/term/GO:0098797	OS01G0643300 OS02G0272600 OS04G0553000 OS05G0341300 OS07G0522600
0.0913886	2	4	15.544	Atg1/ULK1 kinase complex	http://amigo.geneontology.org/amigo/term/GO:1990316	OS02G0179800 OS04G0538700
0.0913886	3	12	7.77202	Microfilament motor activity	http://amigo.geneontology.org/amigo/term/GO:0000146	OS02G0816900 OS07G0562800 OS10G0488800
0.0913886	2	4	15.544	Rab GDP-dissociation inhibitor activity	http://amigo.geneontology.org/amigo/term/GO:0005093	OS05G0304400 OS05G0418000
0.0913886	10	120	2.59067	Calmodulin binding	http://amigo.geneontology.org/amigo/term/GO:0005516	OS01G0893400 OS02G0176700 OS02G0816900 OS06G0677700 OS07G0562800 OS08G0517200 OS10G0375600 OS10G0488800 OS10G0541000 OS12G0230200
0.0913886	2	4	15.544	H4 histone acetyltransferase activity	http://amigo.geneontology.org/amigo/term/GO:0010485	OS02G0772300 OS05G0387800
0.0913886	19	309	1.91156	Signaling receptor activity	http://amigo.geneontology.org/amigo/term/GO:0038023	OS01G0310800 OS01G0779300 OS02G0176100 OS02G0513000 OS02G0625000 OS03G0269300 OS03G0309200 OS03G0719800 OS03G0719850 OS03G0752100 OS05G0125400 OS06G0130100 OS07G0522600 OS08G0442700 OS09G0268000 OS09G0429400 OS10G0442000 OS11G0445300 OS12G0511200
0.0913886	35	687	1.58382	Catalytic activity, acting on a nucleic acid	http://amigo.geneontology.org/amigo/term/GO:0140640	OS01G0212100 OS01G0636700 OS01G0685500 OS01G0968700 OS02G0686400 OS02G0699700 OS02G0778200 OS02G0780600 OS03G0121800 OS03G0129200 OS03G0166800 OS03G0205400 OS03G0597200 OS03G0646800 OS03G0683500 OS03G0728800 OS04G0433800 OS04G0486800 OS05G0163000 OS05G0274200 OS05G0540100 OS06G0218500 OS06G0503900 OS06G0677700 OS07G0238700 OS07G0621500 OS08G0150800 OS08G0320000 OS09G0248000 OS10G0489200 OS10G0574…
0.0950392	55	1206	1.41778	Response to chemical	http://amigo.geneontology.org/amigo/term/GO:0042221	OS01G0326100 OS01G0390900 OS01G0580100 OS01G0643300 OS01G0746200 OS01G0859300 OS01G0871200 OS01G0893400 OS01G0923900 OS02G0100300 OS02G0220400 OS02G0625000 OS02G0813500 OS02G0814200 OS03G0151800 OS03G0273200 OS03G0351500 OS03G0368900 OS03G0402800 OS03G0742300 OS04G0395600 OS04G0433800 OS04G0442000 OS04G0486800 OS04G0519700 OS04G0690600 OS05G0150500 OS05G0489700 OS06G0130100 OS06G0154200 OS06G0625…
0.0950392	41	844	1.5102	Golgi apparatus	http://amigo.geneontology.org/amigo/term/GO:0005794	OS01G0773100 OS01G0827400 OS01G0911200 OS01G0925300 OS02G0154600 OS02G0164300 OS02G0755000 OS03G0102000 OS03G0144300 OS03G0262900 OS03G0291800 OS03G0328300 OS03G0377700 OS03G0777600 OS04G0551300 OS04G0618200 OS05G0123100 OS05G0230600 OS05G0310800 OS05G0311000 OS05G0391600 OS05G0452900 OS05G0494500 OS06G0143900 OS06G0176100 OS06G0177200 OS06G0565900 OS07G0139400 OS07G0681700 OS08G0203900 OS08G0472…
0.0958971	5	37	4.20109	Cell morphogenesis involved in differentiation	http://amigo.geneontology.org/amigo/term/GO:0000904	OS01G0683100 OS07G0270950 OS08G0104100 OS09G0306700 OS10G0498700
0.0967148	9	104	2.69031	Phosphatidylinositol metabolic process	http://amigo.geneontology.org/amigo/term/GO:0046488	OS01G0355600 OS01G0580100 OS04G0691900 OS05G0114100 OS05G0180600 OS05G0489000 OS07G0270950 OS08G0556700 OS09G0500300
0.0967148	36	720	1.5544	Intracellular transport	http://amigo.geneontology.org/amigo/term/GO:0046907	OS01G0107000 OS01G0141300 OS01G0327600 OS01G0746200 OS01G0925300 OS01G0938900 OS02G0474700 OS02G0741500 OS02G0810500 OS02G0816900 OS03G0151800 OS03G0262900 OS03G0328300 OS03G0644000 OS03G0667700 OS03G0701000 OS03G0783700 OS03G0801600 OS03G0848400 OS04G0337201 OS04G0682300 OS05G0310800 OS05G0311000 OS05G0583400 OS06G0142700 OS06G0143900 OS07G0223400 OS07G0562800 OS07G0693400 OS09G0298400 OS10G0337…
0.0967148	67	1527	1.36405	Organic substance catabolic process	http://amigo.geneontology.org/amigo/term/GO:1901575	OS01G0121950 OS01G0329800 OS01G0549000 OS01G0634500 OS01G0651200 OS01G0659900 OS01G0761900 OS01G0842500 OS01G0850550 OS01G0850800 OS01G0866700 OS01G0923900 OS01G0977600 OS02G0179800 OS02G0550700 OS02G0704000 OS02G0720900 OS02G0746000 OS02G0798200 OS03G0129200 OS03G0151800 OS03G0166800 OS03G0273200 OS03G0683866 OS03G0683900 OS03G0837000 OS04G0395600 OS04G0485000 OS05G0127200 OS05G0137400 OS05G0150…
0.0970205	14	204	2.1335	RNA polymerase II cis-regulatory region sequence-specific DNA binding	http://amigo.geneontology.org/amigo/term/GO:0000978	OS01G0801901 OS02G0551900 OS02G0579600 OS02G0731200 OS03G0122600 OS04G0304400 OS04G0416100 OS04G0461300 OS04G0631600 OS06G0162800 OS07G0108900 OS07G0627300 OS08G0431900 OS08G0506700
0.0978259	11	143	2.39139	DNA replication	http://amigo.geneontology.org/amigo/term/GO:0006260	OS01G0685500 OS04G0433800 OS04G0486800 OS05G0376300 OS05G0540100 OS06G0218500 OS07G0628600 OS10G0489200 OS10G0574500 OS11G0186400 OS12G0242900
0.0978259	12	163	2.28869	Regulation of response to stress	http://amigo.geneontology.org/amigo/term/GO:0080134	OS01G0106700 OS01G0390900 OS01G0621300 OS03G0402800 OS06G0110100 OS06G0130100 OS06G0154200 OS06G0677700 OS07G0517300 OS09G0306700 OS10G0498700 OS11G0117700
0.0987092	4	24	5.18135	Glycerol metabolic process	http://amigo.geneontology.org/amigo/term/GO:0006071	OS04G0472300 OS09G0339800 OS09G0535000 OS12G0456700
0.0987092	4	24	5.18135	Alditol metabolic process	http://amigo.geneontology.org/amigo/term/GO:0019400	OS04G0472300 OS09G0339800 OS09G0535000 OS12G0456700
0.101812	54	1187	1.41429	Organic substance transport	http://amigo.geneontology.org/amigo/term/GO:0071702	OS01G0107000 OS01G0327600 OS01G0513200 OS01G0614900 OS01G0746200 OS01G0827600 OS01G0925300 OS01G0938900 OS02G0154600 OS02G0274900 OS02G0474700 OS02G0741500 OS02G0810500 OS03G0151800 OS03G0257600 OS03G0262900 OS03G0287100 OS03G0328300 OS03G0363500 OS03G0644000 OS03G0701000 OS03G0710700 OS03G0783700 OS03G0801600 OS03G0848400 OS04G0111500 OS04G0337201 OS04G0553000 OS04G0682300 OS04G0685500 OS05G0304…
0.103185	19	316	1.86922	Molecular transducer activity	http://amigo.geneontology.org/amigo/term/GO:0060089	OS01G0310800 OS01G0779300 OS02G0176100 OS02G0513000 OS02G0625000 OS03G0269300 OS03G0309200 OS03G0719800 OS03G0719850 OS03G0752100 OS05G0125400 OS06G0130100 OS07G0522600 OS08G0442700 OS09G0268000 OS09G0429400 OS10G0442000 OS11G0445300 OS12G0511200
0.104819	37	751	1.53164	Establishment of localization in cell	http://amigo.geneontology.org/amigo/term/GO:0051649	OS01G0107000 OS01G0141300 OS01G0327600 OS01G0746200 OS01G0925300 OS01G0938900 OS02G0474700 OS02G0741500 OS02G0810500 OS02G0816900 OS03G0151800 OS03G0262900 OS03G0328300 OS03G0644000 OS03G0667700 OS03G0701000 OS03G0783700 OS03G0801600 OS03G0848400 OS04G0337201 OS04G0682300 OS05G0310800 OS05G0311000 OS05G0583400 OS06G0142700 OS06G0143900 OS07G0223400 OS07G0562800 OS07G0619100 OS07G0693400 OS09G0298…
0.104819	3	13	7.17417	Myosin complex	http://amigo.geneontology.org/amigo/term/GO:0016459	OS02G0816900 OS07G0562800 OS10G0488800
0.104819	39	803	1.50988	Membrane-enclosed lumen	http://amigo.geneontology.org/amigo/term/GO:0031974	OS01G0183100 OS01G0510800 OS01G0526200 OS01G0530400 OS02G0550700 OS02G0625000 OS02G0728700 OS03G0121800 OS03G0129200 OS03G0343300 OS03G0646800 OS03G0701000 OS03G0728800 OS04G0177600 OS04G0433800 OS04G0636700 OS04G0693050 OS05G0114500 OS05G0196500 OS05G0302300 OS05G0540100 OS06G0215200 OS07G0517300 OS07G0628600 OS08G0157100 OS08G0492100 OS08G0513300 OS09G0506800 OS09G0509200 OS10G0188100 OS10G0498…
0.104819	39	803	1.50988	Organelle lumen	http://amigo.geneontology.org/amigo/term/GO:0043233	OS01G0183100 OS01G0510800 OS01G0526200 OS01G0530400 OS02G0550700 OS02G0625000 OS02G0728700 OS03G0121800 OS03G0129200 OS03G0343300 OS03G0646800 OS03G0701000 OS03G0728800 OS04G0177600 OS04G0433800 OS04G0636700 OS04G0693050 OS05G0114500 OS05G0196500 OS05G0302300 OS05G0540100 OS06G0215200 OS07G0517300 OS07G0628600 OS08G0157100 OS08G0492100 OS08G0513300 OS09G0506800 OS09G0509200 OS10G0188100 OS10G0498…
0.104819	39	803	1.50988	Intracellular organelle lumen	http://amigo.geneontology.org/amigo/term/GO:0070013	OS01G0183100 OS01G0510800 OS01G0526200 OS01G0530400 OS02G0550700 OS02G0625000 OS02G0728700 OS03G0121800 OS03G0129200 OS03G0343300 OS03G0646800 OS03G0701000 OS03G0728800 OS04G0177600 OS04G0433800 OS04G0636700 OS04G0693050 OS05G0114500 OS05G0196500 OS05G0302300 OS05G0540100 OS06G0215200 OS07G0517300 OS07G0628600 OS08G0157100 OS08G0492100 OS08G0513300 OS09G0506800 OS09G0509200 OS10G0188100 OS10G0498…
0.104819	3	13	7.17417	Phosphorelay sensor kinase activity	http://amigo.geneontology.org/amigo/term/GO:0000155	OS03G0309200 OS03G0719800 OS03G0752100
0.104819	3	13	7.17417	Glycerophosphodiester phosphodiesterase activity	http://amigo.geneontology.org/amigo/term/GO:0008889	OS04G0472300 OS09G0339800 OS12G0456700
0.104819	3	13	7.17417	Small molecule sensor activity	http://amigo.geneontology.org/amigo/term/GO:0140299	OS03G0309200 OS03G0719800 OS03G0752100
0.105686	34	678	1.55899	Regulation of biological quality	http://amigo.geneontology.org/amigo/term/GO:0065008	OS01G0329800 OS01G0530400 OS01G0616300 OS01G0643300 OS01G0817400 OS01G0968700 OS02G0550700 OS02G0625000 OS02G0778200 OS02G0813500 OS03G0166800 OS03G0837000 OS04G0398800 OS05G0481000 OS05G0485300 OS06G0103500 OS06G0127000 OS06G0154200 OS06G0503900 OS06G0565900 OS06G0625500 OS07G0518500 OS07G0666900 OS07G0691700 OS08G0565800 OS09G0248000 OS09G0344500 OS09G0420900 OS09G0500300 OS09G0524800 OS09G0546…
0.105686	10	126	2.46731	Transcription coregulator activity	http://amigo.geneontology.org/amigo/term/GO:0003712	OS01G0132700 OS01G0510800 OS01G0893400 OS08G0480500 OS09G0281900 OS09G0375100 OS09G0512900 OS09G0528300 OS09G0573200 OS10G0375600
0.105767	14	208	2.09247	Reproductive shoot system development	http://amigo.geneontology.org/amigo/term/GO:0090567	OS01G0812000 OS02G0220400 OS02G0625000 OS02G0793900 OS03G0122600 OS04G0649100 OS05G0121600 OS06G0162800 OS07G0160100 OS07G0235800 OS08G0157100 OS09G0306700 OS12G0114000 OS12G0163200
0.10703	4	25	4.97409	Peptidyl-threonine phosphorylation	http://amigo.geneontology.org/amigo/term/GO:0018107	OS02G0280400 OS03G0207300 OS05G0593800 OS07G0171300
0.10703	4	25	4.97409	Peptidyl-threonine modification	http://amigo.geneontology.org/amigo/term/GO:0018210	OS02G0280400 OS03G0207300 OS05G0593800 OS07G0171300
0.107581	5	39	3.98565	Auxin transport	http://amigo.geneontology.org/amigo/term/GO:0060918	OS01G0643300 OS06G0154200 OS09G0420900 OS09G0546700 OS11G0122800
0.11322	7	72	3.02245	Phospholipase activity	http://amigo.geneontology.org/amigo/term/GO:0004620	OS01G0531200 OS01G0651200 OS01G0738500 OS02G0592600 OS05G0127200 OS07G0260400 OS10G0524400
0.113909	10	128	2.42876	Hexose metabolic process	http://amigo.geneontology.org/amigo/term/GO:0019318	OS01G0851100 OS02G0726500 OS03G0169000 OS04G0551300 OS04G0618200 OS04G0682300 OS06G0284200 OS07G0139400 OS09G0442900 OS09G0535000
0.113909	22	391	1.7492	Chromosome organization	http://amigo.geneontology.org/amigo/term/GO:0051276	OS01G0106700 OS01G0510800 OS02G0612800 OS02G0625000 OS02G0699700 OS02G0741500 OS02G0772300 OS04G0177600 OS04G0433800 OS04G0486800 OS05G0196500 OS05G0274200 OS05G0302300 OS05G0376300 OS05G0387800 OS05G0553800 OS05G0596600 OS06G0215200 OS06G0218500 OS07G0517300 OS09G0506800 OS10G0497000
0.115307	9	109	2.56691	Nuclear chromosome segregation	http://amigo.geneontology.org/amigo/term/GO:0098813	OS02G0612800 OS02G0642600 OS02G0699700 OS02G0741500 OS05G0376300 OS05G0596600 OS07G0517300 OS09G0506800 OS10G0497000
0.115818	2	5	12.4352	Regulation of chromatin assembly or disassembly	http://amigo.geneontology.org/amigo/term/GO:0001672	OS02G0772300 OS05G0387800
0.115818	9	111	2.52066	Nucleocytoplasmic transport	http://amigo.geneontology.org/amigo/term/GO:0006913	OS01G0746200 OS02G0474700 OS02G0741500 OS03G0701000 OS04G0337201 OS07G0693400 OS09G0298400 OS11G0518900 OS12G0568800
0.115818	76	1796	1.31553	Response to stress	http://amigo.geneontology.org/amigo/term/GO:0006950	OS01G0106700 OS01G0326100 OS01G0327600 OS01G0355600 OS01G0390900 OS01G0614900 OS01G0621300 OS01G0685500 OS01G0779300 OS01G0859300 OS01G0893400 OS01G0911200 OS02G0562600 OS02G0570400 OS02G0612800 OS02G0625000 OS02G0736300 OS02G0814200 OS03G0121800 OS03G0151800 OS03G0205400 OS03G0219800 OS03G0273200 OS03G0351500 OS03G0368900 OS03G0402800 OS03G0422900 OS03G0644000 OS03G0683500 OS04G0177600 OS04G0178…
0.115818	5	40	3.88601	Hormone transport	http://amigo.geneontology.org/amigo/term/GO:0009914	OS01G0643300 OS06G0154200 OS09G0420900 OS09G0546700 OS11G0122800
0.115818	2	5	12.4352	GDP-fucose transmembrane transport	http://amigo.geneontology.org/amigo/term/GO:0015783	OS02G0154600 OS08G0203900
0.115818	26	489	1.65295	Vesicle-mediated transport	http://amigo.geneontology.org/amigo/term/GO:0016192	OS01G0141300 OS01G0827400 OS01G0827600 OS02G0280400 OS03G0163500 OS03G0328300 OS03G0644000 OS03G0783700 OS03G0801600 OS03G0848400 OS04G0111500 OS04G0173300 OS04G0618700 OS04G0685500 OS05G0180600 OS05G0304400 OS05G0310800 OS05G0311000 OS05G0418000 OS05G0593800 OS06G0143900 OS06G0565900 OS07G0171300 OS07G0223400 OS07G0418000 OS09G0439600
0.115818	2	5	12.4352	Melatonin metabolic process	http://amigo.geneontology.org/amigo/term/GO:0030186	OS05G0481000 OS09G0344500
0.115818	2	5	12.4352	Melatonin biosynthetic process	http://amigo.geneontology.org/amigo/term/GO:0030187	OS05G0481000 OS09G0344500
0.115818	33	664	1.54504	Protein modification by small protein conjugation	http://amigo.geneontology.org/amigo/term/GO:0032446	OS01G0121950 OS01G0614900 OS01G0923900 OS01G0977600 OS02G0746000 OS02G0762300 OS02G0798200 OS03G0275900 OS03G0659400 OS03G0683866 OS03G0683900 OS04G0395600 OS04G0579700 OS04G0648500 OS05G0150500 OS05G0163400 OS05G0193900 OS05G0352750 OS05G0460200 OS06G0102700 OS06G0154200 OS06G0159400 OS07G0621500 OS07G0668800 OS08G0110500 OS08G0130600 OS08G0162400 OS08G0387200 OS08G0415600 OS09G0420900 OS10G0487…
0.115818	3	14	6.66173	Regulation of photosynthesis, light reaction	http://amigo.geneontology.org/amigo/term/GO:0042548	OS05G0480000 OS05G0481000 OS06G0669400
0.115818	2	5	12.4352	Histone H2A acetylation	http://amigo.geneontology.org/amigo/term/GO:0043968	OS02G0772300 OS05G0387800
0.115818	15	235	1.98435	Organelle fission	http://amigo.geneontology.org/amigo/term/GO:0048285	OS02G0612800 OS02G0642600 OS02G0699700 OS02G0738900 OS02G0741500 OS03G0646100 OS04G0398800 OS04G0563700 OS05G0274200 OS05G0376300 OS06G0127000 OS07G0517300 OS09G0506800 OS09G0555600 OS10G0497000
0.115818	2	5	12.4352	Regulation of actin nucleation	http://amigo.geneontology.org/amigo/term/GO:0051125	OS04G0398800 OS07G0691700
0.115818	9	111	2.52066	Nuclear transport	http://amigo.geneontology.org/amigo/term/GO:0051169	OS01G0746200 OS02G0474700 OS02G0741500 OS03G0701000 OS04G0337201 OS07G0693400 OS09G0298400 OS11G0518900 OS12G0568800
0.115818	10	130	2.39139	Meiotic cell cycle	http://amigo.geneontology.org/amigo/term/GO:0051321	OS02G0523300 OS02G0642600 OS02G0699700 OS05G0274200 OS05G0376300 OS06G0218500 OS07G0517300 OS09G0506800 OS10G0497000 OS12G0606100
0.115818	2	5	12.4352	Selective autophagy	http://amigo.geneontology.org/amigo/term/GO:0061912	OS02G0179800 OS04G0538700
0.115818	5	40	3.88601	Cellular response to light stimulus	http://amigo.geneontology.org/amigo/term/GO:0071482	OS02G0625000 OS03G0309200 OS03G0719800 OS03G0752100 OS09G0306700
0.115818	11	149	2.29509	Magnesium ion binding	http://amigo.geneontology.org/amigo/term/GO:0000287	OS02G0570400 OS03G0348200 OS03G0362500 OS04G0178300 OS04G0340300 OS05G0540100 OS06G0565900 OS09G0518700 OS10G0406100 OS10G0571200 OS10G0576100
0.115818	14	212	2.05299	Cis-regulatory region sequence-specific DNA binding	http://amigo.geneontology.org/amigo/term/GO:0000987	OS01G0801901 OS02G0551900 OS02G0579600 OS02G0731200 OS03G0122600 OS04G0304400 OS04G0416100 OS04G0461300 OS04G0631600 OS06G0162800 OS07G0108900 OS07G0627300 OS08G0431900 OS08G0506700
0.115818	2	5	12.4352	Glycolipid mannosyltransferase activity	http://amigo.geneontology.org/amigo/term/GO:0004376	OS01G0580100 OS04G0589600
0.115818	4	26	4.78278	Protein tyrosine phosphatase activity	http://amigo.geneontology.org/amigo/term/GO:0004725	OS06G0110100 OS06G0208700 OS08G0556700 OS12G0152800
0.115818	2	5	12.4352	GDP-fucose transmembrane transporter activity	http://amigo.geneontology.org/amigo/term/GO:0005457	OS02G0154600 OS08G0203900
0.115818	2	5	12.4352	Auxin binding	http://amigo.geneontology.org/amigo/term/GO:0010011	OS04G0395600 OS05G0150500
0.115818	5	40	3.88601	Terpene synthase activity	http://amigo.geneontology.org/amigo/term/GO:0010333	OS02G0570400 OS03G0348200 OS03G0362500 OS04G0178300 OS04G0340300
0.115818	3	14	6.66173	Glutathione disulfide oxidoreductase activity	http://amigo.geneontology.org/amigo/term/GO:0015038	OS01G0530400 OS02G0813500 OS08G0565800
0.115818	2	5	12.4352	Nickel cation binding	http://amigo.geneontology.org/amigo/term/GO:0016151	OS02G0168000 OS08G0191700
0.115818	15	234	1.99283	Protein-containing complex binding	http://amigo.geneontology.org/amigo/term/GO:0044877	OS01G0977600 OS02G0816900 OS03G0650700 OS05G0114500 OS05G0274200 OS05G0341300 OS06G0109400 OS06G0308000 OS06G0659300 OS07G0562800 OS07G0691700 OS08G0191700 OS10G0188100 OS10G0488800 OS11G0140100
0.123001	10	132	2.35516	Terpenoid metabolic process	http://amigo.geneontology.org/amigo/term/GO:0006721	OS02G0570400 OS02G0704000 OS03G0348200 OS03G0362500 OS04G0178300 OS04G0340300 OS06G0569500 OS06G0729000 OS07G0154100 OS09G0521400
0.123001	4	27	4.60564	Nucleotide-sugar biosynthetic process	http://amigo.geneontology.org/amigo/term/GO:0009226	OS03G0268400 OS04G0618200 OS04G0682300 OS07G0139400
0.123001	21	375	1.74093	Positive regulation of transcription, DNA-templated	http://amigo.geneontology.org/amigo/term/GO:0045893	OS01G0510800 OS01G0746200 OS01G0859300 OS02G0579600 OS02G0701300 OS02G0731200 OS03G0122600 OS04G0304400 OS04G0416100 OS04G0461300 OS05G0489700 OS05G0494100 OS06G0162800 OS07G0108900 OS08G0431900 OS09G0306700 OS09G0512900 OS09G0528300 OS10G0188100 OS10G0375600 OS11G0242500
0.123001	21	375	1.74093	Positive regulation of RNA biosynthetic process	http://amigo.geneontology.org/amigo/term/GO:1902680	OS01G0510800 OS01G0746200 OS01G0859300 OS02G0579600 OS02G0701300 OS02G0731200 OS03G0122600 OS04G0304400 OS04G0416100 OS04G0461300 OS05G0489700 OS05G0494100 OS06G0162800 OS07G0108900 OS08G0431900 OS09G0306700 OS09G0512900 OS09G0528300 OS10G0188100 OS10G0375600 OS11G0242500
0.123001	21	375	1.74093	Positive regulation of nucleic acid-templated transcription	http://amigo.geneontology.org/amigo/term/GO:1903508	OS01G0510800 OS01G0746200 OS01G0859300 OS02G0579600 OS02G0701300 OS02G0731200 OS03G0122600 OS04G0304400 OS04G0416100 OS04G0461300 OS05G0489700 OS05G0494100 OS06G0162800 OS07G0108900 OS08G0431900 OS09G0306700 OS09G0512900 OS09G0528300 OS10G0188100 OS10G0375600 OS11G0242500
0.124477	6	58	3.21601	Shoot system morphogenesis	http://amigo.geneontology.org/amigo/term/GO:0010016	OS01G0923900 OS02G0625000 OS03G0785800 OS06G0154200 OS06G0610350 OS07G0152000
0.126009	5	42	3.70096	Inositol phosphate metabolism	http://www.genome.jp/kegg-bin/show_pathway?osa00562	OS04G0691900 OS05G0127200 OS05G0180600 OS09G0535000 OS10G0576100
0.126798	32	645	1.54235	Cellular response to stress	http://amigo.geneontology.org/amigo/term/GO:0033554	OS01G0106700 OS01G0390900 OS01G0614900 OS01G0685500 OS02G0612800 OS02G0736300 OS03G0151800 OS03G0205400 OS03G0219800 OS03G0351500 OS03G0644000 OS04G0177600 OS04G0433800 OS04G0486800 OS04G0618700 OS05G0274200 OS05G0540100 OS05G0596600 OS06G0110100 OS06G0218500 OS06G0625500 OS06G0677700 OS07G0517300 OS07G0614700 OS08G0162400 OS08G0565800 OS09G0375100 OS10G0489200 OS10G0574500 OS11G0186400 OS11G0199…
0.128089	21	377	1.7317	MRNA binding	http://amigo.geneontology.org/amigo/term/GO:0003729	OS01G0120800 OS01G0267100 OS01G0329800 OS01G0876800 OS02G0147300 OS02G0478900 OS02G0622500 OS02G0789700 OS03G0728800 OS04G0602600 OS06G0148000 OS06G0308000 OS06G0677700 OS08G0483200 OS08G0492100 OS08G0521400 OS09G0115400 OS09G0498600 OS11G0140100 OS11G0608000 OS11G0638000
0.128683	11	154	2.22058	Isoprenoid biosynthetic process	http://amigo.geneontology.org/amigo/term/GO:0008299	OS02G0570400 OS02G0704000 OS03G0348200 OS03G0362500 OS04G0178300 OS04G0340300 OS05G0235701 OS06G0569500 OS06G0729000 OS07G0154100 OS09G0521400
0.128683	3	15	6.21762	Histone lysine demethylation	http://amigo.geneontology.org/amigo/term/GO:0070076	OS05G0196500 OS05G0302300 OS07G0557500
0.128683	3	15	6.21762	Protein histidine kinase activity	http://amigo.geneontology.org/amigo/term/GO:0004673	OS03G0309200 OS03G0719800 OS03G0752100
0.128683	3	15	6.21762	Phosphotransferase activity, nitrogenous group as acceptor	http://amigo.geneontology.org/amigo/term/GO:0016775	OS03G0309200 OS03G0719800 OS03G0752100
0.130401	16	263	1.89129	Negative regulation of gene expression	http://amigo.geneontology.org/amigo/term/GO:0010629	OS01G0329800 OS01G0866700 OS02G0550700 OS02G0772300 OS02G0831600 OS03G0121800 OS03G0166800 OS03G0683500 OS03G0837000 OS05G0196500 OS05G0387800 OS06G0215200 OS06G0503900 OS07G0238700 OS09G0298400 OS10G0181200
0.130401	6	59	3.1615	Cellular response to abiotic stimulus	http://amigo.geneontology.org/amigo/term/GO:0071214	OS02G0625000 OS03G0309200 OS03G0719800 OS03G0752100 OS04G0486800 OS09G0306700
0.130401	6	59	3.1615	Cellular response to environmental stimulus	http://amigo.geneontology.org/amigo/term/GO:0104004	OS02G0625000 OS03G0309200 OS03G0719800 OS03G0752100 OS04G0486800 OS09G0306700
0.132166	4	28	4.44115	Biological process involved in symbiotic interaction	http://amigo.geneontology.org/amigo/term/GO:0044403	OS01G0390900 OS02G0736300 OS04G0623500 OS06G0677700
0.134712	9	115	2.43298	Gametophyte development	http://amigo.geneontology.org/amigo/term/GO:0048229	OS01G0232700 OS01G0812000 OS01G0859300 OS01G0893400 OS04G0550800 OS07G0531600 OS07G0628600 OS09G0493500 OS09G0506800
0.13547	30	600	1.5544	Organophosphate metabolic process	http://amigo.geneontology.org/amigo/term/GO:0019637	OS01G0355600 OS01G0580100 OS01G0695100 OS01G0758400 OS02G0575200 OS02G0625000 OS04G0354400 OS04G0662700 OS04G0691900 OS05G0114100 OS05G0180600 OS05G0489000 OS06G0142700 OS07G0100200 OS07G0260400 OS07G0270950 OS07G0531600 OS07G0661100 OS08G0375900 OS08G0556700 OS09G0500300 OS09G0509200 OS09G0518700 OS09G0521400 OS09G0535000 OS10G0524400 OS10G0571200 OS10G0576100 OS12G0121300 OS12G0515600
0.138157	2	6	10.3627	Mitochondrial electron transport, cytochrome c to oxygen	http://amigo.geneontology.org/amigo/term/GO:0006123	OS04G0693050 OS06G0142700
0.138157	28	554	1.57124	Transcription by RNA polymerase II	http://amigo.geneontology.org/amigo/term/GO:0006366	OS01G0132700 OS01G0510800 OS01G0801901 OS02G0551900 OS02G0579600 OS02G0731200 OS03G0122600 OS03G0646800 OS04G0304400 OS04G0416100 OS04G0461300 OS04G0631600 OS05G0494100 OS06G0162800 OS06G0698200 OS07G0108900 OS07G0627300 OS08G0157100 OS08G0431900 OS08G0480500 OS08G0506700 OS09G0281900 OS09G0306700 OS09G0528300 OS10G0188100 OS10G0375600 OS11G0242500 OS12G0560400
0.138157	2	6	10.3627	Ribosomal protein import into nucleus	http://amigo.geneontology.org/amigo/term/GO:0006610	OS03G0701000 OS12G0568800
0.138157	2	6	10.3627	Nucleolus organization	http://amigo.geneontology.org/amigo/term/GO:0007000	OS02G0772300 OS05G0387800
0.138157	14	221	1.96938	Cytoskeleton organization	http://amigo.geneontology.org/amigo/term/GO:0007010	OS01G0683100 OS02G0523300 OS02G0816900 OS03G0151800 OS03G0237600 OS04G0398800 OS05G0552900 OS06G0659300 OS07G0562800 OS07G0691700 OS10G0488800 OS10G0498900 OS12G0239000 OS12G0606100
0.138157	6	61	3.05784	Vacuole organization	http://amigo.geneontology.org/amigo/term/GO:0007033	OS01G0141300 OS01G0614900 OS02G0179800 OS03G0644000 OS04G0538700 OS05G0180600
0.138157	2	6	10.3627	GDP-mannose biosynthetic process	http://amigo.geneontology.org/amigo/term/GO:0009298	OS03G0268400 OS04G0682300
0.138157	4	29	4.28801	Regulation of photosynthesis	http://amigo.geneontology.org/amigo/term/GO:0010109	OS04G0623500 OS05G0480000 OS05G0481000 OS06G0669400
0.138157	2	6	10.3627	Regulation of plant-type hypersensitive response	http://amigo.geneontology.org/amigo/term/GO:0010363	OS01G0390900 OS06G0677700
0.138157	5	44	3.53274	Programmed cell death	http://amigo.geneontology.org/amigo/term/GO:0012501	OS01G0106700 OS01G0390900 OS02G0736300 OS06G0110100 OS06G0677700
0.138157	3	16	5.82902	Histone demethylation	http://amigo.geneontology.org/amigo/term/GO:0016577	OS05G0196500 OS05G0302300 OS07G0557500
0.138157	12	180	2.07254	Secondary metabolic process	http://amigo.geneontology.org/amigo/term/GO:0019748	OS01G0634500 OS01G0842500 OS01G0850550 OS01G0850800 OS03G0273200 OS04G0354400 OS05G0312000 OS05G0458500 OS05G0458600 OS06G0569500 OS11G0641800 OS12G0258700
0.138157	2	6	10.3627	Autophagy of peroxisome	http://amigo.geneontology.org/amigo/term/GO:0030242	OS02G0179800 OS05G0180600
0.138157	4	29	4.28801	Cytoplasmic microtubule organization	http://amigo.geneontology.org/amigo/term/GO:0031122	OS01G0683100 OS02G0523300 OS12G0239000 OS12G0606100
0.138157	3	16	5.82902	Heterochromatin assembly	http://amigo.geneontology.org/amigo/term/GO:0031507	OS02G0772300 OS05G0387800 OS06G0215200
0.138157	2	6	10.3627	Histone H3-K4 demethylation	http://amigo.geneontology.org/amigo/term/GO:0034720	OS05G0196500 OS05G0302300
0.138157	2	6	10.3627	Histone H3-K4 demethylation, trimethyl-H3-K4-specific	http://amigo.geneontology.org/amigo/term/GO:0034721	OS05G0196500 OS05G0302300
0.138157	2	6	10.3627	Regulation of biological process involved in symbiotic interaction	http://amigo.geneontology.org/amigo/term/GO:0043903	OS01G0390900 OS06G0677700
0.138157	3	16	5.82902	Autophagy of nucleus	http://amigo.geneontology.org/amigo/term/GO:0044804	OS01G0614900 OS02G0179800 OS04G0538700
0.138157	2	6	10.3627	Positive regulation of DNA repair	http://amigo.geneontology.org/amigo/term/GO:0045739	OS06G0110100 OS07G0517300
0.138157	2	6	10.3627	Cell wall pectin metabolic process	http://amigo.geneontology.org/amigo/term/GO:0052546	OS01G0549000 OS10G0498700
0.138157	3	16	5.82902	Heterochromatin organization	http://amigo.geneontology.org/amigo/term/GO:0070828	OS02G0772300 OS05G0387800 OS06G0215200
0.138157	2	6	10.3627	Purine nucleotide-sugar transmembrane transport	http://amigo.geneontology.org/amigo/term/GO:0090480	OS02G0154600 OS08G0203900
0.138157	21	382	1.70903	Carbohydrate derivative biosynthetic process	http://amigo.geneontology.org/amigo/term/GO:1901137	OS01G0580100 OS01G0911200 OS02G0164300 OS02G0575200 OS03G0144300 OS03G0268400 OS04G0589600 OS04G0618200 OS04G0682300 OS04G0693000 OS06G0142700 OS06G0176100 OS06G0177200 OS06G0564800 OS07G0139400 OS07G0270950 OS07G0661100 OS08G0472600 OS09G0452900 OS09G0509200 OS09G0535000
0.138157	2	6	10.3627	Regulation of chromatin organization	http://amigo.geneontology.org/amigo/term/GO:1902275	OS02G0772300 OS05G0387800
0.138157	2	6	10.3627	Negative regulation of intracellular signal transduction	http://amigo.geneontology.org/amigo/term/GO:1902532	OS01G0106700 OS01G0390900
0.138157	4	29	4.28801	Organelle disassembly	http://amigo.geneontology.org/amigo/term/GO:1903008	OS01G0614900 OS02G0179800 OS03G0151800 OS04G0538700
0.138157	9	117	2.39139	Transcription regulator complex	http://amigo.geneontology.org/amigo/term/GO:0005667	OS01G0510800 OS02G0307300 OS02G0551900 OS03G0840500 OS04G0416100 OS04G0649100 OS09G0281900 OS09G0306700 OS10G0188100
0.138157	19	337	1.75274	Chloroplast envelope	http://amigo.geneontology.org/amigo/term/GO:0009941	OS01G0279100 OS01G0356800 OS01G0590700 OS01G0682500 OS01G0817400 OS01G0852200 OS02G0531200 OS04G0553000 OS04G0602200 OS05G0474600 OS06G0308000 OS06G0569500 OS06G0611900 OS06G0669400 OS06G0729000 OS07G0666900 OS08G0129600 OS09G0535000 OS09G0555600
0.138157	3	16	5.82902	Nuclear membrane	http://amigo.geneontology.org/amigo/term/GO:0031965	OS01G0746200 OS03G0701000 OS12G0568800
0.138157	2	6	10.3627	Phosphatidylinositol 3-kinase complex, class III, type I	http://amigo.geneontology.org/amigo/term/GO:0034271	OS03G0644000 OS05G0180600
0.138157	2	6	10.3627	Phosphatidylinositol 3-kinase complex, class III, type II	http://amigo.geneontology.org/amigo/term/GO:0034272	OS03G0644000 OS05G0180600
0.138157	35	728	1.49462	Bounding membrane of organelle	http://amigo.geneontology.org/amigo/term/GO:0098588	OS01G0107000 OS01G0356800 OS01G0902100 OS01G0911200 OS02G0164300 OS03G0226400 OS03G0377700 OS04G0550800 OS04G0553000 OS04G0610700 OS04G0691900 OS04G0693000 OS05G0123100 OS05G0230600 OS05G0310800 OS05G0311000 OS05G0452900 OS05G0583400 OS06G0127000 OS06G0143900 OS06G0565900 OS06G0569500 OS07G0102400 OS07G0666900 OS07G0681700 OS07G0688100 OS08G0129600 OS08G0554900 OS08G0555000 OS08G0555200 OS09G0452…
0.138157	2	6	10.3627	Tyrosine-tRNA ligase activity	http://amigo.geneontology.org/amigo/term/GO:0004831	OS08G0150800 OS08G0320000
0.138157	3	16	5.82902	Histone demethylase activity	http://amigo.geneontology.org/amigo/term/GO:0032452	OS05G0196500 OS05G0302300 OS07G0557500
0.138157	2	6	10.3627	Purine nucleotide-sugar transmembrane transporter activity	http://amigo.geneontology.org/amigo/term/GO:0036080	OS02G0154600 OS08G0203900
0.138157	2	6	10.3627	Inositol tetrakisphosphate 1-kinase activity	http://amigo.geneontology.org/amigo/term/GO:0047325	OS09G0518700 OS10G0576100
0.138157	2	6	10.3627	Inositol-1,3,4-trisphosphate 6-kinase activity	http://amigo.geneontology.org/amigo/term/GO:0052725	OS09G0518700 OS10G0576100
0.138157	2	6	10.3627	Inositol-1,3,4-trisphosphate 5-kinase activity	http://amigo.geneontology.org/amigo/term/GO:0052726	OS09G0518700 OS10G0576100
0.138157	3	16	5.82902	Protein demethylase activity	http://amigo.geneontology.org/amigo/term/GO:0140457	OS05G0196500 OS05G0302300 OS07G0557500
0.138157	2	6	10.3627	Annealing activity	http://amigo.geneontology.org/amigo/term/GO:0140666	OS04G0486800 OS05G0114500
0.138739	5	45	3.45423	Regulation of cellular response to stress	http://amigo.geneontology.org/amigo/term/GO:0080135	OS01G0106700 OS01G0390900 OS06G0110100 OS06G0677700 OS07G0517300
0.138739	5	45	3.45423	Carbon-oxygen lyase activity, acting on phosphates	http://amigo.geneontology.org/amigo/term/GO:0016838	OS02G0570400 OS03G0348200 OS03G0362500 OS04G0178300 OS04G0340300
0.13971	7	80	2.72021	Peptidyl-serine phosphorylation	http://amigo.geneontology.org/amigo/term/GO:0018105	OS02G0280400 OS02G0281000 OS03G0207300 OS03G0711800 OS05G0593800 OS07G0171300 OS12G0230200
0.142148	9	119	2.3512	Chromosome segregation	http://amigo.geneontology.org/amigo/term/GO:0007059	OS02G0612800 OS02G0642600 OS02G0699700 OS02G0741500 OS05G0376300 OS05G0596600 OS07G0517300 OS09G0506800 OS10G0497000
0.145722	20	365	1.70346	UDP-glycosyltransferase activity	http://amigo.geneontology.org/amigo/term/GO:0008194	OS02G0184400 OS02G0755900 OS02G0803900 OS03G0757000 OS03G0757200 OS04G0249500 OS04G0272700 OS04G0309600 OS04G0451200 OS05G0123100 OS06G0590800 OS06G0593800 OS07G0270950 OS07G0489950 OS07G0681700 OS08G0137300 OS09G0480400 OS10G0205300 OS12G0122400 OS12G0618800
0.146861	31	637	1.51292	Protein ubiquitination	http://amigo.geneontology.org/amigo/term/GO:0016567	OS01G0121950 OS01G0923900 OS01G0977600 OS02G0746000 OS02G0798200 OS03G0275900 OS03G0659400 OS03G0683866 OS03G0683900 OS04G0395600 OS04G0579700 OS04G0648500 OS05G0150500 OS05G0163400 OS05G0193900 OS05G0352750 OS05G0460200 OS06G0102700 OS06G0154200 OS06G0159400 OS07G0621500 OS07G0668800 OS08G0110500 OS08G0130600 OS08G0162400 OS08G0387200 OS08G0415600 OS09G0420900 OS10G0487400 OS10G0548700 OS11G0565…
0.146861	7	81	2.68662	Peptidyl-serine modification	http://amigo.geneontology.org/amigo/term/GO:0018209	OS02G0280400 OS02G0281000 OS03G0207300 OS03G0711800 OS05G0593800 OS07G0171300 OS12G0230200
0.146861	16	272	1.82871	Endosome	http://amigo.geneontology.org/amigo/term/GO:0005768	OS02G0755000 OS03G0262900 OS03G0801600 OS04G0398800 OS04G0551300 OS04G0618700 OS04G0691900 OS05G0180600 OS05G0430700 OS05G0494500 OS07G0418000 OS08G0554900 OS08G0555000 OS08G0555200 OS09G0557800 OS11G0181100
0.147166	9	120	2.33161	DNA-dependent DNA replication	http://amigo.geneontology.org/amigo/term/GO:0006261	OS01G0685500 OS04G0433800 OS04G0486800 OS06G0218500 OS07G0628600 OS10G0489200 OS10G0574500 OS11G0186400 OS12G0242900
0.147971	5	46	3.37914	Regulation of anatomical structure morphogenesis	http://amigo.geneontology.org/amigo/term/GO:0022603	OS02G0625000 OS03G0418700 OS03G0785800 OS06G0154200 OS07G0152000
0.15078	3	17	5.48613	Protein demethylation	http://amigo.geneontology.org/amigo/term/GO:0006482	OS05G0196500 OS05G0302300 OS07G0557500
0.15078	3	17	5.48613	Protein dealkylation	http://amigo.geneontology.org/amigo/term/GO:0008214	OS05G0196500 OS05G0302300 OS07G0557500
0.155092	25	490	1.58613	Regulation of transcription by RNA polymerase II	http://amigo.geneontology.org/amigo/term/GO:0006357	OS01G0132700 OS01G0510800 OS01G0801901 OS02G0551900 OS02G0579600 OS02G0731200 OS03G0122600 OS04G0304400 OS04G0416100 OS04G0461300 OS04G0631600 OS05G0494100 OS06G0162800 OS06G0698200 OS07G0108900 OS07G0627300 OS08G0431900 OS08G0480500 OS08G0506700 OS09G0281900 OS09G0306700 OS09G0528300 OS10G0188100 OS10G0375600 OS11G0242500
0.155709	4	31	4.01137	Regulation of gene expression, epigenetic	http://amigo.geneontology.org/amigo/term/GO:0040029	OS02G0772300 OS05G0196500 OS05G0387800 OS06G0215200
0.155709	4	31	4.01137	Phosphatidylinositol dephosphorylation	http://amigo.geneontology.org/amigo/term/GO:0046856	OS05G0114100 OS05G0489000 OS08G0556700 OS09G0500300
0.157973	5	47	3.30724	Cellular response to radiation	http://amigo.geneontology.org/amigo/term/GO:0071478	OS02G0625000 OS03G0309200 OS03G0719800 OS03G0752100 OS09G0306700
0.157973	5	47	3.30724	RNA phosphodiester bond hydrolysis, exonucleolytic	http://amigo.geneontology.org/amigo/term/GO:0090503	OS02G0550700 OS03G0129200 OS03G0166800 OS06G0503900 OS07G0238700
0.158008	9	122	2.29338	Supramolecular fiber organization	http://amigo.geneontology.org/amigo/term/GO:0097435	OS01G0683100 OS02G0523300 OS02G0816900 OS04G0398800 OS07G0562800 OS07G0691700 OS10G0488800 OS12G0239000 OS12G0606100
0.159102	14	230	1.89232	Lipid binding	http://amigo.geneontology.org/amigo/term/GO:0008289	OS01G0827200 OS03G0109400 OS03G0287100 OS03G0640800 OS03G0710700 OS04G0627000 OS05G0346100 OS06G0103500 OS06G0203600 OS06G0552400 OS08G0439100 OS10G0480200 OS10G0502600 OS12G0612700
0.15985	7	83	2.62189	Sister chromatid segregation	http://amigo.geneontology.org/amigo/term/GO:0000819	OS02G0612800 OS02G0699700 OS02G0741500 OS05G0376300 OS05G0596600 OS07G0517300 OS10G0497000
0.15985	16	276	1.80221	Golgi membrane	http://amigo.geneontology.org/amigo/term/GO:0000139	OS02G0164300 OS03G0377700 OS05G0123100 OS05G0310800 OS05G0311000 OS05G0452900 OS06G0143900 OS06G0565900 OS07G0681700 OS08G0554900 OS08G0555000 OS08G0555200 OS09G0452900 OS09G0557800 OS10G0205300 OS11G0181100
0.1607	23	446	1.6032	DNA metabolic process	http://amigo.geneontology.org/amigo/term/GO:0006259	OS01G0106700 OS01G0685500 OS02G0612800 OS02G0642600 OS02G0699700 OS03G0110800 OS03G0205400 OS04G0177600 OS04G0433800 OS04G0486800 OS05G0274200 OS05G0540100 OS05G0596600 OS06G0109400 OS06G0110100 OS06G0218500 OS07G0517300 OS07G0628600 OS10G0489200 OS10G0574500 OS11G0186400 OS12G0242900 OS12G0560400
0.1607	16	278	1.78924	Response to light stimulus	http://amigo.geneontology.org/amigo/term/GO:0009416	OS01G0232700 OS01G0390900 OS02G0220400 OS02G0293800 OS02G0625000 OS03G0205400 OS03G0309200 OS03G0719800 OS03G0752100 OS06G0154200 OS06G0669400 OS06G0715400 OS09G0306700 OS09G0500300 OS10G0378400 OS10G0498700
0.1607	3	18	5.18135	Plant-type hypersensitive response	http://amigo.geneontology.org/amigo/term/GO:0009626	OS01G0390900 OS02G0736300 OS06G0677700
0.1607	6	66	2.82619	Response to red or far red light	http://amigo.geneontology.org/amigo/term/GO:0009639	OS03G0309200 OS03G0719800 OS03G0752100 OS06G0715400 OS09G0306700 OS10G0378400
0.1607	3	18	5.18135	Photorespiration	http://amigo.geneontology.org/amigo/term/GO:0009853	OS01G0682500 OS04G0623500 OS12G0292400
0.1607	3	18	5.18135	Secondary shoot formation	http://amigo.geneontology.org/amigo/term/GO:0010223	OS03G0785800 OS06G0610350 OS07G0152000
0.1607	3	18	5.18135	Shoot axis formation	http://amigo.geneontology.org/amigo/term/GO:0010346	OS03G0785800 OS06G0610350 OS07G0152000
0.1607	3	18	5.18135	Cellular component assembly involved in morphogenesis	http://amigo.geneontology.org/amigo/term/GO:0010927	OS09G0306700 OS09G0493500 OS10G0498700
0.1607	4	32	3.88601	Protein-chromophore linkage	http://amigo.geneontology.org/amigo/term/GO:0018298	OS02G0625000 OS03G0309200 OS03G0719800 OS03G0752100
0.1607	2	7	8.88231	GDP-mannose metabolic process	http://amigo.geneontology.org/amigo/term/GO:0019673	OS03G0268400 OS04G0682300
0.1607	3	18	5.18135	Cytoskeleton-dependent intracellular transport	http://amigo.geneontology.org/amigo/term/GO:0030705	OS02G0816900 OS07G0562800 OS10G0488800
0.1607	2	7	8.88231	Inositol trisphosphate metabolic process	http://amigo.geneontology.org/amigo/term/GO:0032957	OS09G0518700 OS10G0576100
0.1607	3	18	5.18135	Cellular component morphogenesis	http://amigo.geneontology.org/amigo/term/GO:0032989	OS09G0306700 OS09G0493500 OS10G0498700
0.1607	2	7	8.88231	UDP-L-arabinose metabolic process	http://amigo.geneontology.org/amigo/term/GO:0033356	OS04G0618200 OS07G0139400
0.1607	3	18	5.18135	Programmed cell death induced by symbiont	http://amigo.geneontology.org/amigo/term/GO:0034050	OS01G0390900 OS02G0736300 OS06G0677700
0.1607	6	66	2.82619	Regulation of mRNA stability	http://amigo.geneontology.org/amigo/term/GO:0043488	OS01G0329800 OS02G0550700 OS03G0166800 OS03G0837000 OS06G0503900 OS10G0181200
0.1607	2	7	8.88231	Post-translational protein modification	http://amigo.geneontology.org/amigo/term/GO:0043687	OS01G0614900 OS05G0376300
0.1607	51	1170	1.35512	Cellular component biogenesis	http://amigo.geneontology.org/amigo/term/GO:0044085	OS01G0120800 OS01G0183100 OS01G0355600 OS01G0510800 OS01G0614900 OS01G0683100 OS01G0733600 OS01G0734100 OS01G0866700 OS02G0100300 OS02G0147300 OS02G0179800 OS02G0478900 OS02G0523300 OS02G0550700 OS02G0728700 OS02G0772300 OS03G0129200 OS03G0343300 OS03G0381300 OS03G0590700 OS03G0644000 OS03G0650700 OS03G0840500 OS04G0398800 OS04G0472200 OS04G0538700 OS04G0555400 OS05G0114500 OS05G0123100 OS05G0176…
0.1607	5	48	3.23834	Meiotic chromosome segregation	http://amigo.geneontology.org/amigo/term/GO:0045132	OS02G0642600 OS02G0699700 OS05G0376300 OS09G0506800 OS10G0497000
0.1607	3	18	5.18135	Biological process involved in interaction with symbiont	http://amigo.geneontology.org/amigo/term/GO:0051702	OS01G0390900 OS02G0736300 OS06G0677700
0.1607	2	7	8.88231	Inositol phosphorylation	http://amigo.geneontology.org/amigo/term/GO:0052746	OS09G0518700 OS10G0576100
0.1607	6	66	2.82619	Regulation of mRNA catabolic process	http://amigo.geneontology.org/amigo/term/GO:0061013	OS01G0329800 OS02G0550700 OS03G0166800 OS03G0837000 OS06G0503900 OS10G0181200
0.1607	25	494	1.57328	Cellular response to organic substance	http://amigo.geneontology.org/amigo/term/GO:0071310	OS01G0643300 OS01G0859300 OS01G0923900 OS03G0151800 OS03G0402800 OS03G0742300 OS04G0395600 OS04G0433800 OS04G0442000 OS04G0519700 OS04G0690600 OS05G0150500 OS05G0489700 OS06G0677700 OS08G0162400 OS09G0306700 OS09G0500300 OS10G0479900 OS10G0498700 OS10G0571200 OS11G0122800 OS11G0445300 OS12G0230200 OS12G0601300 OS12G0601400
0.1607	2	7	8.88231	Phosphatidylinositol 3-kinase complex	http://amigo.geneontology.org/amigo/term/GO:0005942	OS03G0644000 OS05G0180600
0.1607	19	347	1.70223	Intrinsic component of plasma membrane	http://amigo.geneontology.org/amigo/term/GO:0031226	OS02G0176700 OS02G0272600 OS02G0574500 OS02G0653200 OS03G0195300 OS03G0195500 OS03G0227400 OS03G0363500 OS03G0823100 OS03G0848400 OS05G0452900 OS06G0127700 OS07G0522600 OS07G0570550 OS08G0137400 OS08G0482700 OS08G0517200 OS10G0360100 OS12G0476200
0.1607	2	7	8.88231	Phosphatidylinositol 3-kinase complex, class III	http://amigo.geneontology.org/amigo/term/GO:0035032	OS03G0644000 OS05G0180600
0.1607	2	7	8.88231	Inositol hexakisphosphate binding	http://amigo.geneontology.org/amigo/term/GO:0000822	OS04G0395600 OS05G0150500
0.1607	14	232	1.87601	RNA polymerase II transcription regulatory region sequence-specific DNA binding	http://amigo.geneontology.org/amigo/term/GO:0000977	OS01G0801901 OS02G0551900 OS02G0579600 OS02G0731200 OS03G0122600 OS04G0304400 OS04G0416100 OS04G0461300 OS04G0631600 OS06G0162800 OS07G0108900 OS07G0627300 OS08G0431900 OS08G0506700
0.1607	2	7	8.88231	Glutathione-disulfide reductase (NADPH) activity	http://amigo.geneontology.org/amigo/term/GO:0004362	OS02G0813500 OS08G0565800
0.1607	2	7	8.88231	Growth factor activity	http://amigo.geneontology.org/amigo/term/GO:0008083	OS11G0149400 OS12G0147800
0.1607	2	7	8.88231	Oxidoreductase activity, acting on the CH-CH group of donors, oxygen as acceptor	http://amigo.geneontology.org/amigo/term/GO:0016634	OS06G0103500 OS12G0270100
0.1607	2	7	8.88231	Signaling receptor regulator activity	http://amigo.geneontology.org/amigo/term/GO:0030545	OS11G0149400 OS12G0147800
0.1607	2	7	8.88231	Signaling receptor activator activity	http://amigo.geneontology.org/amigo/term/GO:0030546	OS11G0149400 OS12G0147800
0.1607	2	7	8.88231	Receptor ligand activity	http://amigo.geneontology.org/amigo/term/GO:0048018	OS11G0149400 OS12G0147800
0.1607	2	7	8.88231	Inositol tetrakisphosphate kinase activity	http://amigo.geneontology.org/amigo/term/GO:0051765	OS09G0518700 OS10G0576100
0.1607	2	7	8.88231	Inositol trisphosphate kinase activity	http://amigo.geneontology.org/amigo/term/GO:0051766	OS09G0518700 OS10G0576100
0.162195	26	523	1.54549	Intracellular protein transport	http://amigo.geneontology.org/amigo/term/GO:0006886	OS01G0107000 OS01G0327600 OS01G0746200 OS01G0925300 OS01G0938900 OS02G0474700 OS02G0810500 OS03G0151800 OS03G0262900 OS03G0328300 OS03G0644000 OS03G0701000 OS03G0783700 OS03G0801600 OS03G0848400 OS04G0337201 OS04G0682300 OS05G0583400 OS06G0143900 OS07G0223400 OS07G0693400 OS10G0337500 OS11G0199700 OS11G0518900 OS12G0568800 OS12G0594200
0.162195	33	701	1.46349	Response to abiotic stimulus	http://amigo.geneontology.org/amigo/term/GO:0009628	OS01G0232700 OS01G0355600 OS01G0390900 OS01G0859300 OS01G0871200 OS01G0893400 OS01G0911200 OS02G0220400 OS02G0293800 OS02G0625000 OS02G0814200 OS03G0205400 OS03G0273200 OS03G0309200 OS03G0719800 OS03G0752100 OS04G0433800 OS04G0486800 OS04G0649100 OS05G0536400 OS06G0130100 OS06G0154200 OS06G0669400 OS06G0715400 OS07G0614700 OS07G0666900 OS08G0191700 OS09G0306700 OS09G0375100 OS09G0500300 OS10G0378…
0.162195	14	234	1.85997	Transferase complex, transferring phosphorus-containing groups	http://amigo.geneontology.org/amigo/term/GO:0061695	OS01G0510800 OS02G0179800 OS03G0644000 OS03G0646800 OS04G0538700 OS04G0563700 OS04G0636700 OS05G0180600 OS08G0157100 OS10G0188100 OS11G0186400 OS11G0242500 OS12G0242900 OS12G0560400
0.168878	4	33	3.76825	Auxin polar transport	http://amigo.geneontology.org/amigo/term/GO:0009926	OS01G0643300 OS06G0154200 OS09G0546700 OS11G0122800
0.168878	4	33	3.76825	Phospholipid dephosphorylation	http://amigo.geneontology.org/amigo/term/GO:0046839	OS05G0114100 OS05G0489000 OS08G0556700 OS09G0500300
0.171732	12	191	1.95318	Response to auxin	http://amigo.geneontology.org/amigo/term/GO:0009733	OS01G0643300 OS01G0923900 OS04G0395600 OS04G0442000 OS04G0519700 OS04G0690600 OS05G0150500 OS09G0546700 OS10G0479900 OS11G0122800 OS12G0601300 OS12G0601400
0.171732	44	994	1.37613	Catalytic complex	http://amigo.geneontology.org/amigo/term/GO:1902494	OS01G0267100 OS01G0510800 OS01G0659900 OS01G0866700 OS01G0911200 OS02G0147300 OS02G0179800 OS02G0478900 OS02G0550700 OS02G0608600 OS02G0746000 OS03G0129200 OS03G0644000 OS03G0646800 OS03G0662000 OS04G0177600 OS04G0395600 OS04G0485000 OS04G0538700 OS04G0563700 OS04G0636700 OS04G0648500 OS04G0693000 OS05G0150500 OS05G0180600 OS05G0193900 OS05G0196500 OS05G0302300 OS05G0341300 OS05G0596600 OS06G0154…
0.172029	20	378	1.64487	Endoplasmic reticulum membrane	http://amigo.geneontology.org/amigo/term/GO:0005789	OS01G0580100 OS01G0758400 OS01G0911200 OS02G0302900 OS02G0814200 OS03G0151800 OS03G0259300 OS03G0848400 OS04G0369000 OS04G0693000 OS05G0230600 OS05G0452900 OS05G0460800 OS05G0489100 OS07G0270950 OS07G0447200 OS07G0661100 OS08G0162400 OS08G0280600 OS12G0604600
0.174806	3	19	4.90864	Autophagy of mitochondrion	http://amigo.geneontology.org/amigo/term/GO:0000422	OS01G0614900 OS02G0179800 OS04G0538700
0.174806	3	19	4.90864	Morphogenesis of a branching structure	http://amigo.geneontology.org/amigo/term/GO:0001763	OS03G0785800 OS06G0610350 OS07G0152000
0.174806	6	68	2.74307	Autophagy	http://amigo.geneontology.org/amigo/term/GO:0006914	OS01G0614900 OS02G0179800 OS03G0151800 OS03G0644000 OS04G0538700 OS05G0180600
0.174806	3	19	4.90864	Mitochondrion disassembly	http://amigo.geneontology.org/amigo/term/GO:0061726	OS01G0614900 OS02G0179800 OS04G0538700
0.174806	6	68	2.74307	Process utilizing autophagic mechanism	http://amigo.geneontology.org/amigo/term/GO:0061919	OS01G0614900 OS02G0179800 OS03G0151800 OS03G0644000 OS04G0538700 OS05G0180600
0.174806	20	379	1.64053	Nuclear outer membrane-endoplasmic reticulum membrane network	http://amigo.geneontology.org/amigo/term/GO:0042175	OS01G0580100 OS01G0758400 OS01G0911200 OS02G0302900 OS02G0814200 OS03G0151800 OS03G0259300 OS03G0848400 OS04G0369000 OS04G0693000 OS05G0230600 OS05G0452900 OS05G0460800 OS05G0489100 OS07G0270950 OS07G0447200 OS07G0661100 OS08G0162400 OS08G0280600 OS12G0604600
0.174806	18	331	1.69059	ADP binding	http://amigo.geneontology.org/amigo/term/GO:0043531	OS01G0260500 OS02G0282000 OS02G0286850 OS03G0422900 OS04G0378575 OS06G0287500 OS07G0481400 OS07G0521800 OS08G0396700 OS10G0132500 OS10G0132700 OS11G0223201 OS11G0224900 OS11G0227700 OS11G0592500 OS11G0640600 OS11G0668100 OS12G0273300
0.181457	20	381	1.63192	Endoplasmic reticulum subcompartment	http://amigo.geneontology.org/amigo/term/GO:0098827	OS01G0580100 OS01G0758400 OS01G0911200 OS02G0302900 OS02G0814200 OS03G0151800 OS03G0259300 OS03G0848400 OS04G0369000 OS04G0693000 OS05G0230600 OS05G0452900 OS05G0460800 OS05G0489100 OS07G0270950 OS07G0447200 OS07G0661100 OS08G0162400 OS08G0280600 OS12G0604600
0.185007	6	69	2.70331	Regulation of RNA stability	http://amigo.geneontology.org/amigo/term/GO:0043487	OS01G0329800 OS02G0550700 OS03G0166800 OS03G0837000 OS06G0503900 OS10G0181200
0.185007	6	69	2.70331	Exonuclease activity, active with either ribo- or deoxyribonucleic acids and producing 5 -phosphomonoesters	http://amigo.geneontology.org/amigo/term/GO:0016796	OS03G0129200 OS03G0166800 OS03G0205400 OS06G0503900 OS07G0238700 OS11G0186400
0.185971	11	172	1.98819	Tissue development	http://amigo.geneontology.org/amigo/term/GO:0009888	OS01G0683100 OS02G0625000 OS05G0121600 OS06G0130100 OS06G0154200 OS06G0610350 OS09G0306700 OS09G0500300 OS10G0498700 OS11G0199200 OS12G0163200
0.185971	9	129	2.16894	Regulation of hormone levels	http://amigo.geneontology.org/amigo/term/GO:0010817	OS01G0643300 OS01G0968700 OS05G0481000 OS06G0154200 OS07G0518500 OS09G0344500 OS09G0420900 OS09G0546700 OS11G0122800
0.186937	13	217	1.86242	Catalytic activity, acting on DNA	http://amigo.geneontology.org/amigo/term/GO:0140097	OS01G0636700 OS01G0685500 OS02G0699700 OS03G0205400 OS04G0433800 OS04G0486800 OS05G0274200 OS05G0540100 OS06G0218500 OS10G0489200 OS10G0574500 OS11G0186400 OS12G0242900
0.187683	10	152	2.04527	RNA catabolic process	http://amigo.geneontology.org/amigo/term/GO:0006401	OS01G0329800 OS01G0866700 OS02G0550700 OS03G0129200 OS03G0166800 OS03G0837000 OS05G0540100 OS06G0503900 OS07G0238700 OS10G0181200
0.187683	3	20	4.66321	Zinc ion transport	http://amigo.geneontology.org/amigo/term/GO:0006829	OS02G0702700 OS05G0164800 OS05G0316100
0.187683	4	35	3.55292	Sister chromatid cohesion	http://amigo.geneontology.org/amigo/term/GO:0007062	OS02G0612800 OS05G0376300 OS05G0596600 OS10G0497000
0.187683	2	8	7.77202	Positive regulation of flower development	http://amigo.geneontology.org/amigo/term/GO:0009911	OS02G0625000 OS09G0306700
0.187683	16	287	1.73313	Response to inorganic substance	http://amigo.geneontology.org/amigo/term/GO:0010035	OS01G0390900 OS01G0859300 OS01G0871200 OS01G0893400 OS02G0100300 OS02G0625000 OS02G0814200 OS03G0273200 OS03G0351500 OS04G0486800 OS06G0130100 OS06G0154200 OS06G0695800 OS08G0519700 OS09G0547300 OS10G0378300
0.187683	3	20	4.66321	Trichome morphogenesis	http://amigo.geneontology.org/amigo/term/GO:0010090	OS01G0683100 OS09G0306700 OS10G0498700
0.187683	2	8	7.77202	Pollen maturation	http://amigo.geneontology.org/amigo/term/GO:0010152	OS01G0859300 OS07G0531600
0.187683	2	8	7.77202	Production of ta-siRNAs involved in RNA interference	http://amigo.geneontology.org/amigo/term/GO:0010267	OS03G0121800 OS09G0298400
0.187683	3	20	4.66321	Regulation of generation of precursor metabolites and energy	http://amigo.geneontology.org/amigo/term/GO:0043467	OS05G0480000 OS05G0481000 OS06G0669400
0.187683	2	8	7.77202	Phosphatidylinositol-mediated signaling	http://amigo.geneontology.org/amigo/term/GO:0048015	OS05G0127200 OS05G0180600
0.187683	2	8	7.77202	Inositol lipid-mediated signaling	http://amigo.geneontology.org/amigo/term/GO:0048017	OS05G0127200 OS05G0180600
0.187683	5	52	2.98924	Cell development	http://amigo.geneontology.org/amigo/term/GO:0048468	OS01G0683100 OS07G0270950 OS08G0104100 OS09G0306700 OS10G0498700
0.187683	3	20	4.66321	Zinc ion transmembrane transport	http://amigo.geneontology.org/amigo/term/GO:0071577	OS02G0702700 OS05G0164800 OS05G0316100
0.187683	2	8	7.77202	Gamma-tubulin complex	http://amigo.geneontology.org/amigo/term/GO:0000930	OS02G0523300 OS12G0606100
0.187683	2	8	7.77202	Oligosaccharyltransferase complex	http://amigo.geneontology.org/amigo/term/GO:0008250	OS01G0911200 OS04G0693000
0.187683	6	70	2.66469	Small nuclear ribonucleoprotein complex	http://amigo.geneontology.org/amigo/term/GO:0030532	OS01G0866700 OS02G0137400 OS02G0147300 OS02G0478900 OS03G0831900 OS04G0555400
0.187683	6	70	2.66469	Spliceosomal snRNP complex	http://amigo.geneontology.org/amigo/term/GO:0097525	OS01G0866700 OS02G0137400 OS02G0147300 OS02G0478900 OS03G0831900 OS04G0555400
0.187683	3	20	4.66321	Double-stranded RNA binding	http://amigo.geneontology.org/amigo/term/GO:0003725	OS03G0121800 OS05G0114500 OS06G0215200
0.187683	2	8	7.77202	Peptide alpha-N-acetyltransferase activity	http://amigo.geneontology.org/amigo/term/GO:0004596	OS02G0772300 OS05G0387800
0.187683	2	8	7.77202	Four-way junction helicase activity	http://amigo.geneontology.org/amigo/term/GO:0009378	OS04G0433800 OS04G0486800
0.187683	2	8	7.77202	Histone H3-methyl-lysine-4 demethylase activity	http://amigo.geneontology.org/amigo/term/GO:0032453	OS05G0196500 OS05G0302300
0.187683	2	8	7.77202	Histone H3-tri/di/monomethyl-lysine-4 demethylase activity	http://amigo.geneontology.org/amigo/term/GO:0034647	OS05G0196500 OS05G0302300
0.187683	4	35	3.55292	Aminoacyl-tRNA biosynthesis	http://www.genome.jp/kegg-bin/show_pathway?osa00970	OS02G0686400 OS02G0778200 OS05G0163000 OS08G0150800
0.187683	4	35	3.55292	Circadian rhythm	http://www.genome.jp/kegg-bin/show_pathway?osa04712	OS02G0625000 OS03G0207300 OS03G0309200 OS03G0719800
0.188194	16	289	1.72114	Response to radiation	http://amigo.geneontology.org/amigo/term/GO:0009314	OS01G0232700 OS01G0390900 OS02G0220400 OS02G0293800 OS02G0625000 OS03G0205400 OS03G0309200 OS03G0719800 OS03G0752100 OS06G0154200 OS06G0669400 OS06G0715400 OS09G0306700 OS09G0500300 OS10G0378400 OS10G0498700
0.188891	8	110	2.26095	Exonuclease activity	http://amigo.geneontology.org/amigo/term/GO:0004527	OS03G0129200 OS03G0166800 OS03G0205400 OS05G0540100 OS06G0503900 OS07G0238700 OS10G0407500 OS11G0186400
0.190309	7	90	2.41796	Nuclear envelope	http://amigo.geneontology.org/amigo/term/GO:0005635	OS01G0746200 OS02G0474700 OS02G0741500 OS03G0701000 OS04G0337201 OS07G0693400 OS12G0568800
0.194859	21	412	1.58459	Cellular response to hormone stimulus	http://amigo.geneontology.org/amigo/term/GO:0032870	OS01G0643300 OS01G0859300 OS01G0923900 OS03G0402800 OS03G0742300 OS04G0395600 OS04G0433800 OS04G0442000 OS04G0519700 OS04G0690600 OS05G0150500 OS05G0489700 OS09G0306700 OS10G0479900 OS10G0498700 OS10G0571200 OS11G0122800 OS11G0445300 OS12G0230200 OS12G0601300 OS12G0601400
0.199566	5	53	2.93284	Tropism	http://amigo.geneontology.org/amigo/term/GO:0009606	OS02G0625000 OS06G0715400 OS09G0500300 OS10G0378400 OS10G0498900
