# Supplementary material for: Comparative Genome-Wide Analysis of MicroRNAs and Their Target Genes in Roots of Contrasting Indica Rice Cultivars under Reproductive-Stage Drought
Source: Genes (Basel). 2023 Jul 1;14(7):1390. doi: 10.3390/genes14071390 (PMC10379292; doi:10.3390/genes14071390)
Supplement: Supplementary file 1 [file genes-14-01390-s001.zip › Supplementary Table S13.xlsx]

## Sheet: Novel miRNAs
Supplementary Table S13: Gene Ontology enrichment analysis of novel miRNAs targets in rice cultivars under terminal drought stress.
Enrichment FDR	No. of Genes	Pathway Genes	Fold Enrichment	Pathway	URL and GO term	Genes
0.0582484	2	3	43.0108	Mpp10 complex	http://amigo.geneontology.org/amigo/term/GO:0034457	OS11G0137100 OS12G0133900
5.01604e-09	11	34	20.8729	Aleurone grain	http://amigo.geneontology.org/amigo/term/GO:0033095	OS05G0328632 OS05G0328800 OS05G0328901 OS05G0329001 OS05G0329100 OS05G0329200 OS05G0329300 OS05G0329350 OS05G0329400 OS05G0329700 OS05G0330150
0.199514	2	7	18.4332	Response to nematode	http://amigo.geneontology.org/amigo/term/GO:0009624	OS03G0229500 OS05G0154500
0.130254	3	17	11.3852	Response to UV-B	http://amigo.geneontology.org/amigo/term/GO:0010224	OS01G0141600 OS03G0205400 OS06G0154500
0.168777	3	20	9.67742	Proteasome assembly	http://amigo.geneontology.org/amigo/term/GO:0043248	OS02G0800500 OS02G0801200 OS02G0801300
4.45611e-05	12	98	7.89993	Nutrient reservoir activity	http://amigo.geneontology.org/amigo/term/GO:0045735	OS02G0491800 OS05G0328632 OS05G0328800 OS05G0328901 OS05G0329001 OS05G0329100 OS05G0329200 OS05G0329300 OS05G0329350 OS05G0329400 OS05G0329700 OS05G0330150
0.141299	4	37	6.97472	Response to UV	http://amigo.geneontology.org/amigo/term/GO:0009411	OS01G0141600 OS01G0204000 OS03G0205400 OS06G0154500
0.0835331	6	77	5.02723	Plant-type vacuole	http://amigo.geneontology.org/amigo/term/GO:0000325	OS01G0902100 OS03G0565600 OS04G0209200 OS04G0209300 OS04G0491700 OS06G0606000
0.0582484	10	187	3.45006	ATPase-coupled transmembrane transporter activity	http://amigo.geneontology.org/amigo/term/GO:0042626	OS01G0723800 OS01G0902100 OS04G0209200 OS04G0209300 OS04G0620000 OS05G0495600 OS06G0589300 OS07G0464600 OS09G0125900 OS09G0333500
0.000136347	24	449	3.44852	Vacuole	http://amigo.geneontology.org/amigo/term/GO:0005773	OS01G0140400 OS01G0902100 OS03G0192100 OS03G0565600 OS04G0209200 OS04G0209300 OS04G0491700 OS04G0535600 OS05G0328632 OS05G0328800 OS05G0328901 OS05G0329001 OS05G0329100 OS05G0329200 OS05G0329300 OS05G0329350 OS05G0329400 OS05G0329700 OS05G0330150 OS06G0318500 OS06G0606000 OS10G0422000 OS10G0569300 OS12G0640600
0.0444898	12	231	3.35149	Primary active transmembrane transporter activity	http://amigo.geneontology.org/amigo/term/GO:0015399	OS01G0723800 OS01G0902100 OS04G0209200 OS04G0209300 OS04G0620000 OS05G0156900 OS05G0495600 OS06G0589300 OS06G0644200 OS07G0464600 OS09G0125900 OS09G0333500
0.0466867	12	234	3.30852	Protein-containing complex binding	http://amigo.geneontology.org/amigo/term/GO:0044877	OS01G0280500 OS01G0889000 OS01G0977600 OS02G0816900 OS05G0150300 OS06G0111400 OS06G0130800 OS06G0133000 OS06G0308000 OS08G0191700 OS10G0422000 OS11G0592700
0.0157475	16	331	3.1186	ADP binding	http://amigo.geneontology.org/amigo/term/GO:0043531	OS02G0169300 OS02G0282500 OS06G0133000 OS06G0158400 OS06G0287500 OS07G0521800 OS08G0202400 OS08G0260800 OS09G0313500 OS11G0207400 OS11G0211300 OS11G0238000 OS11G0249000 OS11G0678400 OS11G0684100 OS12G0552900
0.0933353	11	241	2.94472	Cytoskeletal protein binding	http://amigo.geneontology.org/amigo/term/GO:0008092	OS01G0685900 OS01G0976500 OS02G0816900 OS03G0259900 OS03G0708700 OS04G0350300 OS04G0666900 OS05G0154500 OS05G0521300 OS06G0223800 OS10G0422000
0.00442639	22	483	2.93862	Vesicle	http://amigo.geneontology.org/amigo/term/GO:0031982	OS01G0140400 OS02G0105100 OS02G0816900 OS03G0229500 OS03G0399532 OS04G0570800 OS05G0328632 OS05G0328800 OS05G0328901 OS05G0329001 OS05G0329100 OS05G0329200 OS05G0329300 OS05G0329350 OS05G0329400 OS05G0329700 OS05G0330150 OS05G0579900 OS07G0563800 OS08G0138700 OS08G0288400 OS10G0569300
0.0132995	20	456	2.82965	Cytoplasmic vesicle	http://amigo.geneontology.org/amigo/term/GO:0031410	OS01G0140400 OS02G0105100 OS03G0229500 OS03G0399532 OS04G0570800 OS05G0328632 OS05G0328800 OS05G0328901 OS05G0329001 OS05G0329100 OS05G0329200 OS05G0329300 OS05G0329350 OS05G0329400 OS05G0329700 OS05G0330150 OS07G0563800 OS08G0138700 OS08G0288400 OS10G0569300
0.0132995	20	457	2.82346	Intracellular vesicle	http://amigo.geneontology.org/amigo/term/GO:0097708	OS01G0140400 OS02G0105100 OS03G0229500 OS03G0399532 OS04G0570800 OS05G0328632 OS05G0328800 OS05G0328901 OS05G0329001 OS05G0329100 OS05G0329200 OS05G0329300 OS05G0329350 OS05G0329400 OS05G0329700 OS05G0330150 OS07G0563800 OS08G0138700 OS08G0288400 OS10G0569300
0.180312	10	235	2.74537	Vacuolar membrane	http://amigo.geneontology.org/amigo/term/GO:0005774	OS01G0902100 OS03G0565600 OS04G0209200 OS04G0209300 OS04G0491700 OS06G0318500 OS06G0606000 OS10G0422000 OS10G0569300 OS12G0640600
0.141299	13	337	2.48875	Chloroplast envelope	http://amigo.geneontology.org/amigo/term/GO:0009941	OS01G0141600 OS01G0356800 OS01G0682500 OS01G0711400 OS02G0531200 OS03G0265100 OS04G0405100 OS05G0151400 OS05G0276100 OS06G0308000 OS06G0318500 OS07G0464600 OS07G0577600
0.184052	12	316	2.44998	Molecular transducer activity	http://amigo.geneontology.org/amigo/term/GO:0060089	OS01G0546000 OS01G0709500 OS02G0136900 OS03G0773300 OS05G0135800 OS05G0372100 OS05G0473000 OS05G0521300 OS07G0107800 OS07G0565400 OS08G0138700 OS09G0429000
0.0336964	22	600	2.36559	Active transmembrane transporter activity	http://amigo.geneontology.org/amigo/term/GO:0022804	OS01G0723800 OS01G0902100 OS03G0188100 OS03G0197100 OS03G0215000 OS03G0229500 OS04G0209200 OS04G0209300 OS04G0491700 OS04G0620000 OS05G0156900 OS05G0276100 OS05G0495600 OS05G0539600 OS06G0318500 OS06G0589300 OS06G0644200 OS07G0464600 OS09G0125900 OS09G0333500 OS10G0360100 OS10G0539900
0.195903	16	490	2.10665	Regulation of transcription by RNA polymerase II	http://amigo.geneontology.org/amigo/term/GO:0006357	OS01G0302500 OS01G0510800 OS01G0668300 OS01G0903800 OS01G0977300 OS02G0133000 OS02G0149900 OS05G0350900 OS06G0108900 OS06G0217300 OS06G0601500 OS07G0108900 OS08G0100500 OS08G0416000 OS09G0281900 OS12G0614000
0.199514	16	494	2.08959	Cellular response to organic substance	http://amigo.geneontology.org/amigo/term/GO:0071310	OS01G0753500 OS02G0216000 OS03G0299900 OS03G0324200 OS03G0324300 OS03G0700800 OS03G0710500 OS05G0473000 OS05G0521300 OS06G0154500 OS07G0471000 OS07G0569100 OS08G0191000 OS08G0529000 OS10G0510700 OS10G0571200
0.055468	26	822	2.04066	RNA processing	http://amigo.geneontology.org/amigo/term/GO:0006396	OS01G0103700 OS01G0263600 OS01G0280500 OS01G0322800 OS01G0848300 OS02G0137400 OS02G0324300 OS03G0121800 OS03G0129200 OS03G0201700 OS03G0265600 OS03G0321900 OS03G0339100 OS03G0725300 OS05G0364600 OS05G0534600 OS07G0158300 OS07G0471000 OS08G0100500 OS08G0377400 OS10G0167500 OS11G0103000 OS11G0105400 OS11G0137100 OS12G0102600 OS12G0133900
0.0835331	23	734	2.02162	ATP-dependent activity	http://amigo.geneontology.org/amigo/term/GO:0140657	OS01G0592900 OS01G0668300 OS01G0723800 OS01G0902100 OS01G0911100 OS02G0816900 OS03G0121800 OS03G0399532 OS03G0710500 OS04G0209200 OS04G0209300 OS04G0350300 OS04G0620000 OS04G0666900 OS05G0150300 OS05G0495600 OS05G0521300 OS06G0589300 OS06G0679800 OS07G0464600 OS09G0121050 OS09G0125900 OS09G0333500
0.136412	23	770	1.92711	Nuclear protein-containing complex	http://amigo.geneontology.org/amigo/term/GO:0140513	OS01G0103700 OS01G0204000 OS01G0263600 OS01G0322800 OS01G0510800 OS01G0889200 OS02G0133000 OS02G0137400 OS02G0324300 OS03G0129200 OS03G0138100 OS03G0265600 OS03G0339100 OS03G0710500 OS05G0150300 OS05G0358200 OS08G0176800 OS09G0241100 OS09G0281900 OS10G0167500 OS11G0137100 OS12G0133900 OS12G0614000
0.0157475	40	1343	1.92155	Transmembrane transport	http://amigo.geneontology.org/amigo/term/GO:0055085	OS01G0117900 OS01G0296900 OS01G0723800 OS01G0889000 OS01G0902100 OS02G0245800 OS02G0730300 OS03G0149300 OS03G0188100 OS03G0197100 OS03G0215000 OS03G0229500 OS03G0644400 OS03G0700800 OS04G0209200 OS04G0209300 OS04G0405100 OS04G0491700 OS04G0607500 OS04G0620000 OS05G0156900 OS05G0276100 OS05G0495600 OS05G0539600 OS05G0557700 OS06G0257200 OS06G0318500 OS06G0589300 OS06G0644200 OS07G0100800 OS07G0464…
0.168777	22	748	1.89753	Endoplasmic reticulum	http://amigo.geneontology.org/amigo/term/GO:0005783	OS01G0174500 OS01G0199400 OS02G0105100 OS02G0272600 OS02G0302900 OS03G0710500 OS03G0803900 OS04G0369000 OS05G0156300 OS05G0156500 OS05G0297900 OS05G0557700 OS07G0165100 OS07G0447200 OS07G0471000 OS08G0100400 OS08G0130900 OS08G0191000 OS08G0529000 OS09G0512700 OS11G0309000 OS12G0148700
0.0292497	40	1398	1.84596	Chloroplast	http://amigo.geneontology.org/amigo/term/GO:0009507	OS01G0141600 OS01G0356800 OS01G0682500 OS01G0696000 OS01G0711400 OS01G0747700 OS01G0919700 OS01G0967900 OS02G0125100 OS02G0273100 OS02G0531200 OS02G0694800 OS02G0774100 OS03G0178200 OS03G0186100 OS03G0265100 OS03G0295700 OS03G0299900 OS03G0602600 OS04G0405100 OS04G0667400 OS05G0151400 OS05G0276100 OS05G0413000 OS06G0133000 OS06G0308000 OS06G0318500 OS06G0354700 OS07G0107800 OS07G0158300 OS07G0464…
0.0280243	41	1437	1.84075	Plastid	http://amigo.geneontology.org/amigo/term/GO:0009536	OS01G0141600 OS01G0356800 OS01G0682500 OS01G0696000 OS01G0711400 OS01G0747700 OS01G0919700 OS01G0967900 OS02G0125100 OS02G0273100 OS02G0531200 OS02G0694800 OS02G0774100 OS03G0100200 OS03G0178200 OS03G0186100 OS03G0265100 OS03G0295700 OS03G0299900 OS03G0602600 OS04G0405100 OS04G0667400 OS05G0151400 OS05G0276100 OS05G0413000 OS06G0133000 OS06G0308000 OS06G0318500 OS06G0354700 OS07G0107800 OS07G0158…
0.0157475	47	1672	1.81355	Kinase activity	http://amigo.geneontology.org/amigo/term/GO:0016301	OS01G0140400 OS01G0198200 OS01G0223600 OS01G0545500 OS01G0546000 OS01G0668600 OS01G0682500 OS01G0709500 OS01G0878300 OS02G0136900 OS02G0151100 OS02G0169300 OS02G0216000 OS02G0565100 OS02G0694800 OS03G0319100 OS03G0399532 OS03G0588400 OS03G0602600 OS03G0711800 OS03G0773300 OS04G0307500 OS04G0439600 OS05G0135800 OS05G0372100 OS05G0521300 OS05G0525600 OS06G0154500 OS06G0557700 OS06G0606000 OS07G0107…
0.0157475	51	1875	1.75484	Transferase activity, transferring phosphorus-containing groups	http://amigo.geneontology.org/amigo/term/GO:0016772	OS01G0140400 OS01G0198200 OS01G0204000 OS01G0223600 OS01G0545500 OS01G0546000 OS01G0668600 OS01G0682500 OS01G0709500 OS01G0878300 OS01G0889200 OS02G0136900 OS02G0151100 OS02G0169300 OS02G0216000 OS02G0565100 OS02G0694800 OS03G0319100 OS03G0399532 OS03G0588400 OS03G0602600 OS03G0711800 OS03G0773300 OS04G0307500 OS04G0439600 OS05G0135800 OS05G0358200 OS05G0372100 OS05G0521300 OS05G0525600 OS06G0154…
0.178319	27	994	1.75245	Catalytic complex	http://amigo.geneontology.org/amigo/term/GO:1902494	OS01G0204000 OS01G0263600 OS01G0369000 OS01G0369200 OS01G0510800 OS01G0711400 OS01G0889200 OS02G0133000 OS03G0129200 OS03G0321900 OS03G0339100 OS03G0427900 OS03G0602600 OS04G0593800 OS05G0150300 OS05G0178400 OS05G0297900 OS05G0358200 OS05G0521500 OS05G0555100 OS06G0111400 OS06G0112800 OS06G0223800 OS07G0229800 OS09G0121050 OS10G0461100 OS10G0461400
0.0659967	36	1328	1.74893	Transmembrane transporter activity	http://amigo.geneontology.org/amigo/term/GO:0022857	OS01G0117900 OS01G0296900 OS01G0723800 OS01G0902100 OS02G0245800 OS02G0730300 OS03G0149300 OS03G0188100 OS03G0197100 OS03G0215000 OS03G0229500 OS03G0644400 OS03G0700800 OS04G0209200 OS04G0209300 OS04G0405100 OS04G0491700 OS04G0607500 OS04G0620000 OS05G0156900 OS05G0276100 OS05G0495600 OS05G0539600 OS06G0318500 OS06G0589300 OS06G0644200 OS07G0100800 OS07G0464600 OS08G0191000 OS08G0529000 OS09G0125…
0.184052	29	1100	1.70088	Signal transduction	http://amigo.geneontology.org/amigo/term/GO:0007165	OS01G0280500 OS01G0753500 OS02G0216000 OS02G0272600 OS03G0299900 OS03G0324200 OS03G0324300 OS03G0588400 OS03G0700800 OS03G0710500 OS03G0711800 OS04G0307500 OS05G0156500 OS05G0178400 OS05G0473000 OS05G0521300 OS05G0555100 OS06G0111400 OS06G0154500 OS06G0601500 OS06G0606000 OS07G0471000 OS07G0569100 OS07G0658300 OS08G0191000 OS08G0501700 OS08G0529000 OS10G0510700 OS11G0691100
0.0659967	40	1525	1.69223	Phosphotransferase activity, alcohol group as acceptor	http://amigo.geneontology.org/amigo/term/GO:0016773	OS01G0198200 OS01G0223600 OS01G0545500 OS01G0546000 OS01G0668600 OS01G0682500 OS01G0709500 OS01G0878300 OS02G0136900 OS02G0151100 OS02G0216000 OS02G0694800 OS03G0399532 OS03G0588400 OS03G0602600 OS03G0711800 OS03G0773300 OS04G0307500 OS04G0439600 OS05G0135800 OS05G0372100 OS05G0521300 OS05G0525600 OS06G0154500 OS06G0557700 OS06G0606000 OS07G0107800 OS07G0471000 OS07G0565400 OS08G0138700 OS08G0255…
0.199514	29	1111	1.68404	Signaling	http://amigo.geneontology.org/amigo/term/GO:0023052	OS01G0280500 OS01G0753500 OS02G0216000 OS02G0272600 OS03G0299900 OS03G0324200 OS03G0324300 OS03G0588400 OS03G0700800 OS03G0710500 OS03G0711800 OS04G0307500 OS05G0156500 OS05G0178400 OS05G0473000 OS05G0521300 OS05G0555100 OS06G0111400 OS06G0154500 OS06G0601500 OS06G0606000 OS07G0471000 OS07G0569100 OS07G0658300 OS08G0191000 OS08G0501700 OS08G0529000 OS10G0510700 OS11G0691100
0.110749	36	1381	1.68181	Transporter activity	http://amigo.geneontology.org/amigo/term/GO:0005215	OS01G0117900 OS01G0296900 OS01G0723800 OS01G0902100 OS02G0245800 OS02G0730300 OS03G0149300 OS03G0188100 OS03G0197100 OS03G0215000 OS03G0229500 OS03G0644400 OS03G0700800 OS04G0209200 OS04G0209300 OS04G0405100 OS04G0491700 OS04G0607500 OS04G0620000 OS05G0156900 OS05G0276100 OS05G0495600 OS05G0539600 OS06G0318500 OS06G0589300 OS06G0644200 OS07G0100800 OS07G0464600 OS08G0191000 OS08G0529000 OS09G0125…
0.154319	33	1271	1.67508	Cell communication	http://amigo.geneontology.org/amigo/term/GO:0007154	OS01G0280500 OS01G0668600 OS01G0753500 OS02G0216000 OS02G0272600 OS03G0299900 OS03G0324200 OS03G0324300 OS03G0588400 OS03G0700800 OS03G0710500 OS03G0711800 OS04G0307500 OS05G0156500 OS05G0178400 OS05G0473000 OS05G0521300 OS05G0555100 OS05G0557700 OS06G0111400 OS06G0154500 OS06G0601500 OS06G0606000 OS07G0471000 OS07G0569100 OS07G0614700 OS07G0658300 OS08G0191000 OS08G0501700 OS08G0529000 OS10G0510…
0.055468	45	1745	1.66374	Regulation of transcription, DNA-templated	http://amigo.geneontology.org/amigo/term/GO:0006355	OS01G0302500 OS01G0510800 OS01G0668300 OS01G0730700 OS01G0753500 OS01G0903800 OS01G0977300 OS02G0133000 OS02G0148500 OS02G0149900 OS02G0285900 OS02G0288200 OS02G0663100 OS03G0324200 OS03G0324300 OS03G0336900 OS03G0425900 OS03G0602600 OS03G0860000 OS04G0421700 OS04G0609700 OS05G0350900 OS05G0413000 OS06G0108900 OS06G0130800 OS06G0164400 OS06G0217300 OS06G0571800 OS06G0597800 OS06G0601500 OS07G0108…
0.055468	45	1745	1.66374	Regulation of nucleic acid-templated transcription	http://amigo.geneontology.org/amigo/term/GO:1903506	OS01G0302500 OS01G0510800 OS01G0668300 OS01G0730700 OS01G0753500 OS01G0903800 OS01G0977300 OS02G0133000 OS02G0148500 OS02G0149900 OS02G0285900 OS02G0288200 OS02G0663100 OS03G0324200 OS03G0324300 OS03G0336900 OS03G0425900 OS03G0602600 OS03G0860000 OS04G0421700 OS04G0609700 OS05G0350900 OS05G0413000 OS06G0108900 OS06G0130800 OS06G0164400 OS06G0217300 OS06G0571800 OS06G0597800 OS06G0601500 OS07G0108…
0.055468	45	1745	1.66374	Regulation of RNA biosynthetic process	http://amigo.geneontology.org/amigo/term/GO:2001141	OS01G0302500 OS01G0510800 OS01G0668300 OS01G0730700 OS01G0753500 OS01G0903800 OS01G0977300 OS02G0133000 OS02G0148500 OS02G0149900 OS02G0285900 OS02G0288200 OS02G0663100 OS03G0324200 OS03G0324300 OS03G0336900 OS03G0425900 OS03G0602600 OS03G0860000 OS04G0421700 OS04G0609700 OS05G0350900 OS05G0413000 OS06G0108900 OS06G0130800 OS06G0164400 OS06G0217300 OS06G0571800 OS06G0597800 OS06G0601500 OS07G0108…
0.0582484	45	1754	1.6552	Phosphorylation	http://amigo.geneontology.org/amigo/term/GO:0016310	OS01G0198200 OS01G0223600 OS01G0545500 OS01G0546000 OS01G0668600 OS01G0682500 OS01G0709500 OS01G0878300 OS02G0133000 OS02G0136900 OS02G0151100 OS02G0169300 OS02G0216000 OS02G0565100 OS02G0694800 OS03G0319100 OS03G0588400 OS03G0711800 OS03G0773300 OS04G0307500 OS04G0439600 OS05G0135800 OS05G0178400 OS05G0372100 OS05G0521300 OS05G0525600 OS05G0555100 OS06G0154500 OS06G0557700 OS06G0606000 OS07G0107…
0.055468	48	1881	1.64634	Regulation of RNA metabolic process	http://amigo.geneontology.org/amigo/term/GO:0051252	OS01G0263600 OS01G0302500 OS01G0510800 OS01G0668300 OS01G0730700 OS01G0753500 OS01G0903800 OS01G0977300 OS02G0133000 OS02G0148500 OS02G0149900 OS02G0285900 OS02G0288200 OS02G0663100 OS03G0265600 OS03G0324200 OS03G0324300 OS03G0336900 OS03G0425900 OS03G0602600 OS03G0860000 OS04G0421700 OS04G0609700 OS05G0350900 OS05G0364600 OS05G0413000 OS06G0108900 OS06G0130800 OS06G0164400 OS06G0217300 OS06G0571…
0.055468	49	1922	1.64479	Regulation of nucleobase-containing compound metabolic process	http://amigo.geneontology.org/amigo/term/GO:0019219	OS01G0263600 OS01G0302500 OS01G0510800 OS01G0592900 OS01G0668300 OS01G0730700 OS01G0753500 OS01G0903800 OS01G0977300 OS02G0133000 OS02G0148500 OS02G0149900 OS02G0285900 OS02G0288200 OS02G0663100 OS03G0265600 OS03G0324200 OS03G0324300 OS03G0336900 OS03G0425900 OS03G0602600 OS03G0860000 OS04G0421700 OS04G0609700 OS05G0350900 OS05G0364600 OS05G0413000 OS06G0108900 OS06G0130800 OS06G0164400 OS06G0217…
0.161676	35	1378	1.63865	Protein kinase activity	http://amigo.geneontology.org/amigo/term/GO:0004672	OS01G0198200 OS01G0223600 OS01G0545500 OS01G0546000 OS01G0668600 OS01G0709500 OS01G0878300 OS02G0136900 OS02G0151100 OS02G0216000 OS02G0694800 OS03G0588400 OS03G0711800 OS03G0773300 OS04G0307500 OS04G0439600 OS05G0135800 OS05G0372100 OS05G0521300 OS05G0525600 OS06G0154500 OS06G0557700 OS06G0606000 OS07G0107800 OS07G0471000 OS07G0565400 OS08G0138700 OS08G0255500 OS08G0501700 OS10G0428200 OS10G0510…
0.055468	48	1892	1.63677	RNA biosynthetic process	http://amigo.geneontology.org/amigo/term/GO:0032774	OS01G0302500 OS01G0510800 OS01G0668300 OS01G0730700 OS01G0753500 OS01G0858000 OS01G0889200 OS01G0903800 OS01G0977300 OS02G0133000 OS02G0148500 OS02G0149900 OS02G0285900 OS02G0288200 OS02G0663100 OS03G0324200 OS03G0324300 OS03G0336900 OS03G0425900 OS03G0602600 OS03G0860000 OS04G0421700 OS04G0609700 OS05G0350900 OS05G0358200 OS05G0413000 OS06G0108900 OS06G0130800 OS06G0164400 OS06G0217300 OS06G0571…
0.055468	50	1973	1.63498	Regulation of cellular macromolecule biosynthetic process	http://amigo.geneontology.org/amigo/term/GO:2000112	OS01G0302500 OS01G0510800 OS01G0668300 OS01G0730700 OS01G0753500 OS01G0903800 OS01G0977300 OS01G0977600 OS02G0133000 OS02G0148500 OS02G0149900 OS02G0285900 OS02G0288200 OS02G0663100 OS03G0324200 OS03G0324300 OS03G0336900 OS03G0425900 OS03G0602600 OS03G0860000 OS04G0421700 OS04G0609700 OS05G0350900 OS05G0413000 OS05G0534600 OS06G0108900 OS06G0130800 OS06G0164400 OS06G0217300 OS06G0223800 OS06G0571…
0.055468	50	1977	1.63167	Regulation of macromolecule biosynthetic process	http://amigo.geneontology.org/amigo/term/GO:0010556	OS01G0302500 OS01G0510800 OS01G0668300 OS01G0730700 OS01G0753500 OS01G0903800 OS01G0977300 OS01G0977600 OS02G0133000 OS02G0148500 OS02G0149900 OS02G0285900 OS02G0288200 OS02G0663100 OS03G0324200 OS03G0324300 OS03G0336900 OS03G0425900 OS03G0602600 OS03G0860000 OS04G0421700 OS04G0609700 OS05G0350900 OS05G0413000 OS05G0534600 OS06G0108900 OS06G0130800 OS06G0164400 OS06G0217300 OS06G0223800 OS06G0571…
0.154319	37	1473	1.62057	Protein phosphorylation	http://amigo.geneontology.org/amigo/term/GO:0006468	OS01G0198200 OS01G0223600 OS01G0545500 OS01G0546000 OS01G0668600 OS01G0709500 OS01G0878300 OS02G0133000 OS02G0136900 OS02G0151100 OS02G0216000 OS02G0694800 OS03G0588400 OS03G0711800 OS03G0773300 OS04G0307500 OS04G0439600 OS05G0135800 OS05G0178400 OS05G0372100 OS05G0521300 OS05G0525600 OS05G0555100 OS06G0154500 OS06G0557700 OS06G0606000 OS07G0107800 OS07G0471000 OS07G0495100 OS07G0565400 OS08G0138…
0.0659967	47	1881	1.61205	Transcription, DNA-templated	http://amigo.geneontology.org/amigo/term/GO:0006351	OS01G0302500 OS01G0510800 OS01G0668300 OS01G0730700 OS01G0753500 OS01G0858000 OS01G0889200 OS01G0903800 OS01G0977300 OS02G0133000 OS02G0148500 OS02G0149900 OS02G0285900 OS02G0288200 OS02G0663100 OS03G0324200 OS03G0324300 OS03G0336900 OS03G0425900 OS03G0602600 OS03G0860000 OS04G0421700 OS04G0609700 OS05G0350900 OS05G0413000 OS06G0108900 OS06G0130800 OS06G0164400 OS06G0217300 OS06G0571800 OS06G0597…
0.0676366	47	1887	1.60692	Nucleic acid-templated transcription	http://amigo.geneontology.org/amigo/term/GO:0097659	OS01G0302500 OS01G0510800 OS01G0668300 OS01G0730700 OS01G0753500 OS01G0858000 OS01G0889200 OS01G0903800 OS01G0977300 OS02G0133000 OS02G0148500 OS02G0149900 OS02G0285900 OS02G0288200 OS02G0663100 OS03G0324200 OS03G0324300 OS03G0336900 OS03G0425900 OS03G0602600 OS03G0860000 OS04G0421700 OS04G0609700 OS05G0350900 OS05G0413000 OS06G0108900 OS06G0130800 OS06G0164400 OS06G0217300 OS06G0571800 OS06G0597…
0.168777	40	1642	1.57165	Endomembrane system	http://amigo.geneontology.org/amigo/term/GO:0012505	OS01G0140400 OS01G0174500 OS01G0199400 OS01G0631100 OS02G0105100 OS02G0272600 OS02G0302900 OS03G0215000 OS03G0229500 OS03G0292900 OS03G0399532 OS03G0710500 OS03G0803900 OS04G0337201 OS04G0369000 OS04G0570800 OS05G0156300 OS05G0156500 OS05G0276100 OS05G0297900 OS05G0557700 OS06G0154500 OS07G0165100 OS07G0447200 OS07G0471000 OS07G0563800 OS08G0100400 OS08G0130900 OS08G0138700 OS08G0176800 OS08G0191…
