# Supplementary material for: Comparative Genome-Wide Analysis of MicroRNAs and Their Target Genes in Roots of Contrasting Indica Rice Cultivars under Reproductive-Stage Drought
Source: Genes (Basel). 2023 Jul 1;14(7):1390. doi: 10.3390/genes14071390 (PMC10379292; doi:10.3390/genes14071390)
Supplement: Supplementary file 1 [file genes-14-01390-s001.zip › Supplementary Table S2.xlsx]

## Sheet: Known
Supplementary Table S2: Transcripts per million (TPM) count for known microRNAs identified in the contrasting rice cultivars grown under control and terminal drought stress.
miRNA_ID	Precursor	IRC	IRT	NRC	NRT
osa-miR11336-3p	osa-MIR11336	37.8075	1.89085	37.598	3.22253		IRC= IR-64, Root, Control
osa-miR11337-5p	osa-MIR11337	7.58484	0	8.01639	0		IRT= IR-64, Root, Treated
osa-miR11338-5p	osa-MIR11338	0.23338	0	0.677442	0		NRC= N-22, Root, Control
osa-miR11339-5p	osa-MIR11339	0.700139	0	1.35488	0		NRT= N-22, Root, Treated
osa-miR11339-3p	osa-MIR11339	150.296	5.67255	194.877	13.9643
osa-miR11340-5p	osa-MIR11340	1.28359	0	3.16139	0
osa-miR11340-3p	osa-MIR11340	2.21711	0	1.35488	0
osa-miR11341-5p	osa-MIR11341	1.28359	0	2.03233	0
osa-miR11342-5p	osa-MIR11342	2.10042	0	1.6936	0
osa-miR11342-3p	osa-MIR11342	0.816829	0	1.12907	0
osa-miR11343-3p	osa-MIR11343	10.5021	0	21.0007	0.537088
osa-miR1320-5p	osa-MIR1320	0.466759	0.630283	27.7751	12.353
osa-miR1320-3p	osa-MIR1320	0	0	9.14546	2.95398
osa-miR1423-5p	osa-MIR1423	13.3026	0	16.936	0
osa-miR1423-3p	osa-MIR1423	2.3338	0	3.2743	0
osa-miR1425-5p	osa-MIR1425	5.25104	0	4.06465	25.5117
osa-miR1432-5p	osa-MIR1432	9.1018	0	46.9693	1.87981
osa-miR1432-3p	osa-MIR1432	0.350069	0	3.04849	0
osa-miR1436	osa-MIR1436	0.933518	0.630283	3.16139	0.537088
osa-miR1441	osa-MIR1441	0.933518	0	2.14523	0
osa-miR156a	osa-MIR156a	8720.23	9.45424	8306.45	16.9183
osa-miR156b-5p	osa-MIR156b	8803.31	9.45424	8380.18	16.6497
osa-miR156b-3p	osa-MIR156b	25.6718	1.89085	26.0815	0
osa-miR156c-5p	osa-MIR156c	8801.91	9.45424	8378.37	16.6497
osa-miR156c-3p	osa-MIR156c	26.3719	1.26057	25.7428	1.87981
osa-miR156d	osa-MIR156d	9785.61	14.4965	9421.41	61.4966
osa-miR156e	osa-MIR156e	8720.23	9.45424	8306.45	16.9183
osa-miR156f-5p	osa-MIR156f	9783.74	13.8662	9417.34	60.6909
osa-miR156f-3p	osa-MIR156f	3.26731	0	3.83884	0
osa-miR156g-5p	osa-MIR156g	8801.91	9.45424	8378.49	16.6497
osa-miR156g-3p	osa-MIR156g	26.2552	1.26057	25.7428	1.87981
osa-miR156h-5p	osa-MIR156h	9783.74	13.8662	9417.34	60.6909
osa-miR156h-3p	osa-MIR156h	3.26731	0	3.83884	0
osa-miR156i	osa-MIR156i	8720.23	9.45424	8306.45	16.9183
osa-miR156j-5p	osa-MIR156j	9783.74	13.8662	9417.23	60.6909
osa-miR156j-3p	osa-MIR156j	2.10042	0.630283	2.37105	8.5934
osa-miR156k	osa-MIR156k	22.9879	0	22.2427	0
osa-miR156l-5p	osa-MIR156l	458.824	0	84.6802	0.268544
osa-miR156l-3p	osa-MIR156l	3.15062	0	3.61302	0
osa-miR159a.2	osa-MIR159a	1.1669	0	0.451628	0
osa-miR159a.1	osa-MIR159a	272.004	17.6479	143.166	122.187
osa-miR159b	osa-MIR159b	272.004	17.6479	143.166	122.187
osa-miR159c	osa-MIR159c	15.8698	0	5.87116	0
osa-miR159d	osa-MIR159d	15.9865	0	6.09698	0
osa-miR159e	osa-MIR159e	16.1032	0	5.98407	0.268544
osa-miR159f	osa-MIR159f	132.093	0	107.149	7.25069
osa-miR160a-5p	osa-MIR160a	7.58484	0	7.90349	0
osa-miR160b-5p	osa-MIR160b	7.58484	0	7.90349	0
osa-miR160c-5p	osa-MIR160c	7.58484	0	7.90349	0
osa-miR160d-5p	osa-MIR160d	7.23477	0	7.90349	0
osa-miR160e-5p	osa-MIR160e	7.81822	0	8.24221	0
osa-miR162a	osa-MIR162a	73.8646	0	122.504	3.22253
osa-miR162b	osa-MIR162b	5.7178	0	8.58093	0
osa-miR164a	osa-MIR164a	56.3612	1.26057	34.0979	0.537088
osa-miR164b	osa-MIR164b	56.4779	1.26057	33.7592	0.537088
osa-miR164d	osa-MIR164d	55.1943	1.26057	33.5334	0
osa-miR164e	osa-MIR164e	39.5578	1.26057	23.4846	0
osa-miR164f	osa-MIR164f	56.4779	1.26057	33.7592	0.537088
osa-miR166a-5p	osa-MIR166a	15.6364	19.5388	12.3069	8.86195
osa-miR166a-3p	osa-MIR166a	470.843	33.405	333.866	226.383
osa-miR166b-5p	osa-MIR166b	14.1195	0	10.0487	2.68544
osa-miR166b-3p	osa-MIR166b	466.759	33.405	328.898	223.16
osa-miR166c-5p	osa-MIR166c	0.933518	0	0.903256	1.61126
osa-miR166c-3p	osa-MIR166c	412.732	35.2958	276.509	435.578
osa-miR166d-5p	osa-MIR166d	25.5551	0.630283	15.0166	5.37088
osa-miR166d-3p	osa-MIR166d	470.843	33.405	333.866	226.383
osa-miR166e-5p	osa-MIR166e	14.4695	18.9085	10.7262	8.86195
osa-miR166f	osa-MIR166f	470.843	33.405	333.866	226.383
osa-miR166g-3p	osa-MIR166g	181.103	7.5634	188.555	84.5913
osa-miR166h-5p	osa-MIR166h	0.350069	0	0	1.61126
osa-miR166h-3p	osa-MIR166h	123.574	6.93311	130.633	76.8036
osa-miR166i-3p	osa-MIR166i	1.63366	0	5.19372	0.268544
osa-miR166j-5p	osa-MIR166j	24.5049	0.630283	36.2431	14.2328
osa-miR166j-3p	osa-MIR166j	411.915	35.9261	276.057	438.532
osa-miR166k-3p	osa-MIR166k	1.86704	0.630283	0.677442	22.5577
osa-miR166l-5p	osa-MIR166l	0	0	0	1.87981
osa-miR166l-3p	osa-MIR166l	6.8847	1.26057	4.855	23.3633
osa-miR166m	osa-MIR166m	335.717	11.9754	237.782	49.1435
osa-miR167a-5p	osa-MIR167a	39.2078	0	50.5823	13.9643
osa-miR167b	osa-MIR167b	39.3245	0	51.1468	13.9643
osa-miR167c-5p	osa-MIR167c	39.2078	0	50.5823	13.9643
osa-miR167d-5p	osa-MIR167d	147.029	1.89085	151.521	67.4045
osa-miR167e-5p	osa-MIR167e	81.7995	1.89085	98.9065	60.1538
osa-miR167f	osa-MIR167f	147.263	1.89085	152.311	67.4045
osa-miR167g	osa-MIR167g	152.864	1.89085	154.908	67.136
osa-miR167h-5p	osa-MIR167h	146.679	1.89085	151.408	67.4045
osa-miR167h-3p	osa-MIR167h	5.95118	0	7.00023	48.875
osa-miR167i-5p	osa-MIR167i	81.5662	1.89085	99.2452	60.1538
osa-miR167j	osa-MIR167j	147.379	1.89085	152.65	67.4045
osa-miR168a-5p	osa-MIR168a	118.44	6.93311	83.4382	59.3482
osa-miR168a-3p	osa-MIR168a	56.5945	1.89085	51.8243	11.2788
osa-miR169f.2	osa-MIR169f	0.700139	0	2.59686	0
osa-miR171b	osa-MIR171b	3.85076	0	3.61302	0.268544
osa-miR171c-3p	osa-MIR171c	3.85076	0	3.61302	0.268544
osa-miR171d-3p	osa-MIR171d	2.80055	0	2.70977	0.268544
osa-miR171e-3p	osa-MIR171e	2.80055	0	2.70977	0.268544
osa-miR171f-3p	osa-MIR171f	4.20083	0	3.83884	0.268544
osa-miR171g	osa-MIR171g	1.05021	0	0.903256	0
osa-miR172a	osa-MIR172a	2.3338	0	1.6936	0.537088
osa-miR172b	osa-MIR172b	0.700139	0	1.35488	0.537088
osa-miR172c	osa-MIR172c	1.28359	0	1.5807	0.537088
osa-miR172d-5p	osa-MIR172d	23.4546	0	12.7585	0
osa-miR172d-3p	osa-MIR172d	2.3338	0	1.6936	0.537088
osa-miR1846a-5p	osa-MIR1846a	5.60111	0.630283	3.16139	0.537088
osa-miR1846b-5p	osa-MIR1846b	5.60111	0.630283	3.16139	0.537088
osa-miR1846e	osa-MIR1846e	5.48442	0.630283	7.79058	15.8441
osa-miR1850.1	osa-MIR1850	2.80055	1.26057	2.48395	51.2919
osa-miR1850.3	osa-MIR1850	2.10042	0	1.91942	0
osa-miR1851	osa-MIR1851	1.28359	0	0.112907	0
osa-miR1857-5p	osa-MIR1857	0.466759	0	1.12907	0
osa-miR1860-5p	osa-MIR1860	5.25104	0	2.48395	0
osa-miR1860-3p	osa-MIR1860	3.384	0	2.48395	0
osa-miR1861b	osa-MIR1861b	1.86704	0	13.5488	0
osa-miR1861c	osa-MIR1861c	0.466759	0	1.01616	0
osa-miR1861e	osa-MIR1861e	14.0028	0	7.79058	0
osa-miR1861f	osa-MIR1861f	1.86704	0	13.5488	0
osa-miR1861g	osa-MIR1861g	2.80055	0	1.24198	0
osa-miR1861h	osa-MIR1861h	1.86704	0	0.338721	0
osa-miR1861i	osa-MIR1861i	1.86704	0	13.5488	0
osa-miR1861j	osa-MIR1861j	1.86704	0	0.338721	0
osa-miR1861k	osa-MIR1861k	14.0028	0	7.79058	0
osa-miR1861l	osa-MIR1861l	1.86704	0	13.5488	0
osa-miR1861m	osa-MIR1861m	14.0028	0	7.79058	0
osa-miR1862a	osa-MIR1862a	2.10042	0	1.6936	0.268544
osa-miR1862b	osa-MIR1862b	2.10042	0	1.6936	0.268544
osa-miR1862c	osa-MIR1862c	1.28359	0	1.5807	0.268544
osa-miR1862d	osa-MIR1862d	109.338	4.41198	150.166	1.61126
osa-miR1862e	osa-MIR1862e	13.8861	0	9.71	1.87981
osa-miR1863a	osa-MIR1863a	10.7355	0	10.1616	1.34272
osa-miR1863b	osa-MIR1863b	15.7531	0	12.194	0
osa-miR1863b.2	osa-MIR1863b	1.75035	0	1.80651	0
osa-miR1863c	osa-MIR1863c	2.3338	0	0.338721	0
osa-miR1864	osa-MIR1864	2.45049	0	2.93558	0
osa-miR1868	osa-MIR1868	2.68387	0.630283	4.40337	0.268544
osa-miR1870-5p	osa-MIR1870	5.7178	0	4.96791	1.07418
osa-miR1870-3p	osa-MIR1870	1.86704	0	0.903256	0
osa-miR1871	osa-MIR1871	80.3993	0.630283	88.632	2.4169
osa-miR1873	osa-MIR1873	61.8456	0	71.4701	1.07418
osa-miR1874-5p	osa-MIR1874	1.1669	0	0	0
osa-miR1874-3p	osa-MIR1874	19.0204	0	0.225814	0
osa-miR1875	osa-MIR1875	1.28359	0	0.903256	0
osa-miR1876	osa-MIR1876	4.20083	3.7817	3.50012	5.10233
osa-miR1878	osa-MIR1878	12.1357	0	10.2745	1.61126
osa-miR1879	osa-MIR1879	4.31752	0.630283	2.59686	0.537088
osa-miR1881	osa-MIR1881	0.23338	0	0.112907	1.34272
osa-miR1883a	osa-MIR1883a	1.05021	0	6.4357	0
osa-miR1883b	osa-MIR1883b	0.23338	0	5.87116	0
osa-miR2055	osa-MIR2055	2.80055	0	1.35488	2.68544
osa-miR2106	osa-MIR2106	9.80194	6.93311	8.35511	0.268544
osa-miR2120	osa-MIR2120	1.40028	0	2.82267	0
osa-miR2120b-5p	osa-MIR2120b	2.80055	0	7.11314	0
osa-miR2120b-3p	osa-MIR2120b	0.466759	0	1.80651	0
osa-miR2121a	osa-MIR2121a	0.350069	0	0.677442	1.61126
osa-miR2121b	osa-MIR2121b	0.350069	0	0.677442	1.61126
osa-miR2863b	osa-MIR2863b	8.0516	0	9.59709	0
osa-miR2863c	osa-MIR2863c	1.05021	0	0.790349	0.268544
osa-miR2867-3p	osa-MIR2867	0.466759	0	3.38721	0.537088
osa-miR2871a-5p	osa-MIR2871a	2.3338	0	0.790349	5.63942
osa-miR2871a-3p	osa-MIR2871a	1.63366	0	1.12907	0.268544
osa-miR2871b-5p	osa-MIR2871b	1.28359	0	0.564535	0
osa-miR2871b-3p	osa-MIR2871b	1.1669	0	0.790349	0.268544
osa-miR2873a	osa-MIR2873a	0	0	0	2.4169
osa-miR2873b	osa-MIR2873b	1.98373	0	0.790349	0
osa-miR2876-3p	osa-MIR2876	0	0	0	3.75961
osa-miR2877	osa-MIR2877	0.350069	0	3.72593	0
osa-miR2878-5p	osa-MIR2878	11.2022	0	13.8876	0.805632
osa-miR2878-3p	osa-MIR2878	0.23338	0	1.01616	0
osa-miR2880	osa-MIR2880	3.50069	0	0	0
osa-miR319a-3p.2-3p	osa-MIR319a	37.1074	0	31.7269	0.268544
osa-miR319b	osa-MIR319b	52.9772	0.630283	54.5341	1.34272
osa-miR390-5p	osa-MIR390	0	0	0.112907	1.34272
osa-miR390-3p	osa-MIR390	1.05021	0	1.12907	0
osa-miR393a	osa-MIR393a	3.384	0.630283	4.96791	1.61126
osa-miR393b-5p	osa-MIR393b	3.384	0.630283	5.30663	5.63942
osa-miR394	osa-MIR394	2.3338	0	1.24198	0
osa-miR395b	osa-MIR395b	0.583449	0	1.01616	0
osa-miR395d	osa-MIR395d	0.700139	0	1.01616	0
osa-miR395e	osa-MIR395e	0.700139	0	1.01616	0
osa-miR395g	osa-MIR395g	0.700139	0	1.01616	0
osa-miR395s	osa-MIR395s	0.700139	0	1.01616	0
osa-miR395y	osa-MIR395y	0.700139	0	1.01616	0
osa-miR396a-5p	osa-MIR396a	10.5021	0	11.8552	0.268544
osa-miR396a-3p	osa-MIR396a	4.43421	0	7.56477	0
osa-miR396b-5p	osa-MIR396b	10.5021	0	11.8552	0.268544
osa-miR396b-3p	osa-MIR396b	4.31752	0	5.87116	0
osa-miR396c-5p	osa-MIR396c	11.3189	0	13.0972	0.268544
osa-miR396d	osa-MIR396d	37.9242	0	43.8079	2.4169
osa-miR396e-5p	osa-MIR396e	201.99	1.26057	193.861	16.1126
osa-miR396f-5p	osa-MIR396f	201.99	1.26057	193.974	16.1126
osa-miR396g	osa-MIR396g	38.0409	0	44.0337	2.4169
osa-miR396h	osa-MIR396h	38.0409	0	44.0337	2.4169
osa-miR3979-5p	osa-MIR3979	1.40028	2.52113	0.677442	0
osa-miR3979-3p	osa-MIR3979	16.8033	5.04226	2.03233	0
osa-miR397a	osa-MIR397a	22.2878	1.26057	10.5003	3.22253
osa-miR397b	osa-MIR397b	76.1984	1.89085	35.5657	11.0103
osa-miR3981-3p	osa-MIR3981	3.15062	0	0.338721	0
osa-miR398b	osa-MIR398b	2.10042	0	1.01616	0
osa-miR408-5p	osa-MIR408	9.33518	0	5.87116	0
osa-miR408-3p	osa-MIR408	12.1357	0	7.56477	0.805632
osa-miR437	osa-MIR437	1.1669	0	0.451628	0
osa-miR443	osa-MIR443	1.75035	0	1.35488	0
osa-miR444a-3p.2	osa-MIR444a	2.68387	0	1.35488	2.4169
osa-miR444b.2	osa-MIR444b	27.8889	6.93311	21.0007	33.8365
osa-miR444b.1	osa-MIR444b	12.3691	0.630283	10.952	83.7857
osa-miR444c.2	osa-MIR444c	27.8889	6.93311	21.0007	33.8365
osa-miR444c.1	osa-MIR444c	12.3691	0.630283	10.952	83.7857
osa-miR444d.3	osa-MIR444d	2.45049	0	3.16139	0
osa-miR444d.2	osa-MIR444d	2.45049	0	1.35488	2.4169
osa-miR444e	osa-MIR444e	2.80055	0	1.12907	1.61126
osa-miR444f	osa-MIR444f	2.45049	0	2.03233	0.537088
osa-miR5072	osa-MIR5072	8.86842	80.6762	9.25837	6.44505
osa-miR5077	osa-MIR5077	80.9827	106.518	45.8402	87.8139
osa-miR5079a	osa-MIR5079a	0	0	0	2.68544
osa-miR5079b	osa-MIR5079b	0	0	0	2.68544
osa-miR5082	osa-MIR5082	7.58484	3.7817	2.14523	2.68544
osa-miR5083	osa-MIR5083	47.8428	53.5741	63.7924	0.805632
osa-miR5143a	osa-MIR5143a	8.16829	0	3.16139	0
osa-miR5143b	osa-MIR5143b	8.16829	0	3.04849	0
osa-miR5144-5p	osa-MIR5144	76.5485	0	36.4689	8.5934
osa-miR5144-3p	osa-MIR5144	0.23338	0	0.451628	4.02816
osa-miR5145	osa-MIR5145	4.08414	0	4.51628	0.537088
osa-miR5148a	osa-MIR5148a	1.1669	0	1.91942	0.805632
osa-miR5148b	osa-MIR5148b	1.1669	0	2.14523	0.805632
osa-miR5148c	osa-MIR5148c	1.1669	0	2.14523	0.805632
osa-miR5149	osa-MIR5149	0.466759	1.89085	0.451628	0
osa-miR5150-5p	osa-MIR5150	20.6541	1.89085	92.0192	0.805632
osa-miR5150-3p	osa-MIR5150	2.68387	0	1.91942	0
osa-miR5151	osa-MIR5151	2.21711	0	2.14523	0
osa-miR5153	osa-MIR5153	1.98373	0	0.338721	0
osa-miR5156	osa-MIR5156	0	0	1.80651	0
osa-miR5160	osa-MIR5160	0.583449	0	1.24198	0
osa-miR528-5p	osa-MIR528	14.4695	0.630283	8.35511	8.86195
osa-miR528-3p	osa-MIR528	6.8847	0	1.5807	0
osa-miR531a	osa-MIR531a	63.3626	40.9684	0	35.7163
osa-miR531b	osa-MIR531b	63.3626	39.0775	0	34.1051
osa-miR531c	osa-MIR531c	63.3626	40.9684	0	35.7163
osa-miR535-5p	osa-MIR535	7.58484	1.89085	11.5165	5.37088
osa-miR535-3p	osa-MIR535	0.700139	0	1.5807	6.44505
osa-miR5493	osa-MIR5493	0	0.630283	0.225814	1.07418
osa-miR5504	osa-MIR5504	12.6025	0	14.7908	0
osa-miR5508	osa-MIR5508	3.26731	1.89085	1.46779	0
osa-miR5513	osa-MIR5513	11.2022	0	11.5165	1.07418
osa-miR5536	osa-MIR5536	1.1669	0	1.12907	0
osa-miR5540	osa-MIR5540	1.28359	0	0.790349	0.268544
osa-miR5788	osa-MIR5788	4.20083	0	2.70977	0
osa-miR5794	osa-MIR5794	12.019	0	7.11314	6.98214
osa-miR5799	osa-MIR5799	1.75035	0	2.37105	0.537088
osa-miR5801c-5p	osa-MIR5801c	10.6188	0	10.6133	0
osa-miR5814	osa-MIR5814	2.21711	0	2.25814	0
osa-miR5816	osa-MIR5816	3.03393	0	2.82267	0
osa-miR5825	osa-MIR5825	1.63366	0	0.903256	0
osa-miR6245b-5p	osa-MIR6245b	0.23338	0	1.01616	0
osa-miR6249a	osa-MIR6249a	0.700139	0	1.6936	1.61126
osa-miR6249b	osa-MIR6249b	0.700139	0	1.6936	1.61126
osa-miR6250	osa-MIR6250	11.2022	0	9.59709	1.34272
osa-miR6253	osa-MIR6253	1.75035	2.52113	1.24198	1.87981
osa-miR6255	osa-MIR6255	2.80055	0	2.37105	0
osa-miR6256	osa-MIR6256	0.933518	3.7817	1.12907	0
osa-miR7694-3p	osa-MIR7694	1.75035	0	1.6936	0
osa-miR812a	osa-MIR812a	9.21849	0.630283	12.5327	0.537088
osa-miR812b	osa-MIR812b	5.48442	0.630283	6.32279	0.537088
osa-miR812c	osa-MIR812c	9.21849	0.630283	12.5327	0.537088
osa-miR812d	osa-MIR812d	5.36773	0.630283	6.09698	0.537088
osa-miR812e	osa-MIR812e	9.21849	0.630283	12.5327	0.537088
osa-miR812f	osa-MIR812f	4.5509	0.630283	6.32279	0
osa-miR812g	osa-MIR812g	4.90097	0	6.20988	0
osa-miR812h	osa-MIR812h	5.95118	0	7.79058	0
osa-miR812i	osa-MIR812i	5.95118	0	7.79058	0
osa-miR812j	osa-MIR812j	6.30125	0	9.37128	0
osa-miR812k	osa-MIR812k	3.26731	0	2.03233	2.68544
osa-miR812l	osa-MIR812l	3.15062	0	2.14523	2.68544
osa-miR812m	osa-MIR812m	3.26731	0	2.03233	2.68544
osa-miR812n-5p	osa-MIR812n	0.933518	0	1.5807	0
osa-miR812n-3p	osa-MIR812n	11.4356	0	25.4041	2.95398
osa-miR812o-5p	osa-MIR812o	1.1669	0	0.790349	0
osa-miR812o-3p	osa-MIR812o	3.26731	0	2.37105	0
osa-miR812p	osa-MIR812p	10.3854	0	18.4038	0
osa-miR812s	osa-MIR812s	5.95118	0	10.1616	0
osa-miR812t	osa-MIR812t	11.9024	0	26.0815	2.95398
osa-miR812u	osa-MIR812u	11.5523	0	25.517	2.95398
osa-miR812v	osa-MIR812v	2.3338	0.630283	3.72593	0
osa-miR814a	osa-MIR814a	16.8033	0	12.9843	0
osa-miR814b	osa-MIR814b	16.8033	0	12.9843	0
osa-miR814c	osa-MIR814c	16.8033	0	12.9843	0
osa-miR815a	osa-MIR815a	1.05021	0	1.6936	2.95398
osa-miR815b	osa-MIR815b	2.3338	1.89085	4.51628	6.7136
osa-miR815c	osa-MIR815c	1.51697	1.26057	2.93558	4.83379
osa-miR818a	osa-MIR818a	1.28359	0	1.46779	0
osa-miR818b	osa-MIR818b	1.63366	0	3.16139	0
osa-miR818c	osa-MIR818c	2.10042	0	1.80651	0
osa-miR818d	osa-MIR818d	4.31752	0	8.91965	0
osa-miR818e	osa-MIR818e	1.63366	0	3.16139	0
osa-miR820a	osa-MIR820a	99.0696	3.15141	169.699	5.90797
osa-miR820b	osa-MIR820b	99.0696	3.15141	169.699	5.90797
osa-miR820c	osa-MIR820c	99.0696	3.15141	169.699	5.90797
osa-miR827	osa-MIR827	9.1018	0	3.16139	0
