# Supplementary material for: Comparative Genome-Wide Analysis of MicroRNAs and Their Target Genes in Roots of Contrasting Indica Rice Cultivars under Reproductive-Stage Drought
Source: Genes (Basel). 2023 Jul 1;14(7):1390. doi: 10.3390/genes14071390 (PMC10379292; doi:10.3390/genes14071390)
Supplement: Supplementary file 1 [file genes-14-01390-s001.zip › Supplementary Table S3.xlsx]

## Sheet: Novel miRNA
Supplementary Table S3: Novel microRNAs identified to be expressed in the contrasting rice cultivars grown under control and drought stress conditions.
miRNA_ID (miRDeep2)	Tentative ID	Chromosome	Mature sequence	sRNA length	strand	Precursor sequence	Precursor length	start	end	Star sequence	GC%	AU%	MFE	AMFE	MFEI	Pvalue	Structure
9_36686	Novel-osa-1	9	UACCAAUCCGGGACUAAAGAUCA	23	-	UACCAAUCCGGGACUAAAGAUCACUAUCCCGGGUGAAAUAACCGGGACUAAAGAACGAUUUAUAGUCCCGGUUGGU	76	12063194	12063270	GAUUUAUAGUCCCGGUUGGU	46.0526	53.9474	-40.2	-52.8947	1.14857	0.01	.(((((......)))))..((((((((((((.(((....))).))))))))))))(((((((..(((.....)))..)))))))......(((((((......)))))))...
8_34564	Novel-osa-2	8	AUGGCUUGUGGCUAAAACCA	20	-	GGUUUUAGCUUCAAGCCUUCUGUCUGACCAUUUUGACAAUUGGAUGGCUUGUGGCUAAAACCA	63	27121100	27121163	GGUUUUAGCUUCAAGCCUUCUG	42.8571	57.1429	-38.4	-60.9524	1.42222	0.01	.........(((.(..((((((..((..((((((..((((((((..(......)..))))))))......))))))..))))))))..).))).................
3_12986	Novel-osa-3	3	ACCAACCGGGACUAAAGAUA	20	+	ACCAACCGGGACUAAAGAUACCGGGACUAAAGAUCGAUCUGGUUAUUUCACCCGGGAUUAAAUAUAGUGAUCUUUAGUCCUGAAUUCGUAGUCCCGGUUGGAUAAUC	107	22159775	22159882	AUUCGUAGUCCCGGUUGGAUAAUC	42.9907	57.0093	-52.4	-48.972	1.13913	0.01	................((((...((((((((....(((((((((((((((.........)))))))))))....))))....)))......))))).))))...........
5_23658	Novel-osa-4	5	AUGAAUGUAGACAAUGCUAGA	21	-	UUAGCAUUGUCCAUAUACAUAUAGAUGUAAUGAAUCUAACACAUACAUAUGUCUAGAUUCAUUAUAUGAUGAAUGUAGACAAUGCUAGA	89	21214606	21214695	UUAGCAUUGUCCAUAUACAU	28.0899	71.9101	-38.2	-42.9213	1.528	0.01	..((((((.(((((((....))))))).))))))..(((.....((......(((((((.(((.....((....)).....)))))))))).......)).....))).
5_22900	Novel-osa-5	5	CCCUCGAACUUUCAAUACCGGA	22	-	CCCUCGAACUUUCAAUACCGGACACUUAACCCCCCAGAUUUGAGGGUGUAUUAUACCCGGUUUUGUAGUUCAGG	74	3558339	3558413	CCGGUUUUGUAGUUCAGG	47.2973	52.7027	-36.34	-49.1081	1.03829	0.01	.....(..((...(((((((...............)))))))...))..)...........((((.((((...((((((((.....))))))))..)))).))))....
10_39226	Novel-osa-6	10	GAGUACUUCGAUUCUGAUGCA	21	-	GCAUCAACUUCGGAAUACUCAAGUCAACGCACUAUGAUUUCUGAAGAGUACUUCGAUUCUGAUGCA	66	11036980	11037046	GCAUCAACUUCGGAAUACUCA	40.9091	59.0909	-31.4	-47.5758	1.16296	0.02	.((((..((((.....(((((....))))).........(((((((((......)))))))))..))))..((..((((((.....))).)))...)).......))))..
2_8756	Novel-osa-7	2	UUAAUGAAUGUAGACACA	18	+	UUAAUGAAUGUAGACACAUAUAUAUAUGUCUAGAUUCAUUAACUUAUAUAUGAAUGUUGUGUCUACAUUCAUUAAUAUC	79	34508196	34508275	GUGUCUACAUUCAUUAAUAUC	22.7848	77.2152	-45.1	-57.0886	2.50556	0.01	.........................(((((((((..(((((....)).)))...)).....)))))))......(((((.((((((.((....)).)))))).)))))
7_30789	Novel-osa-8	7	UAAGGAAUUUUAGAGGGAUG	20	-	UAAGGAAUUUUAGAGGGAUGUGACACAUCCGCUCUAGAUUUGUAGUAAUAGAAUAUAUUACAUCCCUAUAAAAUCUCUU	79	17452545	17452624	AUCCCUAUAAAAUCUCUU	31.6456	68.3544	-32.8	-41.519	1.312	0.01	...................(((((((((.......(((....))).........((((((((..(((((........))))).)))))))).......))))))))).
12_45316	Novel-osa-9	12	UCUCACUCUAGUUCAAUUAAAUG	23	-	UCUCACUCUAGUUCAAUUAAAUGAAUUAAAUUUCACUUUUUUGGGGUUUAGUUCAUUUAGUUGAAUUAGAGUGGGUC	77	13825386	13825463	AUUUAGUUGAAUUAGAGUGGGUC	29.8701	70.1299	-63.7	-82.7273	2.76957	0.01	...((((.(((((((((......)))))))))(((((((..((((.....))))...))))))).))))((((..((((((.......))))))..))))..........
7_29334	Novel-osa-10	7	GCUUGAACUUCCAGAAACG	19	+	GCUUGAACUUCCAGAAACGGUAGGAGGCCGGUGUCCAGCAGGAUGUCAAUCCGAGGUCACGUUUUUGGAGUGUAAAG	77	20218475	20218552	GUUUUUGGAGUGUAAAG	51.9481	48.0519	-33.8	-43.8961	0.845	0.04	...........(((((..(((..((((..............(((((.((..((((((...(((((...)))))......))))))...)).)))))))))))).)))))
3_12894	Novel-osa-11	3	UCCAUCAAGGAUGAGGACGUG	21	+	UCCAUCAAGGAUGAGGACGUGUCAUCUUAUUAAUUUCGUGCGAUGGCUGGUAAUAGGAUGCCAUGUCCUCAUCCUAGGUG	80	20726905	20726985	AUGUCCUCAUCCUAGGUG	46.25	53.75	-53.8	-67.25	1.45405	0.01	....((((..((((......)))))))).......((((((((..((((((.(((..(((((...)))))..)))...)).))))..))).)))))...............
8_33491	Novel-osa-12	8	AGUUCUUUUGGAUCAUCUGUC	21	-	AGUUCUUUUGGAUCAUCUGUCUAACUGUUGUUGUUGUCUCAGUUUGAACAUAAUGGUAGUGAGACGGAUGAUCUUGAAAUG	81	4728575	4728656	CGGAUGAUCUUGAAAUG	37.037	62.963	-42.5	-52.4691	1.41667	0.01	....((((((.((.(..((.((((((((((......((((..(((((((....)))))...))..)))).((((....)))).)))))))))).)).).))))))))...
7_29991	Novel-osa-13	7	GUUGAACUUUAGAAUUUAGUGGGU	24	+	CCACUAAAUUCUAAAGUUCAACAUGCAAGUCCUUGCAUGUUAAACUUUAGAUUGCAUGUUGAACUUUAGAAUUUAGUGGGU	81	29224504	29224585	CCACUAAAUUCUAAAGUUCAAC	33.3333	66.6667	-59.5	-73.4568	2.2037	0.01	(((..(((((....))))).(((((...(((((..(....)...)))))))))).)))..............((((..(((((..((......)).)))))...)))).....
8_31780	Novel-osa-14	8	GGGGUCUCUUAUAGUUUUCACUGC	24	+	GGGGUCUCUUAUAGUUUUCACUGCCAGUAGUGGGGGCGAUGGCAAAGAGAGAGAAAGAAGA	61	2923881	2923942	AAGAGAGAGAAAGAAGA	49.1803	50.8197	-33.1	-54.2623	1.10333	0.05	.....................(((.((.((((((.((((...(((((((((.(...((.(((..((....))..)))))...).))))...))))))))))))))).)).))).
10_38896	Novel-osa-15	10	UAGGUUUGUUUAUUUUGGGACG	22	-	UCCCAAAAUAAAAAAAAACUAGGAUAGGAUGGAGGUUAUGUCCCAUCCAAUCCUAGGUUUGUUUAUUUUGGGACG	75	3413460	3413535	UCCCAAAAUAAAAAAAAACUAGG	37.3333	62.6667	-63.3	-84.4	2.26071	0.01	..................((((((((((((((((((....(.((((....((((((......)))))).)))).)......))))))).))))).)))))).........
2_7183	Novel-osa-16	2	AUUUGUUGUAUUAGGGAAUGUCUCG	25	+	UUCCUAGUACAACAAAUCUGUCAGGAGCUUAUCCAGAUUUGUUGUAUUAGGGAAUGUCUCG	61	10873088	10873149	UUCCUAGUACAACAAAUCUGU	39.3443	60.6557	-61.6	-100.984	2.56667	0.01	..((((..((((((.(........).))))))...))))...((((((((((((..(((((....)))))..)))))))..........)))))...................
12_43758	Novel-osa-17	12	GUGUUUGGGAGAGAGAGG	18	+	GUGUUUGGGAGAGAGAGGCUAAACUUUAGUCCCUGACUUAUGCUUUUGUGAGAGGGACUAAAGUUUAGUCCCUAGUUCCCAAACACCC	88	19914013	19914101	CCUAGUUCCCAAACACCC	45.4545	54.5455	-53.6	-60.9091	1.34	0.01	...............(((....(((.(((((......((((.(((((....))))).))))..))))).)))...)))...((((((..(((((......)))))))))))
7_28330	Novel-osa-18	7	CGAUCUUGUGGCAAGAACUA	20	+	CGAUCUUGUGGCAAGAACUAGGUAGUUCGUUAACUCGCUACACGGUUCUUGUCAUAAGAUCCGA	64	139779	139843	GUUCUUGUCAUAAGAUCCGA	45.3125	54.6875	-52.6	-82.1875	1.81379	0.01	..............((((...((((..((((((......((((((..((((.(((...........)))))))..)))))).........))))))..))))..)))).
6_25152	Novel-osa-19	6	UUUUGGUUGGAUGUGACA	18	+	UUUUGGUUGGAUGUGACACAUACUGUUACAAUGAAUCUGGACAAGCUUUCUAUCCAGAUUCGUUAUACUUAGAAUGUGUCAUAUCCAACCAAAAUCCC	98	10031870	10031968	UGUCAUAUCCAACCAAAAUCCC	36.7347	63.2653	-50.1	-51.1224	1.39167	0.01	..........((..(((((((...((.(((((..........))))).)).)))))))..))(((((((.....)))))))....(((((((...........)))))))
1_424	Novel-osa-20	1	UUCCGGUCGCUGUUUGAGAUG	21	+	UUCCGGUCGCUGUUUGAGAUGGCAGGAGGGGAGGAUAUCUCGUUUCUGUUUGGUGAUGAUGAGGCGGCGGCGGUG	75	4646564	4646639	AUGAGGCGGCGGCGGUG	57.3333	42.6667	-46.7	-62.2667	1.08605	0.04	..((((((((((((((((((.(((((((....))))))).......)).)))).)).))))))))))...((((..((.(((((......)))))))..))))......
11_40438	Novel-osa-21	11	UAUAAGAAUUUAGAACUGGAUC	22	+	UAUAAGAAUUUAGAACUGGAUCGGACAUUUUCUAAUACUACGAAUUUGGACAGCACGUCCCAUCCAGUUCUAGGUUUUUAUAUU	84	4989288	4989372	UCCAGUUCUAGGUUUUUAUAUU	34.5238	65.4762	-48.5	-57.7381	1.67241	0.01	.........((.(..(.((((((.......(((....))).........(((.....)))..................)))))).)..)...)).................
1_3617	Novel-osa-22	1	AGCUGCCGGUUCAUGGAUAC	20	-	AGCUGCCGGUUCAUGGAUACCUCUGCAGUUCAUGCCGGUAGGCCUGCACUUGCAUGGGUUUGCAUGACCUGGGAGAUGA	79	6563810	6563889	UUGCAUGACCUGGGAGAUGA	55.6962	44.3038	-48.6	-61.519	1.10455	0.01	..(((((((((..(((.....(((((..(((..(((((((.........)))))))...)))..)))))........)))...)))))))))..(((.....)))....
4_20415	Novel-osa-23	4	CUUCUGGAGAUUCUUCUGAUGAGGA	25	-	CUUCUGGAGAUUCUUCUGAUGAGGAAAUGGCGAAUGAUCAGUCAGAAUCUGAUGAUUCCUCCUCAGAAGAGGCUUCAGAAGAG	83	31012229	31012312	CUCCUCAGAAGAGGCUUCAGAAGAG	44.5783	55.4217	-41.2	-49.6386	1.11351	0.01	.((((......((((((((....)))))))).....)))).......(((((((((........((((((((....))))))))((((....))))....)))))))))
10_39776	Novel-osa-24	10	CUUCGGUGCUCAGCUCAUAGGC	22	-	CUGUUGGGCAUGAUGCCGCCGAGGUCGAGUUCGUUGUCAAGGACAAUGAUGUCUUCGGUGCUCAGCUCAUAGGC	74	20384678	20384752	CUGUUGGGCAUGAUGCCGCCGAGGUC	55.4054	44.5946	-41.4	-55.9459	1.00976	0.01	..(((((.(((..((((((.((((..((..(((....)))..))..)))).((((.(..(((((...)))))..)....)))).....)))))).....))).)))))..
8_31831	Novel-osa-25	8	UGGAAAAUGCUAGAAUGACU	20	+	UCAUUCUAACAUUUUACAUAUUCAUAUUGAUGUUAAUGAAUAUUGGAAAAUGCUAGAAUGACU	63	3542451	3542514	UCAUUCUAACAUUUUACAUA	23.8095	76.1905	-38.6	-61.2698	2.57333	0.01	..((...((.((..(((.((((....)))).)))...)).))...))..(((((...((((..((((........))))...))))...))))).((((....)))).
1_4335	Novel-osa-26	1	GUGAGAUGACUUGAGAGA	18	-	GUGAGAUGACUUGAGAGAGUUGAGAUUCUUAAGGGAAUAUUCCCCUCCGACUCCUCUCAAGCCUCCACAU	70	18355372	18355442	UCUCAAGCCUCCACAU	47.1429	52.8571	-37.8	-54	1.14545	0.01	((((.((((((.(((.((((((((((((.(((....))))).)))))))))).)))......)))))).))))............((((.((((......))))...)))).
2_8383	Novel-osa-27	2	UAGAGUGUCCCUGAUUGUAGAUG	23	+	UCCUCCAUUGUGAGGGGGUUCUCAGAGGGUACCCUCAGUUAGUGAGGGUACUAUUUAGAGUGUCCCUGAUUGUAGAUG	78	29188706	29188784	UCCUCCAUUGUGAGGGGGUUCUCAGA	48.7179	51.2821	-37.1	-47.5641	0.976316	0.01	...(((((((...((.((((((((((..((.....(.((((.((......))))))...).....)).)).))))))))))..((....)).)))....)))).....
5_23118	Novel-osa-28	5	CAGAACUGGACCAUCUGUCGAACA	24	-	UCUGCUGCUGGUGCCGGUUCUUCGCUCGACGACAGAUGCAGAACUGGACCAUCUGUCGAACA	62	7329802	7329864	UCUGCUGCUGGUGCCGGUUCUU	56.4516	43.5484	-36.42	-58.7419	1.04057	0.04	..(((((..(((((((((((....))...)))))))))..............(((.(..((.(((((((....((.((.....)).)).))))))).))..).))).)))))
12_45747	Novel-osa-29	12	AUUUUAACUGGGACUAAAGAUGCC	24	-	AUUUUAACUGGGACUAAAGAUGCCCAGAUUGAAGGGUUGCUAACCAUUUUUUGACUUGGUAUGCAUCUUUUGUCCCGUUUAUUUCAA	87	22346283	22346370	CAUCUUUUGUCCCGUUUAUUUCAA	36.7816	63.2184	-35.84	-41.1954	1.12	0.01	((((........))))........(((((.......((.((((.(((.(((((((.................)))).)))..))))))).))......))))).........
11_41283	Novel-osa-30	11	GGGGAUUUAGUCUAGUGGUAAGAUA	25	+	AUUUACCACUGUACUGACCCAGUUUUCCAUGUCCCAAAACUUUGCACAUAUGCAAAGCAGACAGAUGGGGAUUUAGUCUAGUGGUAAGAUA	91	24115149	24115240	AUUUACCACUGUACUGACCCAG	40.6593	59.3407	-36	-39.5604	0.972973	0.01	.(((((.....)))))............(((..((...(((((.((.((((((......))))))..)))))))..)).)))...............................
2_8005	Novel-osa-31	2	GCUUAGGGAGGUAUGAACAAACC	23	+	AGUUUGUCCAUGCCUUUCAUGGCAUAAUUCCCUGGAUUCCAGAAUCUCUGGGUGGCUUAGGGAGGUAUGAACAAACC	77	24554363	24554440	AGUUUGUCCAUGCCUUUC	46.7532	53.2468	-34.1	-44.2857	0.947222	0.01	((((....((((((.....(((((.(((((((((((((...)))))).)))))))))))).(((....))).......))))))..(((((......)))))..)))).
7_30606	Novel-osa-32	7	AUUGAUUUUCGUAGAUGGA	19	-	CAUCUACAAAAAUCGUUUCGCUGUGAUAGGUUUAUGGGCUGCACGCGUAAAUUGAUUUUCGUAGAUGGA	69	10751948	10752017	CAUCUACAAAAAUCGUUU	40.5797	59.4203	-33.4	-48.4058	1.19286	0.01	.........((((.(((..((.((((....)))).)).(.((((((((..(((((((.(((.(((....))).))).)))))))..)))))))).)...))).))))..
12_43366	Novel-osa-33	12	CGAUUGGAGGCUCAAACGUG	20	+	CGAUUGGAGGCUCAAACGUGGUUGAAUUGGCACCAAAUUUGGUGAGCUUGUUCCUCACUUUGAGCACUUCAAUCUGG	77	10298965	10299042	CUUUGAGCACUUCAAUCUGG	46.7532	53.2468	-33	-42.8571	0.916667	0.01	.....................((((.....((((((((((.((((.((...(((((................)))))))))))...)).))))))))..))))......
11_41923	Novel-osa-34	11	AACAUAGGAUUGGAUAUGACGU	22	-	AACAUAGGAUUGGAUAUGACGUAAUCUAGUAUUACGAAUCAAGCCAGAUUCUUAGCAGCAAGAUACGUACUAUCUGAUUUUAGAUUGC	88	5412138	5412226	GUACUAUCUGAUUUUAGAUUGC	35.2273	64.7727	-32.8	-37.2727	1.05806	0.01	.(((((...(((......(((((((.(((((.....)))))(((.....)))......)))))))((((.((...(((.(((....)))))).)).))))...))).))))).
4_17574	Novel-osa-35	4	GAAAAGAACUAACUGAAAUUGGAG	24	+	GAAAAGAACUAACUGAAAUUGGAGGUUGUACUCUUCCAAAUUUCAUCUAGUUCUCUUCGU	60	18277775	18277835	CCAAAUUUCAUCUAGUUCUCUUCGU	35	65	-35	-58.3333	1.66667	0.01	.....(((....)))....((((((((((((......((((.......((((((.....(((((..........)))))..)))))).))))))))))....))))))......
4_19977	Novel-osa-36	4	UAUCUGUGACUGCAGAGGACGGCC	24	-	UAUCUGUGACUGCAGAGGACGGCCUUGGUCUCGGCAGGGAUGUCUCUGUGGCCGUCCUCUAUAGUGGAGGGACG	74	24217433	24217507	CCGUCCUCUAUAGUGGAGGGACG	59.4595	40.5405	-52.5	-70.9459	1.19318	0.03	.....((...(((((((....)))))))..))......((((.(((......))))))).((((((...))))))..(((((..((((((..........)))))).))))).
7_31568	Novel-osa-37	7	CUGGAAUUUUCGGACUUGUCC	21	-	AAUGUCCGAAAAAUCUUCAGUUGACUUUACUGUCGGUGCCGAGCUGGAAUUUUCGGACUUGUCC	64	29574675	29574739	AAUGUCCGAAAAAUCUUCAGUU	45.3125	54.6875	-38.81	-60.6406	1.33828	0.01	......(((((.(((((((..(((.(((((((((....((((((.....))))))...))))))))).)))....))).))))....)))))......(((....)))...
1_6091	Novel-osa-38	1	GCUCUCUUCUGAUGAAUCUGGCA	23	-	GCUCUCUUCUGAUGAAUCUGGCAUCAGCGAUCCCUUCGCUUGUCGGCUUCGUUGGUGGGGAGCCG	65	43249093	43249158	UCGGCUUCGUUGGUGGGGAGCCG	58.4615	41.5385	-47.1	-72.4615	1.23947	0.04	............(((((.((((.(...((((.(.(((..((((..(((..((((((.(((.....))).))))))..))))))))))))))).))))).))))).....
3_12252	Novel-osa-39	3	AUGAUUUUAGUGGAAUGUGACA	22	+	AUGAUUUUAGUGGAAUGUGACACAUACUGAUACUACGAAUCUAAACAGUUUAUGUGUCACAUCCUCCAAAAUCACUU	77	10043065	10043142	UCACAUCCUCCAAAAUCACUU	33.7662	66.2338	-31.09	-40.3766	1.19577	0.01	.((((.........((..(((......)))..))......(((..(((((((((..(((.............)))....)))))))))..)))..)))).............
4_20416	Novel-osa-40	4	CUUCUGGAGAUUCUUCUGAUGAGGA	25	-	AACCUCAGAAGAAUGUUCCAGUUUCUGAGAAUGACUCAUCUUCUGGAGAUUCUUCUGAUGAGGA	64	31012287	31012351	AACCUCAGAAGAAUGUUCCAGUUUCU	40.625	59.375	-31.07	-48.5469	1.195	0.05	...(((((((.....))).((((((((((.(((((((((.(((((........((.(((((.......))))).))))))).))))))))).)))))))))).........))))
5_24090	Novel-osa-41	5	CUCAAAAGCUGUGAACUAUUUA	22	-	AAUCCAGCUUCUCCAGCUUUUGGCUUCUUAGUUCAUUUUUGAGAACUACAGAUUCUCAAAAGCUGUGAACUAUUUA	76	26337541	26337617	AAUCCAGCUUCUCCAGCUUUUGGCU	35.5263	64.4737	-30.5	-40.1316	1.12963	0.01	.((((((((((....).))))))))).(((.(..((((((.............(((((((.....)))))))....((((.....)))).))))))..)..))).......
3_13652	Novel-osa-42	3	GUCAUGGUGGACAAAAAUCUCAGC	24	+	GUCAUGGUGGACAAAAAUCUCAGCGCCAACGCCGGUGGCGCUGGGACGUUUUAGCUCACAUU	62	30496299	30496361	GGGACGUUUUAGCUCACAUU	54.8387	45.1613	-42.3	-68.2258	1.24412	0.05	((((((.....((....))))))))...............((((((((.((...((((((((.((....((((......)))).....)).))))))))....)))))))))).
1_721	Novel-osa-43	1	CUACUUGUAUAGCCUGAGU	19	+	UCAGGCUACUACUAUGUAGUGUUUGCAUCUUUUAGUAUGGUGUGCAACAUUUUGCUACUUGUAUAGCCUGAGU	73	8387014	8387087	UCAGGCUACUACUAUGUAGUG	38.3562	61.6438	-29.9	-40.9589	1.06786	0.02	.....................(((.(((.(..(((((.(..((........)).).)))))..)..)))..((((((((((....))))))....))))....)))..
5_21861	Novel-osa-44	5	GCUUGAUGUUGAGGAUGCUGCA	22	+	CUUCAUCCAUCAUCUUUCAAGCAUGUUUUGCUUGUUGGUUAUUCAAAUGGGUUCCAAGUGCUUGAUGUUGAGGAUGCUGCA	81	19770183	19770264	CUUCAUCCAUCAUCUUUCAAGCAU	40.7407	59.2593	-29.9	-36.9136	0.906061	0.03	..((((((((((...(.(((..(((((............(((.....)))..((((.(((.......)))...))))..)))))...))).)....))).)))))))......
1_2659	Novel-osa-45	1	UUGUAGCCUUGAACUAGACG	20	+	GUCUGGGGAUAGGUUACUAGUUGAUGUUUGCAUUUUUUUUUCUUGUUUUCUCGGUUGUAAUUGUGCUUGUUGUAGCCUUGAACUAGACG	89	37539115	37539204	GUCUGGGGAUAGGUUACU	38.2022	61.7978	-25.9	-29.1011	0.761765	0.04	(((((....(((((((.......)).))))).(((.(((.(((((.......)))))))).))).(((.....))).......................))))).........
7_31446	Novel-osa-46	7	AGUCAUUGCAGAUUCAGGACUGGC	24	-	CUGGUUCUCGAGGCUGCGGGGCUUGGUUUGUGUCUUCGUUGCUCUACAACAGAAGCCAAGUCAUUGCAGAUUCAGGACUGGC	82	28372749	28372831	CUGGUUCUCGAGGCUGCG	53.6585	46.3415	-42.4	-51.7073	0.963636	0.03	.((((.(((.......((((.(((.(((......)))))))))).((....))...))).)))).........(((.((((((.((((.......)))).)))))).)))....
9_35247	Novel-osa-47	9	UGGCUGGUUAGAGCAGAGG	19	+	UAGGCCUUUUGGCCGAAUAUGGAUAAUACGUCAUACGGUGUAUUAGCAAAAUAAUAAUAUGGCUGGUUAGAGCAGAGG	78	6371846	6371924	UAGGCCUUUUGGCCGAA	39.7436	60.2564	-27.5	-35.2564	0.887097	0.02	............(((((((.(((.(((((...((..(((((((..((((....)))).)))))))...)).((((....))))............))))))))..)))))))
11_42376	Novel-osa-48	11	AAUUUGUGGACAAUGGUUACGAG	23	-	CGUAACCAUUGUCCACAAUUUAUUACGAGAUAUUGCUAAUUUAUUACCACUGUUUUCUUGAGAUAAUUUGUGGACAAUGGUUACGAG	87	19426583	19426670	CGUAACCAUUGUCCACAAUUUAU	33.3333	66.6667	-46.76	-53.7471	1.61241	0.01	.((((.(((.((....)).)))..))))..(((((((.(((((((((.((((((...))))))..)))).)))))))))))).............((((((....)))))).
12_45759	Novel-osa-49	12	CACUGAUGAAUUCAUGAGCU	20	-	CACUGAUGAAUUCAUGAGCUUUGAGAAGCCAACAAGGCCUGUUUUGAAGGUGAUGACAUUAACAUU	66	22521798	22521864	GUGAUGACAUUAACAUU	39.3939	60.6061	-31.8	-48.1818	1.22308	0.03	(((....))).(((((.((((((..((....))))))))......((((.(((((....))))).))))..)))))...........((((((((.......)))).))))..
2_7511	Novel-osa-50	2	UGGAGCUGAAACUGUUU	17	+	AUCCAGCUCCUCCUUCAAGUUUAUUUUCUGAAAGCACUCCAGCUAGCUCCACUCCCAUUUUGGAUGGAGCUGAAACUGUUU	81	18600350	18600431	AUCCAGCUCCUCC	44.4444	55.5556	-26.77	-33.0494	0.743611	0.01	.(((((((..(((((((((((.(.((.((....)).)).).)))))))))))....(((((((.....))))))).......)))))))....((((.(........))))).
6_25448	Novel-osa-51	6	UUUUUCUAGGCGGACGACUUAAGC	24	+	UUUUUCUAGGCGGACGACUUAAGCGGUCCGCCUGGAAAAAUAAAGGUAUUUUCGUAGGCGGAUCGCUUAAGUGGUCCGUCUGGAAA	86	17226304	17226390	CUUAAGUGGUCCGUCUGGAAA	47.6744	52.3256	-70.9	-82.4419	1.72927	0.01	.........................(((((((.((((((((((......)).)))))))).))))))).((((((((((((((((..(....)..))))))))))))))))...
4_18605	Novel-osa-52	4	CGCCGGCGGGGGCCUCG	17	+	CGGUCGUCGUCGGCGGGCGGGCCCCCGAGGGCGGCGCCGGCCCCGGGGUUCGACGACGCCGGCGGGGGCCUCG	73	30842956	30843029	CGGUCGUCGUCGGCGGG	87.6712	12.3288	-67	-91.7808	1.04688	0.02	.(((((..((((......((((((.......))))))(((((.(......).)))))....))))..)))))......((.((((((..(((....))))))))))).
12_46031	Novel-osa-53	12	AUGCGAGAUCGGAGACGAAAGCUA	24	-	AUGCGAGAUCGGAGACGAAAGCUAUAUAGAAGAAGAAAAUUUUCUGUUUUAUUUCAGCUUUUGUUCCCCUGGCAUUA	77	26334492	26334569	GCUUUUGUUCCCCUGGCAUUA	36.3636	63.6364	-36.5	-47.4026	1.30357	0.01	.........(((..(((.(((....(((..(((((............((((.....))))((((.......))))...)))))))).))))))..))).............
2_9927	Novel-osa-54	2	CCGACGAGCGGGAGGCCCG	19	-	CCGACGAGCGGGAGGCCCGGUGGCUCCGGCGGCAGCCGCAGCCGCAGCCUCCCGCUUCGCCGGCG	65	17862259	17862324	AGCCUCCCGCUUCGCCGGCG	83.0769	16.9231	-63.4	-97.5385	1.17407	0.02	.((((((((((((.........(((((.....)))))......((((((((.....))))....))))...)))))(((((((........))))))).)))))))......
1_4828	Novel-osa-55	1	CGCGCGCGGACGGUCGACGAG	21	-	CGUCGGCGACCUCGCGCGGUAGCCUCCUCUCCGGUGGUGGUCGCGCGCGCGCGGACGGUCGACGAG	66	27183607	27183673	CGUCGGCGACCUCGCGCGGU	77.2727	22.7273	-63.5	-96.2121	1.2451	0.01	((((((((.((((.(((.(((....)))))).)))).)).)))))).((((((....(((...((.(((((((.......).)))))).)).))).))))))..........
2_7158	Novel-osa-56	2	CCGGCGGGGGCCUCGGGA	18	+	CCGGCGGGGGCCUCGGGACAGUGCGCACUAAGGGCCGAGGGGCGUGACAUGGCACCCCGAGGCCCCCUGGC	71	10337587	10337658	CCGAGGCCCCCUGGC	77.4648	22.5352	-60.7	-85.493	1.10364	0.04	....(((.((((((((((...((((.(((.....)))..))))..(((....((((((((..((....))..))))))))....))).)))))))).....)))))..
5_20944	Novel-osa-57	5	UUCCACCUAGGAUGAGAACGUG	22	+	UUCCACCUAGGAUGAGAACGUGGCAUCCUAUUAAUUUCGUGCAAUGACUGAUAAUAGGAUGCCACAUCCUCGUCCUAAGUGGAACAGCCA	90	1134223	1134313	CUCGUCCUAAGUGGAACAGCCA	45.5556	54.4444	-61.8	-68.6667	1.50732	0.01	..(((((((((((.(((....))).)))))))))))...((((......))))...((((.((((.....)))).(((((((.........)))))))......))))..
8_31624	Novel-osa-58	8	UCCCAAAAGAACUCAGCCU	19	+	UCCCAAAAGAACUCAGCCUAGGAUAGGAUGGAUUUGUUGUCCUAGGAUAUGUCACAUCCUAUCCUUACGCUGAGUUAUUUUGGGACG	87	674014	674101	UGAGUUAUUUUGGGACG	43.6782	56.3218	-57.6	-66.2069	1.51579	0.01	..((((((.........................((((((((.....))))))))........((((((..(((....((........)).)))..))).))))))))).
11_41751	Novel-osa-59	11	UCCAUCAAGGAUGAGGACGUG	21	-	UCCAUCAAGGAUGAGGACGUGGCAUCAAGGAUGAGGAUGUCAUGUCCUCAUUCUAGGUGAAAC	63	2902385	2902448	UGUCCUCAUUCUAGGUGAAAC	47.619	52.381	-56.3	-89.3651	1.87667	0.01	(((((..((((((((((.................................)))))))))).........((((..(.((..........)).)..)))).....))))).....
3_16714	Novel-osa-60	3	ACUAGGUUUGUUUAUUUUGGGA	22	-	CCAAAAUAAACAAACGUAGUAUAGGGUGUGACACAUCCCGUACUAGGUUUGUUUAUUUUGGGA	63	33572264	33572327	CCAAAAUAAACAAACGUAGUAU	38.0952	61.9048	-53.4	-84.7619	2.225	0.01	.(((((.....))))).((((..(((((...((.((.(((((.((......))...((((((..((....))...))))))...))))).)).))...)))))..))))....
12_43650	Novel-osa-61	12	CGGUCUUGUGGCAAGAA	17	+	CGGUCUUGUGGCAAGAACCGUGUAGCGAGUUAACGAACUACACAGUUCUUACCACAAGACCGGG	64	16586371	16586435	CUUACCACAAGACCGGG	51.5625	48.4375	-53.5	-83.5938	1.62121	0.01	..((..(((((((......(((((........))))).(((((........))))))))))))....((.((((((((...)))).)))).))..........))...
7_29511	Novel-osa-62	7	UAUGAAUGUGAACAAUGCUAGA	22	+	UAGCAUUGCUCACAUUUAUAUAGAUAUUAAUGAAUCUAGACACACAUAUAUAUUUAGAUUCAUUAAUAUUUAUAUGAAUGUGAACAAUGCUAGA	94	23114269	23114363	UAGCAUUGCUCACAUUUAUAUA	23.4043	76.5957	-50.2	-53.4043	2.28182	0.01	(((((........).))))......((((((.((..((((((..............))))))..))..))))))....((((((((..............)))))))).
7_29010	Novel-osa-63	7	ACCUUGGACUGGAUGAGACA	20	+	ACCUUGGACUGGAUGAGACAUAACCUAGACGUCUGGACAGCCCUGUCCAGAUUCGUUGUACUAGGUUGUCUUAUACAGUCCAAGGUUG	88	12432993	12433081	UCUUAUACAGUCCAAGGUUG	47.7273	52.2727	-50.7	-57.6136	1.20714	0.01	........................((.((((((((....(((((....)))))..((((..((((........))))..)))).............)))))))).))...
8_31768	Novel-osa-64	8	GCUCUCCGUCGGAGUUGGUCUA	22	+	GCUCUCCGUCGGAGUUGGUCUAUCACUUCACCAGCUCCACAUUGGAGCUGGUCUGUCAUAUCACCAGCUCCCCAUCGGAGUUG	83	2759985	2760068	CACCAGCUCCCCAUCGGAGUUG	55.4217	44.5783	-44.1	-53.1325	0.958696	0.01	.................((((...((((........))))..))))............((((.......))))....((.(((((((((..........)))))))))))..
2_9432	Novel-osa-65	2	CUAUUUCUGCAUGAACAAGU	20	-	ACUUGUUCAGGCAGAAAUAGAUGGUCCUGACAUGUAUGGAAACUAUGAGCUAUUUCUGCAUGAACAAGU	69	6536257	6536326	ACUUGUUCAGGCAGAAAUAGAUG	39.1304	60.8696	-46.7	-67.6812	1.72963	0.01	.((((((.((((...........))))))))))......(((((((.((.((((((((((....(((....)))))))))))))............))))))))).....
7_28588	Novel-osa-66	7	GCUCUCCGUCGGAGUUGGUCUA	22	+	GCUCUCCGUCGGAGUUGGUCUAUCACUUCACCAGCUCCACAUUGGAGCUGGUCUGUCAUAUCACCAGCUUCCCAUCGGAGUUG	83	4021727	4021810	CACCAGCUUCCCAUCGGAGUUG	54.2169	45.7831	-41.2	-49.6386	0.915556	0.01	.................((((...((((........))))..))))............((((.......))))....((.(((((((((..........)))))))))))..
10_37523	Novel-osa-67	10	UUACUAACCGAGACUAAAGAUU	22	+	AUUUUUAUUCCCGGUUAGUAACAUCAAUCAGAACUAAAAAUAGAUUUUUAGUCCCGGUUGGUGUUACUAACCGAGACUAAAGAUU	85	2984642	2984727	AUUUUUAUUCCCGGUUAGUAACA	32.9412	67.0588	-46.1	-54.2353	1.64643	0.01	((..(((..((((......((.(((.((((((............))).))).)))))((((.(((.................))))))).))))..)))..)).......
6_26060	Novel-osa-68	6	UCGUCCUCUCUUGUUCUUG	19	+	UCGUCCUCUCUUGUUCUUGUUAAGGUGGGGGCACCAAUAUAUCACCAUGGUGCCAGCCAUCUCUGCGAGAAGGGGAUAGAUCGACG	86	28264637	28264723	AAGGGGAUAGAUCGACG	52.3256	47.6744	-42	-48.8372	0.933333	0.01	....(((.((((..(((((.((..........)))))))..)))).)))............(((((......(((((((((((.......))))).)))))))))))..
3_15685	Novel-osa-69	3	UUUCACCUAGGAUGAGGACAUGGC	24	-	UUUCACCUAGGAUGAGGACAUGGCAUCCUAUUACCAGCCAUCGCACGAAAUUAAUAAGAUGACACGUCCUCAUCCUUGAUGGAACA	86	20726902	20726988	CACGUCCUCAUCCUUGAUGGAACA	44.186	55.814	-41.4	-48.1395	1.08947	0.01	.........(((...(((((....(((((.((....((..((((..........))))..))....))((((.(........).)))).....))))).....))))).))).
11_42193	Novel-osa-70	11	GUGGAAAAUGCUAGAAUGACU	21	-	GUGGAAAAUGCUAGAAUGACUUGUAUUGUGAAACGGAGGAAGUAGUAAUUACUUCCUCUGUUCUAUAUUAUAAGGCGUUUGGCUCCUCCAUUU	93	13721224	13721317	GGCGUUUGGCUCCUCCAUUU	37.6344	62.3656	-40.4	-43.4409	1.15429	0.01	.......(((..((((..........(((.((((.......))))....))).((((......))))...))))..(((((((((...((.......))...))))))))))))
11_40144	Novel-osa-71	11	UUCUUCUUCUUGUGUGUUCAUCU	23	+	UUCUUCUUCUUGUGUGUUCAUCUCGUACGUUUUGCUCCUUCUCGAGGUGUACGUGUACCAGAGAGAGCUA	70	703772	703842	UGUACCAGAGAGAGCUA	45.7143	54.2857	-38.23	-54.6143	1.19469	0.01	((((((((((..((((((((....))))))))...))))))))))((..((((.....)))).)).(((............(((....)))............))).......
6_25906	Novel-osa-72	6	CCAGGACAACCCUUGAGGCA	20	+	CCAGGACAACCCUUGAGGCAAGGAAGGGUGUUGGGAAGGCAUUCAUUACUGCUUUCCGCUCUGGUGCUGUCAUGGGUUUCCUGC	84	26275370	26275454	UGCUGUCAUGGGUUUCCUGC	54.7619	45.2381	-41.1	-48.9286	0.893478	0.02	.....((((..(.(((.(((((.((((((.((.((((((((.((........(((((.....)))))...)))))).))))...)).))))))..)))))))).).))))
11_42197	Novel-osa-73	11	CCGGCACUGAUAUAUCC	17	-	CCGGCACUGAUAUAUCCUGUUAAAUGCCGGUAUUAUUAAAAAAUUGGUACAUGUAUUUGCACUUUGAGGGUAUAUUAGUGCUGGUU	86	14090463	14090549	GUAUAUUAGUGCUGGUU	36.0465	63.9535	-38.6	-44.8837	1.24516	0.01	.....(((((((...(((((..(((.......((((.(((((((....))))))).))))........)))..))))).)))))))......((((.......)).)).....
5_22920	Novel-osa-74	5	UAACGGAUUAGCGAAGGUGAUA	22	-	CCGCCGUCGCUCUUUAGUUUAGCGAGAUCGCGAUCUCGCUUAACGGAUUAGCGAAGGUGAUA	62	3662599	3662661	CCGCCGUCGCUCUUUAGUUUAG	51.6129	48.3871	-39.2	-63.2258	1.225	0.01	(((((((....))))))).....((((((((((.((((....))))...(((..((....))..))).))))))))))...(((((((((.(.....).)))))))))...
4_20284	Novel-osa-75	4	CGGAGGCGCGCGAUGGUGG	19	-	AAUUAGUCGUUCUUCGCAAAGUUUCAGACAUGGUCUCUUGGUUUUGAGACUCUUGUCAGGGGCGGAGGCGCGCGAUGGUGG	81	28719759	28719840	AAUUAGUCGUUCUUCGCAAAGUU	51.8519	48.1481	-37.4	-46.1728	0.890476	0.03	((((...(((((.((.(((((....((((((.......))))....))..))))).)).)))))...((((((.....))))))..))))........((......)).
1_33	Novel-osa-76	1	GAAAUCAUGUGGGCUCU	17	+	AGUUCAUCGUAUUUCACCAAGUGGUCGUGCCGGAGUGGUUAUCGGGCAUGACUAGAAAUCAUGUGGGCUCU	71	182242	182313	AGUUCAUCGUAUUUCAC	49.2958	50.7042	-37.9	-53.3803	1.08286	0.03	.........(((((.............((.((((........)))).))...((((.((((.((((((.....................))))))...)))).)))).))))).
5_21693	Novel-osa-77	5	ACGGUACGAGGUAGAGUGGCU	21	+	CCUCCCUACCUUGUGCCGUAUGUUACUCUGUGGUGUACAUAUCUAUUUUGGUACGGUACGAGGUAGAGUGGCU	73	16577818	16577891	CCUCCCUACCUUGUGCCGUAU	47.9452	52.0548	-36.69	-50.2603	1.04829	0.01	(((...((((.((((((...)))))).)))).(((...(((..((((..(((......))).(((((.((......)).))))).....))))..))))))..)))...
5_24035	Novel-osa-78	5	UCGUCCUCUCUUGUUCUUG	19	-	UCGUCCUCUCUUGUUCUUGCUUUCCGGGUGCACUUUCUUGGAGCUCGGAAAGGACUUACAAUGGAGGAUCGAUG	74	25387318	25387392	CUUACAAUGGAGGAUCGAUG	50	50	-36.3	-49.0541	0.981081	0.04	(((.(((...((((((..((((((...((((((((.......)))))))).......))))))))))))....((((...((....)).....))))..))).))).....
10_39496	Novel-osa-79	10	AUAUGACGUUUCUACCCCUCA	21	-	AUAUGACGUUUCUACCCCUCACAAGUAUAAGUAAAAUGCAUGGCAAUGAGGGGAGAAACAUCAUAUCG	68	16496319	16496387	AGGGGAGAAACAUCAUAUCG	39.7059	60.2941	-41.1	-60.4412	1.52222	0.01	.((((((((..((((..(......).)))).))))))))...((((......)))).(((((..(((.((.....)).)))....)))))...................
2_7488	Novel-osa-80	2	UAAAGGAUUUUAAAGAGAUGUG	22	+	UAAAGGAUUUUAAAGAGAUGUGACUCGUGAUACGAGAAUAUAUCACGUCUCUCUAAAAUUUCUUAUA	67	18092907	18092974	CGUCUCUCUAAAAUUUCUUAUA	29.8507	70.1493	-35.8	-53.4328	1.79	0.01	....(((((.....))))).........(((((.....)))))(((.((((.((((....)))).))))...)))............((((..((((.....)))).)))).
11_41322	Novel-osa-81	11	UCCGAUCGUUAGAUCUAGCU	20	+	UCCGAUCGUUAGAUCUAGCUAGCUGAGCAUGAUGGGCAUUGUUAGAUUUAACGAUCAGAAA	61	25091895	25091956	UUAGAUUUAACGAUCAGAAA	40.9836	59.0164	-35.9	-58.8525	1.436	0.01	((((((((((((((....(((.(........).))).(((((((....)))))))......))))).))))))))).(((..(((..(((.....)))..))).)))..
3_13015	Novel-osa-82	3	UUUCCGAUCGUUAGAUCUAAC	21	+	GAGAUUUAAUCUGGUCCAACAAAAAGUACCUUGAAGUACCGGUACUUUACGGUAUCAAAUGUUUCCGAUCGUUAGAUCUAAC	82	23056757	23056839	GAGAUUUAAUCUGGUCCAACA	37.8049	62.1951	-23.6	-28.7805	0.76129	0.04	...((((((((...))))....))))...(((..(((.....)))..))).............((((((....((((((..((....))..))))))..)))))).........
11_40826	Novel-osa-83	11	GAUCGCUGGCGGACACUUAAGAGG	24	+	GAUCGCUGGCGGACACUUAAGAGGUCCGCUCGAAAAAAUAGAGUUUUUUAUUUAUGGCGGACAUCUUAGCGUGGUCGCCAGCAAAAAUCGG	91	13681477	13681568	UCUUAGCGUGGUCGCCAGCAAAAAUCGG	47.2527	52.7473	-41.4	-45.4945	0.962791	0.01	(((.....)))..(((((((...)))))))........(((((.(((((.((((........((.(((((....))))).))........)))).))))).)))))........
8_33489	Novel-osa-84	8	UGUUCUUUCGAAUUGUCUGUC	21	-	UGUUCUUUCGAAUUGUCUGUCUAACUGACGUUGCUUCUAGUACUUGAUCUUGAUGGCAGUAAGACGGAUGAUUUCGAGAUAAUUCC	86	4718451	4718537	CGGAUGAUUUCGAGAUAAUUCC	39.5349	60.4651	-36	-41.8605	1.05882	0.01	........(((((((.(((((((.....))))))).((.((((........)))))).)))....)))).(((((((.....((((((...))))))...))).))))
7_30003	Novel-osa-85	7	AUUGUUGGAGUCAGGAACAUUG	22	+	AUGCGCUUGAUAAUGUUAAUGCCAGGAUGUAUAUGGACAUGAGAUGCCUGUACUUCCAGAAGGCAUUGUUGGAGUCAGGAACAUUG	86	29481228	29481314	AUGCGCUUGAUAAUGUUAAUGC	43.0233	56.9767	-33	-38.3721	0.891892	0.05	(((((((((.............)))))))))...(((((....((((((.(((.((((((.(...((..........))).)))))))).)...)))))).))))).......
6_27849	Novel-osa-86	6	CUAAUGUUAGGUGGUUCUU	19	-	CUAAUGUUAGGUGGUUCUUGUGCCUAGGAUGGUCAUUCCGAUAAAUGAUAACCAGGGCAGAUCCAUUUACAUUAGUU	77	26478480	26478557	CAGAUCCAUUUACAUUAGUU	40.2597	59.7403	-33	-42.8571	1.06452	0.02	.((((............((((..((((((..(((((....((..(..(((........)))..)..))...)))))..)))))).))))...........))))....
6_26594	Novel-osa-87	6	AGCUGUUUUACUCGAAUCUGACG	23	-	UAACUGAUGACUAAAAUAGCAUCUUUACUCUAUCUGAUGUACAGGUAGAAGCUGAAGCUGUUUUACUCGAAUCUGACG	78	2144760	2144838	UAACUGAUGACUAAAAUAGCAUC	37.1795	62.8205	-33.5	-42.9487	1.15517	0.04	.........(((((.((((((((((.(((..(((.(((....)))..((.....))......)))..))).))))...)))))).)))))..........((((....)))).
4_17699	Novel-osa-88	4	UAACGGAGCAAACUUUG	17	+	CUGUUUGUUUCGGUUACUUUUUCAUCCAUGCUAGCAAGCACAUUUCGUGGAGUAGAUAGGUAACGGAGCAAACUUUG	77	19838400	19838477	CUGUUUGUUUCGGUUACU	41.5584	58.4416	-32.61	-42.3506	1.01906	0.01	.................((((.(((((...((((((((((((((((.((((((..(((...((.....))...)))..)))))).))))))))))))))))...))))))))).
7_30817	Novel-osa-89	7	UGCCUUGACUGUUUGUAAAG	20	-	UGCCUUGACUGUUUGUAAAGAUAUGCUGCUGCGAAUCACAUAUUCAGCGGCAUUCAUUAAAGACUAUUUCAAGGUAAG	78	17881958	17882036	UUAAAGACUAUUUCAAGGUAAG	38.4615	61.5385	-32.82	-42.0769	1.094	0.01	.........((..(..(((((((.............(.....)..((......))....))))))).((((...))))........)..))......(((........))).
8_32813	Novel-osa-90	8	AACAACCUAUCGGACAUGUACUGG	24	+	UGUGCAAACCAUUAGGGAUGUUAUGGGCAUGUUGCCUUUAACAACCUAUCGGACAUGUACUGG	63	23992819	23992882	UGUGCAAACCAUUAGGGAUGUUAU	44.4444	55.5556	-31.8	-50.4762	1.13571	0.03	............((.(((..(((((((((....(((((.(((((((.((....)).)))))))....)))))..))))).((((......)))).))))..))).)).
4_19564	Novel-osa-91	4	UGUGUCACGAACUCACCAUACU	22	-	CAUGGUAAGAUCAGUACACAUAUAUGAUAUACAUAUAUGUAUGCUUAUAUGUGUGUCACGAACUCACCAUACU	73	19527801	19527874	CAUGGUAAGAUCAGUACACAUA	32.8767	67.1233	-30.9	-42.3288	1.2875	0.01	.......(((.(((..((((.(((.........)))))))..))))))......(((((((.....)))))))...............(((((((((......)))))))))
11_42271	Novel-osa-92	11	AAGGAUGAAUCUGAUGGUG	19	-	AAGGAUGAAUCUGAUGGUGUAAUGCUGAGUGUUGAAAGCUUGGUCACCACAGGCAAGACACGAUUCUGUCUAACU	75	16866556	16866631	CGAUUCUGUCUAACU	44	56	-30.7	-40.9333	0.930303	0.05	..(((..(((((......)))))..)))..........(((((((.((......((((((.........)))))).....)).)))))))..(((....)))..........
5_21287	Novel-osa-93	5	CAGUUCGGAUUGGAGUC	17	+	CUCCAGUUCGGCCUUGAGGCGAUCGACCUCGGCCCUAGCCUCUCUUCCCUUCUCCAGUUCGGAUUGGAGUC	71	5894623	5894694	CUCCAGUUCGGCCUUGA	60.5634	39.4366	-31.34	-44.1408	0.728837	0.02	.(((.(((((....(((.....))))))))..............(((...((((....((((........))))....))))......)))...........)))...
3_13281	Novel-osa-94	3	CUCCUCCCCCUCUUUACCUUUU	22	+	AAGGAGGGGGGGUAGGGCAAGCAGUGCCUCCUCGUGCUCUCUUUGAGGUGGGUUGGCUUCUCCUCCCCCUCUUUACCUUUU	81	26460026	26460107	AAGGAGGGGGGGUAGGGCAA	58.0247	41.9753	-48.7	-60.1235	1.03617	0.01	((.((((.((((((...........((((((.(((((.........))))).))))))..........))))))..))))((.(((((((((.....))))))))).))..))..
3_15971	Novel-osa-95	3	AUCAAGGAUGAGGACGUAGCAUC	23	-	AUCAAGGAUGAGGACGUAGCAUCCUAUUAAUUUCGUGCGAUGGCUAGUAAUAGGAUGCCAUGUACUCAUUCUAGGUGA	78	26045924	26046002	UGCCAUGUACUCAUUCUAGGUGA	42.3077	57.6923	-47.7	-61.1538	1.44545	0.01	.....(((.(.....((.(((.....))))).....))))..((((.((.((....((((..(...(((((....)))...))..)..))))....)).)).))))..
1_595	Novel-osa-96	1	UCGAUGUACCUGAAAAGA	18	+	UCGUCGAACAGAUCGAACUCCAUCUCGGUGUAGAUCUUCUUGAUCACAUCUUCCAUGGAUUCGAUGUACCUGAAAAGA	78	6694922	6695000	UCGUCGAACAGAUCGAAC	43.5897	56.4103	-30.8	-39.4872	0.905882	0.01	(((.(((...(((..........)))..((((((((........)))))).)).................................................))))))
2_9850	Novel-osa-97	2	CUGGAUCUUUCACUUGACA	19	-	UCGAGUGGUUGAUUCAGAAAUAUGAAAUAGAUGGUGCUUCUGCUAUAAAGCUGGAUCUUUCACUUGACA	69	15947548	15947617	UCGAGUGGUUGAUUCAGAA	37.6812	62.3188	-30.5	-44.2029	1.17308	0.01	(((((......)))))...((((((....((....))......((((.((.((((((.............)))))).)).))))...............))))))...
11_40273	Novel-osa-98	11	UUUAUAAGAGGGACUAAAGUU	21	+	UUUUAGCCCCUCUCUCAGAACCAUAAGUCCCUAGGGGAGAGACUUAUACUUUUAUAAGAGGGACUAAAGUU	71	2497892	2497963	UUUUAGCCCCUCUCUCAGAAC	40.8451	59.1549	-30.6	-43.0986	1.05517	0.02	.(((((.(((......))))))))................((..(((((((((.((((((.......(((.....)))....))).))).)))))))))..)).........
1_2529	Novel-osa-99	1	UACAUCUGAACAUUGUGGGG	20	+	CCCUAACAUGGAAGAUGUAGUCCCUGUGAGUUCCUCACUCUUUUCUGACCAUCUUACUGGGAACCAUACAUCUGAACAUUGUGGGG	86	36127152	36127238	CCCUAACAUGGAAGAUGUAGUCCCU	46.5116	53.4884	-34.4	-40	0.86	0.01	...(((....((((.........)))).....))).((((((((((((.(((.((.((.(((((((((((((...))))))))))))).)).)).))).)))))))))))).
12_45905	Novel-osa-100	12	AAAGAAUGGAUUGGAGAUG	19	-	AAAGAAUGGAUUGGAGAUGGGAUCGAAUAGGUUGCUUUUUGCAUUUCCUUCUUCCCAUUCUCUUG	65	24698331	24698396	UCUUCCCAUUCUCUUG	40	60	-34.8	-53.5385	1.33846	0.01	...((.(((((((....)))).))).)).....(((((....)))))..........................(((.((((((...(((......)))....)).))))))).
3_12637	Novel-osa-101	3	GCACAAUGAGGAACUAACUUUG	22	+	GUAGUUCCAUUUUGUUGCCCUUUUUUGCACAUUUUUCUUGGAGUUUGUAUUUGGUGGCACAAUGAGGAACUAACUUUG	78	15007375	15007453	GUAGUUCCAUUUUGUUGCCC	37.1795	62.8205	-28.9	-37.0513	0.996552	0.03	((((((..........((((.(((....)))))))((((.....))))...((.(((.(((.........)))))))).....)))))).....................
3_14858	Novel-osa-102	3	UACUGUAGCUUUACAUU	17	-	AGUAGUAAUACAGUAAUACUACAGCACAAAAUGCUGUUCACAUCGGUUACUGUAGCUUUACAUU	64	7937322	7937386	AGUAGUAAUACAGUAAU	34.375	65.625	-29.2	-45.625	1.32727	0.01	......((((..(((.(..(..((((((....(((((((.(((((((.((.......)).))))))).))).))))))))))..)..).)))))))............
2_7605	Novel-osa-103	2	UUUUUCUAGGACAGAGGGAGU	21	+	UCCCUCCAUCAUAAAAUAAAUCAACUUUCCAAGUUCACGUACGAAAGUUGUUUUUUCUAGGACAGAGGGAGU	72	19365304	19365376	UCCCUCCAUCAUAAAAUAAAUC	37.5	62.5	-28.82	-40.0278	1.06741	0.01	..((((((.(((.((((((((.((....)).)).)))))).))).)))))).....(((((....(((.((((...........)))).)))....))))).......
8_31929	Novel-osa-104	8	CCAGGAGUACUGUAAGACA	19	+	UCUUAUCAGUCCUCUUGAUUUAGGUCCCAAAUAUGCAGAUAAACUGGGACCAGGCUUCCAGGAGUACUGUAAGACA	76	4695656	4695732	UCUUAUCAGUCCUCUUGAUU	43.4211	56.5789	-28.8	-37.8947	0.872727	0.02	....(.(((.((((((..(((((((......)))).))).....))))))))).).....(((..(((......)))..)))((((((((.........))))))))...
5_22826	Novel-osa-105	5	UAUUCCUUGGGAACCUGCAAUA	22	-	GUGGAGGUUUUCAAGGAGUUUUACCAAACAAGAACAAAACACAGAAAGCUUACCUGGAUAUAUUCCUUGGGAACCUGCAAUA	82	2835625	2835707	GUGGAGGUUUUCAAGGAGUUUU	39.0244	60.9756	-29.09	-35.4756	0.909063	0.01	.........(((((((.((((...(((..((....((((.......))))...))..)))..........(((.(.....))))....))))))))))).............
