# Supplementary material for: Comparative Genome-Wide Analysis of MicroRNAs and Their Target Genes in Roots of Contrasting Indica Rice Cultivars under Reproductive-Stage Drought
Source: Genes (Basel). 2023 Jul 1;14(7):1390. doi: 10.3390/genes14071390 (PMC10379292; doi:10.3390/genes14071390)
Supplement: Supplementary file 1 [file genes-14-01390-s001.zip › Supplementary Table S4.xlsx]

## Sheet: N-22, Up
Supplementary Table S4: Up-regulated expression of known miRNAs in roots of N-22 under terminal drought stress.
Known miRNA	IR-64 (Drought-sensitive)	N-22 (Drought-tolerant)
osa-miR11337-5p	-11.8683	5.97097
osa-miR11339-5p	-11.8017	5.97074
osa-miR11339-3p	7.77635	5.97074
osa-miR11340-5p	7.77606	5.95729
osa-miR11340-3p	7.77604	5.95729
osa-miR11341-5p	7.74053	5.95729
osa-miR11342-5p	7.74053	5.57087
osa-miR11342-3p	7.74053	5.57087
osa-miR11343-3p	6.07931	5.57087
osa-miR1320-5p	6.07931	5.50703
osa-miR1320-3p	6.07929	13.8468
osa-miR156b-5p	-8.13969	12.0507
osa-miR156f-5p	4.84554	11.2638
osa-miR156f-3p	-4.13096	11.2123
osa-miR156g-3p	-7.81904	3.43031
osa-miR156h-5p	9.71489	3.43031
osa-miR156h-3p	5.63679	10.9562
osa-miR156j-3p	-7.6273	10.3034
osa-miR156k	4.04632	10.2991
osa-miR156l-5p	9.40001	10.2991
osa-miR156l-3p	-3.8409	10.2556
osa-miR159a.2	4.7657	10.2556
osa-miR159a.1	4.75131	10.2511
osa-miR159c	3.9931	10.2197
osa-miR159e	9.27367	3.09922
osa-miR159f	9.27367	2.44418
osa-miR160a-5p	9.27367	2.39148
osa-miR160b-5p	-7.40613	2.39034
osa-miR160c-5p	9.21237	2.38805
osa-miR160d-5p	9.21237	2.38461
osa-miR164a	9.12192	9.55862
osa-miR164b	3.64386	9.52966
osa-miR164f	-4.2901	9.25674
osa-miR166a-5p	-3.99612	2.4977
osa-miR166a-3p	8.92201	9.07825
osa-miR166b-5p	-3.45896	9.07825
osa-miR166b-3p	8.85941	9.07825
osa-miR166c-5p	8.77713	9.01697
osa-miR166c-3p	8.74286	9.0065
osa-miR166d-5p	8.67177	8.99595
osa-miR166d-3p	8.61605	8.98532
osa-miR166e-5p	8.5581	8.8277
osa-miR166f	4.06703	8.81575
osa-miR166g-3p	8.51813	8.81575
osa-miR166h-5p	3.43825	8.81575
osa-miR166i-3p	8.49773	8.80371
osa-miR166j-5p	8.49773	8.74192
osa-miR166j-3p	8.49773	8.6641
osa-miR166l-5p	8.47702	8.60979
osa-miR166l-3p	8.47702	8.60979
osa-miR166m	8.47702	8.59589
osa-miR167a-5p	8.47702	8.58185
osa-miR167b	8.43471	8.5389
osa-miR167c-5p	8.34617	8.52429
osa-miR167d-5p	-3.20806	8.50953
osa-miR167e-5p	4.36176	8.49462
osa-miR167f	8.20224	8.49462
osa-miR167g	-3.04419	8.49462
osa-miR167h-5p	8.17679	8.4334
osa-miR167h-3p	8.15089	8.41768
osa-miR167i-5p	8.12451	8.40178
osa-miR167j	4.21828	8.40178
osa-miR168a-5p	4.21828	8.40178
osa-miR168a-3p	8.07026	8.38571
osa-miR169f.2	8.07026	1.54236
osa-miR171b	8.07026	1.53824
osa-miR171c-3p	8.07026	8.23239
osa-miR171d-3p	2.98424	8.19599
osa-miR171e-3p	2.98424	8.19599
osa-miR171f-3p	2.97683	1.59236
osa-miR171g	-4.52431	1.59236
osa-miR171i-3p	-4.52431	1.58938
osa-miR172a	2.68558	1.44006
osa-miR172b	2.60376	1.55921
osa-miR172c	3.32331	8.04043
osa-miR172d-5p	3.32331	8.04043
osa-miR172d-3p	3.32331	8.01975
osa-miR1846a-5p	2.39074	7.97748
osa-miR1846b-5p	3.7146	7.93394
osa-miR1846e	2.3899	7.93394
osa-miR1850.1	7.46012	7.93394
osa-miR1850.3	7.46012	7.93394
osa-miR1857-5p	7.4173	7.86605
osa-miR1860-5p	7.37317	7.79481
osa-miR1861b	2.57126	7.66766
osa-miR1861c	2.57126	7.58561
osa-miR1861e	7.23205	7.58561
osa-miR1861f	7.18177	7.58561
osa-miR1861g	7.18177	7.58561
osa-miR1861h	7.18177	7.5282
osa-miR1861i	7.18177	7.5282
osa-miR1861j	7.18177	1.08228
osa-miR1861k	7.18177	1.08228
osa-miR1861l	-2.21912	1.08228
osa-miR1862c	7.12967	7.40604
osa-miR1862d	7.07562	7.40604
osa-miR1862e	7.01946	7.30711
osa-miR1863a	7.01946	1.44685
osa-miR1863b.2	-3.32728	7.16368
osa-miR1863c	6.90014	7.12548
osa-miR1864	3.23456	7.12548
osa-miR1868	6.83656	7.08624
osa-miR1870-5p	6.83656	7.08624
osa-miR1870-3p	6.77004	1.38638
osa-miR1871	6.77004	7.0459
osa-miR1873	6.70031	1.01117
osa-miR1874-3p	-1.88521	6.96167
osa-miR1875	-1.88521	6.96167
osa-miR1876	-1.85369	1.07898
osa-miR1878	6.62704	6.82532
osa-miR1879	6.62704	6.77685
osa-miR1881	3.03101	6.7267
osa-miR1883a	6.54985	6.7267
osa-miR1883b	6.54985	6.7267
osa-miR2055	-2.16712	6.7267
osa-miR2106	6.46829	6.7267
osa-miR2120	6.46829	6.67473
osa-miR2120b-5p	2.2142	6.67473
osa-miR2120b-3p	1.94068	6.67473
osa-miR2863b	1.90914	6.62083
osa-miR2867-3p	6.38185	6.50657
osa-miR2871a-5p	6.38185	6.50657
osa-miR2871a-3p	6.38185	6.50657
osa-miR2871b-5p	1.90275	6.50657
osa-miR2871b-3p	-1.90979	6.50657
osa-miR2873a	6.28989	6.50657
osa-miR2873b	6.28989	6.50657
osa-miR2877	-1.98683	6.44586
osa-miR2878-5p	-1.76518	6.44586
osa-miR2878-3p	-2.01568	6.31619
osa-miR2880	-2.01568	6.31619
osa-miR319a-3p.2-3p	6.19167	6.31619
osa-miR319b	6.19167	6.31619
osa-miR390-5p	2.33872	6.24671
osa-miR390-3p	2.28644	6.24671
osa-miR393a	6.08628	6.24671
osa-miR393b-5p	6.08628	6.24671
osa-miR394	-1.73561	6.24671
osa-miR395b	2.59705	6.24671
osa-miR395d	5.97257	6.17371
osa-miR395e	5.97257	6.17371
osa-miR395g	5.97257	6.17371
osa-miR395s	2.0201	6.09682
osa-miR395y	-2.00708	6.09682
osa-miR396a-5p	2.5101	6.09682
osa-miR396a-3p	2.5101	6.09682
osa-miR396b-5p	5.84912	6.09682
osa-miR396b-3p	5.84912	6.09682
osa-miR396c-5p	5.84912	6.01559
osa-miR396d	5.71412	6.01559
osa-miR396e-5p	5.71412	5.92952
osa-miR396f-5p	5.71412	5.92952
osa-miR396g	5.71412	5.92952
osa-miR396h	5.71412	5.92952
osa-miR3979-5p	1.71462	5.92952
osa-miR3979-3p	-1.77818	5.92952
osa-miR397a	5.56517	5.92952
osa-miR3981-3p	5.56517	5.83799
osa-miR398a	5.56517	5.83799
osa-miR398b	5.56517	5.83799
osa-miR408-5p	5.56517	5.83799
osa-miR408-3p	5.56517	5.74026
osa-miR437	5.56517	5.74026
osa-miR443	5.56517	5.74026
osa-miR444a-3p.2	5.56517	5.74026
osa-miR444b.2	-1.58983	5.74026
osa-miR444c.2	1.63234	5.52235
osa-miR444c.1	5.39905	5.39967
osa-miR444d.3	5.39905	5.39967
osa-miR444d.2	5.39905	5.39967
osa-miR444e	5.39905	5.39967
osa-miR444f	-1.69201	5.39967
osa-miR5072	-1.51264	5.39967
osa-miR5077	-1.51264	5.39967
osa-miR5079a	1.85528	5.39967
osa-miR5079b	1.46919	5.39967
osa-miR5082	-1.2809	5.26558
osa-miR5083	5.21128	5.26558
osa-miR5143a	5.21128	5.26558
osa-miR5143b	2.09796	5.26558
osa-miR5144-5p	2.09796	5.26558
osa-miR5144-3p	-1.28241	5.26558
osa-miR5145	4.99536	5.26558
osa-miR5148a	-1.16888	5.26558
osa-miR5148b	1.07625	5.26558
osa-miR5148c	4.74134	5.11774
osa-miR5149	1.16666	5.11774
osa-miR5150-5p	-0.969464	5.11774
osa-miR5150-3p	-0.969464	5.11774
osa-miR5151	1.00123	5.11774
osa-miR5160	4.43284	4.953
osa-miR528-5p	4.43284	4.953
osa-miR528-3p	1.3437	4.953
osa-miR535-3p	-1.11623	4.76699
osa-miR5513	4.0399	4.55341
osa-miR5536	4.0399	4.55341
osa-miR5540	4.0399	4.55341
osa-miR5788	1.42682	4.55341
osa-miR5794	1.42682	4.55341
osa-miR5799	1.00482	4.55341
osa-miR5801c-5p	1.3286	4.55341
osa-miR5814	-0.706513	4.55341
osa-miR5816	-0.723385	4.55341
osa-miR5825	1.06206	4.55341
osa-miR6245b-5p	3.49814	4.55341
osa-miR6249a	0.674371	4.55341
osa-miR6255	-0.637624	4.30261
osa-miR6256	-0.637624	4.30261
osa-miR7694-3p	-0.637624	3.99884
osa-miR812a	-0.674323	3.99884
osa-miR812b	0.703637	3.99884
osa-miR812c	0.931966	3.99884
osa-miR812e	0.493106	3.61358
osa-miR812f	-0.475734	3.61358
osa-miR812g	2.62048	3.61358
osa-miR812h	0.711775	3.61358
osa-miR812i	0.504746	3.61358
osa-miR812l	0.431026	3.08637
osa-miR812m	-0.565484	3.08637
osa-miR812n-5p	0.424104	3.08637
osa-miR812n-3p	0.451817	3.08637
osa-miR812o-5p	0.451817	3.08637
osa-miR812s	0.3482	2.24695
