# Supplementary material for: Comparative Genome-Wide Analysis of MicroRNAs and Their Target Genes in Roots of Contrasting Indica Rice Cultivars under Reproductive-Stage Drought
Source: Genes (Basel). 2023 Jul 1;14(7):1390. doi: 10.3390/genes14071390 (PMC10379292; doi:10.3390/genes14071390)
Supplement: Supplementary file 1 [file genes-14-01390-s001.zip › Supplementary Table S5.xlsx]

## Sheet: IR-64, Down
Supplementary Table S5: Down-regulated expression of known miRNAs in roots of IR-64 under terminal drought stress.
Known miRNA	IR-64 (Drought-sensitive)	N-22 (Drought-tolerant)
osa-miR11336-3p	-11.8683	-7.07195
osa-miR11337-5p	-11.8683	5.97097
osa-miR11339-5p	-11.8017	5.97074
osa-miR1423-3p	-6.2102	-4.28646
osa-miR1425-5p	-5.55378	-4.27465
osa-miR1432-5p	-8.62365	-4.05393
osa-miR156b-5p	-8.13969	12.0507
osa-miR156b-3p	-8.13969	-6.986
osa-miR156d	-7.98825	-3.38788
osa-miR156f-3p	-4.13096	11.2123
osa-miR156g-5p	-4.13096	-8.23535
osa-miR156g-3p	-7.81904	3.43031
osa-miR156i	-3.99756	-2.88238
osa-miR156j-3p	-7.6273	10.3034
osa-miR156l-3p	-3.8409	10.2556
osa-miR160b-5p	-7.40613	2.39034
osa-miR164f	-4.2901	9.25674
osa-miR166a-5p	-3.99612	2.4977
osa-miR166b-5p	-3.45896	9.07825
osa-miR167d-5p	-3.20806	8.50953
osa-miR167g	-3.04419	8.49462
osa-miR171g	-4.52431	1.59236
osa-miR171i-3p	-4.52431	1.58938
osa-miR1861l	-2.21912	1.08228
osa-miR1862a	-2.13547	0.917401
osa-miR1863b.2	-3.32728	7.16368
osa-miR1874-5p	-1.8658	0.835856
osa-miR1874-3p	-1.88521	6.96167
osa-miR1875	-1.88521	6.96167
osa-miR1876	-1.85369	1.07898
osa-miR2055	-2.16712	6.7267
osa-miR2121a	-2.41077	-1.4585
osa-miR2121b	-2.41077	-1.4585
osa-miR2871b-3p	-1.90979	6.50657
osa-miR2877	-1.98683	6.44586
osa-miR2878-5p	-1.76518	6.44586
osa-miR2878-3p	-2.01568	6.31619
osa-miR2880	-2.01568	6.31619
osa-miR394	-1.73561	6.24671
osa-miR395y	-2.00708	6.09682
osa-miR3979-3p	-1.77818	5.92952
osa-miR444b.2	-1.58983	5.74026
osa-miR444b.1	-1.58983	-1.03446
osa-miR444f	-1.69201	5.39967
osa-miR5072	-1.51264	5.39967
osa-miR5077	-1.51264	5.39967
osa-miR5082	-1.2809	5.26558
osa-miR5144-3p	-1.28241	5.26558
osa-miR5148a	-1.16888	5.26558
osa-miR535-5p	-1.11623	-0.736735
osa-miR535-3p	-1.11623	4.76699
