# Supplementary material for: Comparative Genome-Wide Analysis of MicroRNAs and Their Target Genes in Roots of Contrasting Indica Rice Cultivars under Reproductive-Stage Drought
Source: Genes (Basel). 2023 Jul 1;14(7):1390. doi: 10.3390/genes14071390 (PMC10379292; doi:10.3390/genes14071390)
Supplement: Supplementary file 1 [file genes-14-01390-s001.zip › Supplementary Table S7.xlsx]

## Sheet: N-22, Down
Supplementary Table S7: Down-regulated expression of known miRNAs in N-22 under terminal drought stress.
Known miRNA	IR-64 (Drought-sensitive)	N-22 (Drought-tolerant)
osa-miR156g-5p	-4.13096	-8.23535
osa-miR11336-3p	-11.8683	-7.07195
osa-miR156b-3p	-8.13969	-6.986
osa-miR1423-5p	6.06091	-5.86332
osa-miR1432-3p	5.33574	-5.81828
osa-miR1436	10.5797	-4.7094
osa-miR156c-3p	5.09244	-4.39377
osa-miR1423-3p	-6.2102	-4.28646
osa-miR1425-5p	-5.55378	-4.27465
osa-miR164d	3.64386	-4.23651
osa-miR1425-3p	7.05249	-4.21029
osa-miR1432-5p	-8.62365	-4.05393
osa-miR156e	9.98792	-3.73008
osa-miR159d	9.27367	-3.59754
osa-miR156j-5p	9.59513	-3.57041
osa-miR156d	-7.98825	-3.38788
osa-miR166h-3p	8.49773	-3.28235
osa-miR1441	5.62084	-3.26183
osa-miR156a	10.2174	-3.26183
osa-miR156c-5p	10.0662	-3.19366
osa-miR159b	4.75131	-3.09042
osa-miR156i	-3.99756	-2.88238
osa-miR164e	3.64386	-2.72638
osa-miR1851	7.4173	-2.30583
osa-miR160e-5p	9.21237	-2.15291
osa-miR1860-3p	2.89463	-2.13854
osa-miR1861m	2.3428	-1.98864
osa-miR166k-3p	8.47702	-1.88318
osa-miR162a	4.13611	-1.88229
osa-miR162b	9.1871	-1.88229
osa-miR1863b	6.96103	-1.78949
osa-miR2121a	-2.41077	-1.4585
osa-miR2121b	-2.41077	-1.4585
osa-miR1862b	7.12967	-1.43815
osa-miR397b	5.56517	-1.10987
osa-miR444b.1	-1.58983	-1.03446
