# Supplementary material for: Comparative Genome-Wide Analysis of MicroRNAs and Their Target Genes in Roots of Contrasting Indica Rice Cultivars under Reproductive-Stage Drought
Source: Genes (Basel). 2023 Jul 1;14(7):1390. doi: 10.3390/genes14071390 (PMC10379292; doi:10.3390/genes14071390)
Supplement: Supplementary file 1 [file genes-14-01390-s001.zip › Supplementary Table S8.xlsx]

## Sheet: Novel
Supplementary Table S8: Differential expression of drought-responsive novel miRNAs in contrasting rice cultivars under terminal drought stress.
Novel miRNA	IR-64 (Drought-sensitive)	N-22 (Drought-tolerant)
Novel-osa-1	-10.8721	-6.06512
Novel-osa-2	-10.9288	12.5861
Novel-osa-3	-10.3442	12.4338
Novel-osa-4	-6.7797	12.3957
Novel-osa-5	-10.0814	11.5709
Novel-osa-6	-10.0814	11.5267
Novel-osa-7	-10.0814	4.18203
Novel-osa-8	-10.0814	-3.66574
Novel-osa-9	-7.21839	11.2444
Novel-osa-10	-9.75976	3.3842
Novel-osa-11	-9.75976	10.8113
Novel-osa-12	-9.75976	10.4414
Novel-osa-13	12.9882	10.1894
Novel-osa-14	12.9065	9.94274
Novel-osa-15	-6.27458	2.74533
Novel-osa-16	-5.94068	9.75851
Novel-osa-17	11.8999	9.73651
Novel-osa-18	-4.95537	9.66842
Novel-osa-19	11.1586	9.57233
Novel-osa-20	-4.45611	9.46938
Novel-osa-21	10.9715	9.32941
Novel-osa-22	10.8253	9.23841
Novel-osa-23	3.85607	9.23841
Novel-osa-24	10.365	-2.32149
Novel-osa-25	-3.27968	2.22249
Novel-osa-26	9.86405	9.00067
Novel-osa-27	9.84521	8.80315
Novel-osa-28	9.68493	8.80315
Novel-osa-29	9.57489	8.80315
Novel-osa-30	-3.40397	8.76018
Novel-osa-31	9.52841	8.71589
Novel-osa-32	9.4052	8.67019
Novel-osa-33	9.35281	8.62301
Novel-osa-34	9.15284	8.17688
Novel-osa-35	9.12187	8.11
Novel-osa-36	9.12187	8.11
Novel-osa-37	-2.68443	1.92262
Novel-osa-38	8.88418	7.88848
Novel-osa-39	8.80839	7.62666
Novel-osa-40	8.64372	7.52765
Novel-osa-41	8.64372	7.42133
Novel-osa-42	8.59944	7.42133
Novel-osa-43	8.45781	7.42133
Novel-osa-44	8.35502	7.18185
Novel-osa-45	8.24434	7.04534
Novel-osa-46	8.18564	7.04534
Novel-osa-47	2.0434	7.04534
Novel-osa-48	2.04995	7.04534
Novel-osa-49	7.9236	7.04534
Novel-osa-50	7.69018	-1.19908
Novel-osa-51	7.41157	6.89455
Novel-osa-52	7.30531	6.89455
Novel-osa-53	-1.57577	6.89455
Novel-osa-54	7.06596	6.72614
Novel-osa-55	6.92953	6.72614
Novel-osa-56	6.92953	6.72614
Novel-osa-57	1.48062	6.72614
Novel-osa-58	1.32756	6.72614
Novel-osa-59	6.77884	6.53544
Novel-osa-60	6.77884	6.31564
Novel-osa-61	6.61056	6.31564
Novel-osa-62	6.61056	6.05623
Novel-osa-63	-1.31241	6.05623
Novel-osa-64	-1.82343	6.05623
Novel-osa-65	6.42002	6.05623
Novel-osa-66	6.42002	6.05623
Novel-osa-67	6.42002	6.05623
Novel-osa-68	6.20043	6.05623
Novel-osa-69	6.20043	6.05623
Novel-osa-70	6.20043	1.03975
Novel-osa-71	6.20043	5.73971
Novel-osa-72	5.94132	5.73971
Novel-osa-73	5.94132	5.73971
Novel-osa-74	5.94132	5.73971
Novel-osa-75	5.94132	5.33364
Novel-osa-76	5.94132	5.33364
Novel-osa-77	5.94132	5.33364
Novel-osa-78	5.94132	0.811921
Novel-osa-79	5.94132	4.76646
Novel-osa-80	5.94132	4.76646
Novel-osa-81	0.986815	4.76646
Novel-osa-82	5.62525	4.76646
Novel-osa-83	5.62525	3.81851
Novel-osa-84	5.62525	3.81851
Novel-osa-85	5.62525	3.81851
Novel-osa-86	5.62525	3.81851
Novel-osa-87	-1.04454	3.81851
Novel-osa-89	5.21992	0.161502
Novel-osa-91	4.65418	0
Novel-osa-92	4.65418	0
Novel-osa-93	4.65418	0
