# Supplementary material for: Comparative Genome-Wide Analysis of MicroRNAs and Their Target Genes in Roots of Contrasting Indica Rice Cultivars under Reproductive-Stage Drought
Source: Genes (Basel). 2023 Jul 1;14(7):1390. doi: 10.3390/genes14071390 (PMC10379292; doi:10.3390/genes14071390)
Supplement: Supplementary file 1 [file genes-14-01390-s001.zip › Supplementary Table S9.xlsx]

## Sheet: Novel
Supplementary Table S9: Target genes of the novel miRNAs in rice cultivars.
miRNA_ID	Tentaive ID	Gene	Gene name	Description of target gene
3_12986	Novel-osa-3	OS02G0790600		Similar to RING-H2 finger protein ATL1R (RING-H2 finger protein ATL8)
3_12986	Novel-osa-3	OS02G0791400		Cytochrome c oxidase, subunit VIb domain containing protein
3_12986	Novel-osa-3	OS04G0369000	OsRLCK144	PapD-like domain containing protein
5_23658	Novel-osa-4	OS06G0340200		Zinc finger, RING-CH-type domain containing protein
5_23658	Novel-osa-4	OS10G0476900		Pentatricopeptide repeat domain containing protein
5_23658	Novel-osa-4	OS11G0249000		NB-ARC domain containing protein
5_22900	Novel-osa-5	OS02G0207100		Similar to UDP-glycosyltransferase UGT99C4
10_39226	Novel-osa-6	OS01G0723800	OsABCB7	Similar to P-glycoprotein homologue
10_39226	Novel-osa-6	OS07G0438800	PHR2	MYB-CC family protein, Pi-starvation signalin
10_39226	Novel-osa-6	OS02G0730300	OsHAK25	Similar to Potassium transporter HAK3p (Fragment)
10_39226	Novel-osa-6	OS03G0441400		Pentatricopeptide repeat domain containing protein
7_30789	Novel-osa-8	OS12G0276300		Similar to Ubiquitin family protein, expressed
12_45316	Novel-osa-9	OS09G0121050		Similar to SMC6 protein
7_29334	Novel-osa-10	OS01G0369000	OsCUL1-1	Component of cullin-RING E3 ubiquitin ligase (CRL) complex, Salt/drought stress respons
7_29334	Novel-osa-10	OS11G0238000		Similar to NB-ARC domain containing protein
3_12894	Novel-osa-11	OS02G0169300	OsPGK2	Similar to Phosphoglycerate kinase, cytosolic (EC 2.7.2.3)
3_12894	Novel-osa-11	OS01G0518651		Leucine-rich repeat domain containing protein
8_33491	Novel-osa-12	OS05G0445900	ROS1c	5-methylcytosine DNA glycosylase/lyase, Demethylation of retrotransposon Tos17, Promotion of Tos17 transposition, Seed developmen
8_33491	Novel-osa-12	OS07G0464600	OsABCB26	ABC transporter-like domain containing protein
8_33491	Novel-osa-12	OS07G0182900	MET1B	DNA methyltransferase, Maintenance of methylation, Gene silencin
8_33491	Novel-osa-12	OS08G0260800		Similar to NB-ARC domain containing protein
8_33491	Novel-osa-12	OS01G0783100		Pentatricopeptide repeat domain containing protein
8_33491	Novel-osa-12	OS07G0471000	IRE1	Endoplasmic reticulum (ER) stress sensor, Transducer of ER stress, ER stress respons
8_33491	Novel-osa-12	OS03G0399532		Similar to phosphatidylinositol-4-phosphate 5-kinase family protein
7_29991	Novel-osa-13	OS05G0521300	OsPHP3	Similar to Histidine-containing phosphotransfer protein 4
8_31780	Novel-osa-14	OS06G0606000	OsSOS2	Serine/threonine-protein kinase required for the salt overly sensitive (SOS) pathway, Calcineurin B-like (CBL) protein-interacting protein kinase, Control of intracellular Na<sup>+</sup> and K<sup>+</sup> homeostasis, Salt tolerance, Mutation in OsSOS2 reduces radiocesium in rice grai
10_38896	Novel-osa-15	OS07G0566200	OsPP2C64	Similar to catalytic/ protein phosphatase type 2C
10_38896	Novel-osa-15	OS06G0644200	OVP1	Similar to Pyrophosphate-energized vacuolar membrane proton pump (EC 3.6.1.1) (Pyrophosphate-energized inorganic pyrophosphatase) (H+-PPase) (Vacuolar H+-pyrophosphatase)
10_38896	Novel-osa-15	OS12G0115300	OsLTP1.19	Plant lipid transfer protein and hydrophobic protein, helical domain containing protein
10_38896	Novel-osa-15	OS10G0539900	TMT1	Tonoplast monosaccharide transpoter, Vacuolar sugar transpor
2_7183	Novel-osa-16	OS02G0115700	CATA1	Catalase isozyme A (EC 1.11.1.6) (CAT-A)
2_7183	Novel-osa-16	OS05G0156300	PDIL2	Similar to protein disulfide isomerase
2_7183	Novel-osa-16	OS02G0771600	ACO3	Similar to 1-aminocyclopropane-1-carboxylate oxidase (Fragment)
2_7183	Novel-osa-16	OS09G0560700		Molybdenum cofactor sulfurase, C-terminal domain containing protein
2_7183	Novel-osa-16	OS05G0114400		Zinc finger, C2H2-type domain containing protein
7_28330	Novel-osa-18	OS05G0406800		Leucine-rich repeat, N-terminal domain containing protein
7_28330	Novel-osa-18	OS08G0191700	GLYI-11	Glyoxalase I, Abiotic stress respons
1_424	Novel-osa-20	OS02G0291000	OsCBL7	Calcineurin B (Fragment)
11_40438	Novel-osa-21	OS02G0272600		Aph-1 family protein
11_40438	Novel-osa-21	OS04G0513400	Os4bglu16	Similar to Beta-glucosidase
1_3617	Novel-osa-22	OS02G0288000	OsFbox081	Cyclin-like F-box domain containing protein
4_20415	Novel-osa-23	OS12G0109800	OsRLCK358	Hypothetical conserved gene
4_20415	Novel-osa-23	OS06G0224100		Membrane-anchored ubiquitin-fold protein, HCG-1 domain containing protein
4_20415	Novel-osa-23	OS02G0136900		Protein kinase, core domain containing protein
4_20415	Novel-osa-23	OS05G0178400		Similar to Protein phosphatase 2A B'kappa subunit
4_20415	Novel-osa-23	OS01G0775300	OsM1	MATH domain containing protein
4_20415	Novel-osa-23	OS05G0525600		Protein kinase, catalytic domain domain containing protein
8_31831	Novel-osa-25	OS06G0340200		Zinc finger, RING-CH-type domain containing protein
8_31831	Novel-osa-25	OS12G0561900		Similar to UDP-glucoronosyl and UDP-glucosyl transferase family protein, expressed
8_31831	Novel-osa-25	OS04G0272200		UDP-glucuronosyl/UDP-glucosyltransferase family protein
2_8383	Novel-osa-27	OS01G0592900		Similar to regulator of telomere elongation helicase 1
5_23118	Novel-osa-28	OS02G0565100		Nucleoside diphosphate kinase, core domain containing protein
5_23118	Novel-osa-28	OS02G0439200		Protein kinase PKN/PRK1, effector domain containing protein
12_45747	Novel-osa-29	OS09G0125900	OsABCG19	Similar to PDR15 ABC transporter
12_45747	Novel-osa-29	OS01G0311600		Sulfotransferase family protein
12_45747	Novel-osa-29	OS05G0297900	OsSigP4	Similar to Signal peptidase 18 subunit (Fragment)
2_8005	Novel-osa-31	OS09G0546400		Similar to Auxin induced protein
7_30606	Novel-osa-32	OS03G0386000	SRWD5	Similar to Salt-responsive WD40 protein 5
7_30606	Novel-osa-32	OS06G0557700		Protein kinase, catalytic domain domain containing protein
11_41923	Novel-osa-34	OS11G0116000	OsLTP1.12	Similar to Nonspecific lipid-transfer protein 1 (LTP 1) (Major allergen Pru d 3)
11_41923	Novel-osa-34	OS11G0191800		Similar to Pectinesterase family protein
11_41923	Novel-osa-34	OS03G0184400		Leucine-rich repeat, plant specific containing protein
4_17574	Novel-osa-35	OS05G0565100		Cytochrome b561/ferric reductase transmembrane domain containing protein
4_17574	Novel-osa-35	OS01G0730700	OsWRKY14	WRKY transcription factor 14 (WRKY14)
4_17574	Novel-osa-35	OS08G0166400		Zinc finger, PMZ-type domain containing protein
7_31568	Novel-osa-37	OS07G0466500		Leucine-rich repeat domain containing protein
7_31568	Novel-osa-37	OS02G0663100	OsHAM2	GRAS (GAI-RGA-SCR) plant-specific transcription factor, Maintenance of shoot apical meristem indeterminacy, Regulation of vegetative to reproductive phase chang
7_31568	Novel-osa-37	OS05G0195700		Similar to Transcription factor MYBS2
7_31568	Novel-osa-37	OS03G0121800	DCL1	Dicer-like protein, miRNA biogenesis, Reguration of developmen
7_31568	Novel-osa-37	OS09G0429000	OsGLR2.1	Similar to Glutamate receptor
1_6091	Novel-osa-38	OS06G0679800		Heat shock protein Hsp70 domain containing protein
1_6091	Novel-osa-38	OS10G0569300		Protein of unknown function DUF248, methyltransferase putative family protein
1_6091	Novel-osa-38	OS06G0129900		Similar to Cytochrome P450 CYPD
1_6091	Novel-osa-38	OS12G0283100	OsNTP13	Nucleotidyltransferase domain containing protein
3_12252	Novel-osa-39	OS08G0176800	OsWD40-156	Similar to mRNA-associated protein mrnp 41 (Rae1 protein homolog)
3_12252	Novel-osa-39	OS03G0791200		Similar to Aldehyde oxidase 1 (Fragment)
3_12252	Novel-osa-39	OS03G0640800	OsHB4	Class III homeodomain Leu zipper (HD-Zip III) family member, Control of plant type architecture and leaf developmen
3_12252	Novel-osa-39	OS12G0612700	HOX33	Class III homeodomain-leucine zipper (HD-Zip III) protein, Age-dependent leaf senescenc
4_20416	Novel-osa-40	OS02G0136900		Protein kinase, core domain containing protein
4_20416	Novel-osa-40	OS02G0774100		Similar to thioredoxin-like 5
4_20416	Novel-osa-40	OS08G0542000		Similar to Methionine aminopeptidase
4_20416	Novel-osa-40	OS05G0178400		Similar to Protein phosphatase 2A B'kappa subunit
4_20416	Novel-osa-40	OS01G0775300	OsM1	MATH domain containing protein
4_20416	Novel-osa-40	OS03G0860000		ASCH domain domain containing protein
4_20416	Novel-osa-40	OS05G0525600		Protein kinase, catalytic domain domain containing protein
3_13652	Novel-osa-42	OS10G0553300	OsTPP2	Similar to Trehalose-6-phosphate phosphatase
3_13652	Novel-osa-42	OS05G0555100	OsPP2A-B'kappa	Similar to Protein phosphatase 2A B'kappa subunit
3_13652	Novel-osa-42	OS08G0191000	OsPILS2	Auxin efflux carrier domain containing protein
1_721	Novel-osa-43	OS10G0536400	OsF3H-2	Similar to Oxidoreductase, 2OG-Fe oxygenase family protein, expressed
5_21861	Novel-osa-44	OS01G0322800	OsWD40-13	WD40 repeat-like domain containing protein
5_21861	Novel-osa-44	OS12G0599800		Pectinesterase inhibitor domain containing protein
5_21861	Novel-osa-44	OS10G0515200		Cytochrome P450 family protein
5_21861	Novel-osa-44	OS06G0571800	OsGATA16	Similar to GATA transcription factor 20
5_21861	Novel-osa-44	OS07G0558100	OsMyb7	Similar to Myb-related transcription factor LBM1
5_21861	Novel-osa-44	OS07G0476500	OsCYP21-4	Cyclophilin-like domain containing protein
1_2659	Novel-osa-45	OS02G0139400	OsSPL3	Similar to Squamosa promoter-binding-like protein 3
1_2659	Novel-osa-45	OS04G0421700		FAR1 domain containing protein
7_31446	Novel-osa-46	OS11G0209600	OsFbox594	Cyclin-like F-box domain containing protein
7_31446	Novel-osa-46	OS06G0217300	OsMADS55	Similar to Transcription factor MADS55
7_31446	Novel-osa-46	OS05G0372100	OsRLCK185	Similar to protein kinase family protein
7_31446	Novel-osa-46	OS05G0135800	RLCK178	Ser/Thr protein kinase, Negative regulator of innate immunit
7_31446	Novel-osa-46	OS12G0640600	OsCCD1	Similar to Carotenoid cleavage dioxygenase (Fragment)
9_35247	Novel-osa-47	OS10G0103700	Oshox15	Similar to Homeobox-leucine zipper protein HOX15
9_35247	Novel-osa-47	OS05G0125500		Similar to Isovaleryl-CoA dehydrogenase, mitochondrial precursor (EC 1.3.99.10) (IVD)
9_35247	Novel-osa-47	OS03G0339100	OsWD40-70	Similar to PRL1 protein
9_35247	Novel-osa-47	OS02G0140500	OsOSC4	Similar to cycloartenol synthase
12_46031	Novel-osa-53	OS03G0135200	OsGSTF16	Similar to Glutathione S-transferase GST 9 (EC 2.5.1.18)
2_9927	Novel-osa-54	OS03G0773300		Protein kinase, core domain containing protein
1_4828	Novel-osa-55	OS02G0659100		Zinc finger, C2H2-type domain containing protein
5_20944	Novel-osa-57	OS01G0902100	OsABCC2	Similar to MRP-like ABC transporter
5_20944	Novel-osa-57	OS06G0597800		FAR1 domain containing protein
11_41751	Novel-osa-59	OS02G0169300	OsPGK2	Similar to Phosphoglycerate kinase, cytosolic (EC 2.7.2.3)
11_41751	Novel-osa-59	OS01G0518651		Leucine-rich repeat domain containing protein
3_16714	Novel-osa-60	OS10G0558900	RL14	2OG-Fe (II) oxygenase family protein, Regulation of the secondary cell wall formation in leaves, Modulation of leaf rollin
3_16714	Novel-osa-60	OS07G0108900	DEP	Similar to MADS-box transcription factor 15
3_16714	Novel-osa-60	OS05G0329100	CysP13	Prolamin
3_16714	Novel-osa-60	OS01G0682500		Similar to Protein Kinase C630.09c
3_16714	Novel-osa-60	OS09G0313500		NB-ARC domain containing protein
3_16714	Novel-osa-60	OS09G0333500		ABC transporter-like domain containing protein
7_29511	Novel-osa-62	OS06G0340200		Zinc finger, RING-CH-type domain containing protein
7_29511	Novel-osa-62	OS04G0609700		Zinc finger, RING/FYVE/PHD-type domain containing protein
7_29511	Novel-osa-62	OS10G0476900		Pentatricopeptide repeat domain containing protein
7_29511	Novel-osa-62	OS11G0614800	OsiICK3	Similar to Cyclin-dependent kinase inhibitor 7
7_29511	Novel-osa-62	OS04G0607500	HKT4	Ion transporter , Na+ transpor
7_29511	Novel-osa-62	OS03G0192600	OsLTPG3	Plant lipid transfer protein/Par allergen family protein
7_29010	Novel-osa-63	OS04G0667400	OsSTA135	2OG-Fe(II) oxygenase domain containing protein
7_29010	Novel-osa-63	OS01G0302500	OSH6	Knotted1-type homeobox protein OSH6
7_29010	Novel-osa-63	OS11G0207400		NB-ARC domain containing protein
8_31768	Novel-osa-64	OS02G0161800	prx24	Similar to Peroxidase precursor (EC 1.11.1.7)
8_31768	Novel-osa-64	OS10G0531700		Serine/threonine protein kinase-related domain containing protein
8_31768	Novel-osa-64	OS01G0803900		Cytochrome P450 family protein
8_31768	Novel-osa-64	OS03G0773100		Similar to Myb/SANT domain protein
2_9432	Novel-osa-65	OS07G0466500		Leucine-rich repeat domain containing protein
2_9432	Novel-osa-65	OS06G0589300	OsABCA2	ABC transporter-like domain containing protein
2_9432	Novel-osa-65	OS01G0753500	OsARF3	Transcriptional factor B3 family protein
2_9432	Novel-osa-65	OS04G0535600	OSINV2	Similar to Beta-fructofuranosidase 1 precursor (EC 3.2.1.26) (Sucrose 1) (Invertase 1)
7_28588	Novel-osa-66	OS02G0161800	prx24	Similar to Peroxidase precursor (EC 1.11.1.7)
7_28588	Novel-osa-66	OS10G0531700		Serine/threonine protein kinase-related domain containing protein
7_28588	Novel-osa-66	OS01G0803900		Cytochrome P450 family protein
7_28588	Novel-osa-66	OS03G0773100		Similar to Myb/SANT domain protein
6_26060	Novel-osa-68	OS10G0439700	Oscyp71Z3	Similar to Cytochrome P450 family protein, expressed
3_15685	Novel-osa-69	OS01G0902100	OsABCC2	Similar to MRP-like ABC transporter
3_15685	Novel-osa-69	OS05G0372100	OsRLCK185	Similar to protein kinase family protein
3_15685	Novel-osa-69	OS02G0180100		Peptidase C12, ubiquitin carboxyl-terminal hydrolase 1 family protein
11_42193	Novel-osa-70	OS06G0340200		Zinc finger, RING-CH-type domain containing protein
11_42193	Novel-osa-70	OS12G0561900		Similar to UDP-glucoronosyl and UDP-glucosyl transferase family protein, expressed
11_42193	Novel-osa-70	OS04G0272200		UDP-glucuronosyl/UDP-glucosyltransferase family protein
11_42193	Novel-osa-70	OS06G0318500	OsNHX4	Similar to Sodium/hydrogen exchanger
11_42193	Novel-osa-70	OS04G0119200		Similar to HAT family dimerisation domain containing protein, expressed
11_42193	Novel-osa-70	OS07G0177200		Similar to glutamate binding protein
11_40144	Novel-osa-71	OS01G0295700	OsPP2C02	Similar to Protein phosphatase-2C
11_40144	Novel-osa-71	OS01G0903800		Similar to MADS-box transcription factor 21
11_40144	Novel-osa-71	OS09G0295000	ONAC021	No apical meristem (NAM) protein domain containing protein
11_40144	Novel-osa-71	OS01G0696000		Similar to Calcium-activated outward-rectifying potassium channel 1 (AtKCO1)
11_40144	Novel-osa-71	OS03G0319100		Similar to SNF1-related protein kinase regulatory subunit beta-1
11_40144	Novel-osa-71	OS01G0602400	OsCYP72A32	Similar to Cytochrome P450 monooxygenase CYP72A5 (Fragment)
11_40144	Novel-osa-71	OS10G0360100		Similar to Sugar transporter protein
11_40144	Novel-osa-71	OS07G0563800		Similar to ARF GAP-like zinc finger-containing protein ZIGA3
11_40144	Novel-osa-71	OS12G0552900		NB-ARC domain containing protein
11_40144	Novel-osa-71	OS06G0597800		FAR1 domain containing protein
11_40144	Novel-osa-71	OS05G0156900	Chalk5	Vacuolar H+-translocating pyrophosphatase, Regulation of grain chalkines
11_40144	Novel-osa-71	OS05G0592600		Translation initiation factor 2 related domain containing protein
11_40144	Novel-osa-71	OS08G0157900	ONAC037	Similar to NAM protein
11_40144	Novel-osa-71	OS03G0796400	OsSTA115	EMSY N-terminal domain containing protein
11_40144	Novel-osa-71	OS11G0684100	OsWRKY125	NB-ARC domain containing protein
6_25906	Novel-osa-72	OS07G0137900		Similar to Grb10 interacting GYF protein 2
5_22920	Novel-osa-74	OS02G0593600	OsIRL2	Leucine-rich repeat, typical subtype containing protein
4_20284	Novel-osa-75	OS04G0209300	OsABCC10	Similar to Glutathione-conjugate transporter AtMRP4
4_20284	Novel-osa-75	OS07G0194675		Zinc finger, RING/FYVE/PHD-type domain containing protein
4_20284	Novel-osa-75	OS05G0566700		Similar to Homeobox protein B-H1 (Homeobox BarH1 protein)
4_20284	Novel-osa-75	OS07G0107800		Similar to Phytosulfokine receptor precursor (EC 2.7.1.37) (Phytosulfokine LRR receptor kinase)
4_20284	Novel-osa-75	OS01G0977300	R2R3-MYB	Similar to MYB-related protein
4_20284	Novel-osa-75	OS01G0690333		Similar to Zinc finger, C3HC4 type family protein
4_20284	Novel-osa-75	OS11G0582100		Zinc finger, RING/FYVE/PHD-type domain containing protein
4_20284	Novel-osa-75	OS03G0427900	OsPUB1	Zinc finger, RING/FYVE/PHD-type domain containing protein
4_20284	Novel-osa-75	OS11G0103000		Pentatricopeptide repeat domain containing protein
4_20284	Novel-osa-75	OS03G0640800	OsHB4	Class III homeodomain Leu zipper (HD-Zip III) family member, Control of plant type architecture and leaf developmen
4_20284	Novel-osa-75	OS08G0255500		Similar to BRASSINOSTEROID INSENSITIVE 1-associated receptor kinase 1
4_20284	Novel-osa-75	OS10G0428200		Similar to BRASSINOSTEROID INSENSITIVE 1-associated receptor kinase 1
4_20284	Novel-osa-75	OS10G0572500		Zinc finger, RING/FYVE/PHD-type domain containing protein
4_20284	Novel-osa-75	OS03G0265100	PLS2	Glycosyltransferase, Leaf senescenc
4_20284	Novel-osa-75	OS10G0122000		UDP-glucuronosyl/UDP-glucosyltransferase family protein
4_20284	Novel-osa-75	OS03G0197100		Similar to Sugar transporter protein
4_20284	Novel-osa-75	OS04G0197500		UDP-glucuronosyl/UDP-glucosyltransferase family protein
5_21693	Novel-osa-77	OS05G0276100	OsCHX14	Endoplasmic reticulum (ER) localized K+ transporter, K+ homeostasis during flowerin
5_21693	Novel-osa-77	OS03G0201700		Histone acetylation protein 2 domain containing protein
5_24035	Novel-osa-78	OS03G0661800		PDZ/DHR/GLGF domain containing protein
5_24035	Novel-osa-78	OS10G0439700	Oscyp71Z3	Similar to Cytochrome P450 family protein, expressed
2_7488	Novel-osa-80	OS10G0571200		Similar to Pyruvate kinase isozyme G, chloroplast (EC 2.7.1.40) (Fragment)
2_7488	Novel-osa-80	OS07G0577600		Similar to Type II chlorophyll a/b binding protein from photosystem I precursor
2_7488	Novel-osa-80	OS03G0629450	OsFbox155	Similar to F-box domain containing protein
2_7488	Novel-osa-80	OS01G0140400	PLRRP	Similar to leucine-rich repeat protein-related
2_7488	Novel-osa-80	OS12G0486900	OsRLCK369	Similar to Protein kinase domain containing protein, expressed
2_7488	Novel-osa-80	OS07G0229800		Similar to GLY1; glycerol-3-phosphate dehydrogenase (NAD+)
11_41322	Novel-osa-81	OS08G0529000	PIN5B	Auxin efflux carrier, Auxin homeostasis, transport and distributio
8_33489	Novel-osa-84	OS03G0782900		Pentatricopeptide repeat domain containing protein
8_33489	Novel-osa-84	OS07G0179000		Pentatricopeptide repeat domain containing protein
7_30003	Novel-osa-85	OS03G0324200	EIL1	Transcription factor involved in the ethylene signal transduction pathway, Positive regulator of ethylene response, Wound signalin
6_27849	Novel-osa-86	OS08G0130900		Similar to galactosyltransferase family
6_27849	Novel-osa-86	OS09G0449600	OsFbox490	Similar to F-box protein interaction domain containing protein, expressed
6_26594	Novel-osa-87	OS11G0678400		Similar to NB-ARC domain containing protein, expressed
7_30817	Novel-osa-89	OS02G0105100		Sec16, central conserved domain domain containing protein
4_19564	Novel-osa-91	OS03G0596200		Zinc finger, CCHC-type domain containing protein
4_19564	Novel-osa-91	OS01G0735300	OsUGT88C3	UDP-glucuronosyl/UDP-glucosyltransferase family protein
4_19564	Novel-osa-91	OS01G0848300		Pentatricopeptide repeat domain containing protein
4_19564	Novel-osa-91	OS05G0557700	LTN1	Ubiquitin-conjugating E2 enzyme, Phosphate homeostasis, Negative regulator of the inorganic phosphate (Pi)-starvation response-signaling pathwa
4_19564	Novel-osa-91	OS12G0611100	OsRLCK373	Similar to serine/threonine-protein kinase receptor
4_19564	Novel-osa-91	OS02G0273100		Aminotransferase, class IV family protein
11_42271	Novel-osa-92	OS12G0118800		Ankyrin repeat containing protein
11_42271	Novel-osa-92	OS04G0620000	MRP1	C-type ATP-binding cassette (ABC) transporter, Arsenic (As) detoxification, Reduction of As in grain
3_13281	Novel-osa-94	OS10G0510700		Similar to calcium dependent protein kinase1
3_13281	Novel-osa-94	OS05G0150300		Similar to Possible global transcription activator SNF2L1 (SWI/SNF related matrix associated actin dependent regulator of chromatin subfamily A member 1)
3_13281	Novel-osa-94	OS01G0510800	TAF6	Histone-fold domain containing protein
3_13281	Novel-osa-94	OS05G0543600	OsMYB86-L2	Similar to Myb-related protein
3_13281	Novel-osa-94	OS07G0495100	CK2beta3	Protein kinase beta subunit (regulatory subunit), Regulation of phosphate transporter
3_13281	Novel-osa-94	OS07G0467500	OsGRF11	WRC domain containing protein
3_13281	Novel-osa-94	OS10G0492800		Similar to Ser/Thr protein phosphatase family
3_15971	Novel-osa-95	OS02G0169300	OsPGK2	Similar to Phosphoglycerate kinase, cytosolic (EC 2.7.2.3)
3_15971	Novel-osa-95	OS02G0285900	ONAC044	No apical meristem (NAM) protein domain containing protein
2_9850	Novel-osa-97	OS07G0549200		Pentatricopeptide repeat domain containing protein
2_9850	Novel-osa-97	OS04G0593800		Ubiquitin-conjugating enzyme/RWD-like domain containing protein
2_9850	Novel-osa-97	OS08G0436700	ONAC063	Similar to NAC transcription factor
11_40273	Novel-osa-98	OS06G0154500	MAPK6	Mitogen-activated protein kinase, Brassinosteroid (BR) signaling and homeostasis, Regulation of grain size and plant heigh
11_40273	Novel-osa-98	OS02G0582300		Pentatricopeptide repeat domain containing protein
11_40273	Novel-osa-98	OS12G0256900		Pentatricopeptide repeat domain containing protein
11_40273	Novel-osa-98	OS08G0138700	OsRLCK245	Serine/threonine protein kinase-related domain containing protein
11_40273	Novel-osa-98	OS03G0192100	OsSCP11	Similar to Serine carboxypeptidase family protein, expressed
12_45905	Novel-osa-100	OS02G0121600		Similar to Zinc finger A20 domain-containing stress-associated protein 18
12_45905	Novel-osa-100	OS03G0852000		Similar to Pentatricopeptide (PPR) repeat-containing protein
12_45905	Novel-osa-100	OS07G0521800		NB-ARC domain containing protein
12_45905	Novel-osa-100	OS03G0425900		Zinc finger, C2H2-type domain containing protein
3_12637	Novel-osa-101	OS06G0112800	OsGSL1	Similar to Callose synthase 1 catalytic subunit
3_12637	Novel-osa-101	OS08G0237200	OsMPG4	Mannose-1-phosphate guanyltransferase (EC 2.7.7.13) (ATP-mannose-1- phosphate guanylyltransferase) (GDP-mannose pyrophosphorylase) (NDP- hexose pyrophosphorylase)
3_12637	Novel-osa-101	OS08G0100400		Zinc finger, RING-CH-type domain containing protein
2_7605	Novel-osa-103	OS04G0491700		Sugar/inositol transporter domain containing protein
2_7605	Novel-osa-103	OS07G0658300	Spin6.2	Rho GTPase-activating protein, Target of the E3 ligase SPL11, Negative regulation of programmed cell death and innate immunit
8_31929	Novel-osa-104	OS01G0858000		WD40 repeat domain containing protein
